# Supplementary material for: Design of a mucin-selective protease for targeted degradation of cancer-associated mucins
Source: Nat Biotechnol. Author manuscript; Available in PMC 2024 Apr 17. (PMC11018308; doi:10.1038/s41587-023-01840-6)
Supplement: data 2 [file NIHMS1939299-supplement-data_2.xlsx]

## Sheet: Key
Supplemental Table 2. Complete blood count (CBC) analyses post I.V. injection of vehicle control (PBS), StcE at 0.15 mg/kg, or StcE at 15 mg/kg (n=1 animal per group).

## Sheet: Sheet2
I.V. injection, 3 h, C57BL/6, n=1
	Control	0.15 mg/kg StcE	15 mg/kg StcE	Reference Ranges
White blood cell (WBC)	5.86	4.44	3.94	5.5 - 9.3 K/µL
Red blood cell (RBC)	10.85	9.78	13.11	7.7 - 8.8 M/µL
Hemoglobin (HGB)	15.8	14	18.3	13.7 - 16.4 gm/dL
Hematocrit (HCT)	50.3	45.5	58.9	39.0 - 47.0%
Mean corpuscular volume (MCV)	46.4	46.5	44.9	52.0 - 68.7 fL
Mean corpuscular hemoglobin (MCH)	14.6	14.3	14	18.4 - 19.6 pg
MHC concentration (MCHC)	31.4	30.8	31.1	34.0 - 36.0 g/dL
Platelet count	1241	1345	82	675 - 1338 K/µL
Red cell distribution width (RDW)	20	19.2	22.2	%
Platelet distribution width (PDW)	7.8	8.9	7.2	fL
Mean platelet volume (MPV)	6.6	7.3	6.8	fL
Platelet-large cell ratio (P-LCR)	4.9	8.7	5.5	%
Procalcitonin (PCT)	0.82	0.98	0.06	%
Reticulocyte count	4.88	4.52	6.56	1.0 - 2.8%
Immature reticulocyte fraction (IRF)	50.3	54.9	52.3	%
Low fluorescence reticulocytes (LFR)	49.7	45.1	47.7	%
Medium fluorescence reticulocytes (MFR)	24.6	18.7	28	%
Reticulocyte absolute	529480	442056	860016	/µL
Platelet estimate	Adequate	Adequate	Decreased	K/µL
Neutrophils	4	4	54	15 - 32%
Lymphocytes	93	92	37	65 - 83%
Monocytes	2	3	8	0 - 3%
Eosinophils	1	1	1	0 - 3%
Basophils	0	0	0	%
RBC morphology	Normal	Normal	Normal
Neutrophil absolute	234	178	2128	825 - 2604
Lymphocyte absolute	5450	4085	1458	3685 - 7812
Monocyte absolute	117	133	315	0 - 279
Eosinophil absolute	59	44	39	0 - 279
Basophil absolute	0	0	0	N/A
