# Supplementary material for: Design of a mucin-selective protease for targeted degradation of cancer-associated mucins
Source: Nat Biotechnol. Author manuscript; Available in PMC 2024 Apr 17. (PMC11018308; doi:10.1038/s41587-023-01840-6)
Supplement: data 3 [file NIHMS1939299-supplement-data_3.xlsx]

## Sheet: Key
Supplemental Table 3. Tabs, each corresponding to a single mass spectrometry experiment, list O-Pair results along with any peptide modifications found (cf. Methods). The final tab shows input to WebLogo, representing all detected unique ddStcEW366A cleavage events. All peptides were manually validated.

## Sheet: CD43 no ddStcE
File Name	Scan Number	Scan Retention Time	Precursor Scan Number	Precursor MZ	Precursor Charge	Precursor Mass	Protein Accession	Organism	Protein Name	Start and End Residues In Protein	Base Sequence	FlankingResidues	Full Sequence	Number of Mods	Peptide Monoisotopic Mass	Score	Rank	Matched Ion Series	Matched Ion Mass-To-Charge Ratios	Matched Ion Mass Diff (Da)	Matched Ion Mass Diff (Ppm)	Matched Ion Intensities	Matched Ion Counts	Decoy/Contaminant/Target	QValue	PEP	PEP_QValue	Localization Score	Yion Score	DiagonosticIon Score	Plausible Number Of Glycans	Total Glycosylation sites	GlycanMass	Plausible GlycanComposition	N-Glycan motif Check	R138/144	Plausible GlycanStructure	GlycanLocalizationLevel	Localized Glycans with Peptide Site Specific Probability	Localized Glycans with Protein Site Specific Probability	All potential glycan localizations	AllSiteSpecificLocalizationProbability
C:\Users\Bertozzi Lab\Desktop\Stacy\2020_08_17_Stacy\20200824_SAM_CD43_NoddStcE_EThcD.raw	11066	31.7464	11036	1117.85	3	3350.54	P16150	Homo sapiens	Leukosialin	[20 to 43]	STTAVQTPTSGEPLVSTSEPLSSK	G,M	STTAVQTPTSGEPLVST[O-Glycosylation:H1N1A2 on X]SEPLSSK	1	3350.52	40.4274	0	{11066@[b4+1, b5+1, b6+1, b7+1, b12+1, b15+1];[y2+1, y3+1, y5+1, y6+1, y7+1, y8+1, y9+1, y10+1, y12+1, y14+1, y15+1, y17+1, y18+1];[(M0-947.32)+2];[D126+1, D138+1, D144+1, D168+1, D186+1, D204+1, D274+1, D292+1, D366+1]}{11069@[b5+1, b7+1, b12+1];[c5+1, c6+1, c8+1, c9+1, c11+1, c13+1, c15+1, c18+1];[y3+1, y5+1, y17+1];[zDot4+1, zDot6+1, zDot7+1, zDot13+1];[(M0-291.10)+2, (M0-947.32)+2];[D186+1, D…	{11066@[b4+1:361.17173, b5+1:460.23923, b6+1:588.29907, b7+1:689.34688, b12+1:1160.54333, b15+1:1469.75610];[y2+1:234.14490, y3+1:321.17636, y5+1:531.31366, y6+1:660.35309, y7+1:747.39014, y8+1:848.43469, y9+1:935.46900, y10+1:1034.53482, y12+1:1244.67294, y14+1:1430.74219, y15+1:1517.77612, y17+1:1715.86509, y18+1:1816.91733];[(M0-947.32)+2:1202.61010];[D126+1:126.05505, D138+1:138.05467, D144+1…	{11066@[b4+1:-0.00004, b5+1:-0.00096, b6+1:0.00031, b7+1:0.00043, b12+1:0.00036, b15+1:0.00789];[y2+1:0.00006, y3+1:-0.00050, y5+1:-0.00003, y6+1:-0.00319, y7+1:0.00183, y8+1:-0.00130, y9+1:0.00098, y10+1:-0.00162, y12+1:-0.00032, y14+1:0.00487, y15+1:0.00678, y17+1:-0.00470, y18+1:-0.00013];[(M0-947.32)+2:0.00396];[D126+1:0.00010, D138+1:-0.00027, D144+1:-0.00013, D168+1:-0.00007, D186+1:0.00038…	{11066@[b4+1:-0.12, b5+1:-2.10, b6+1:0.52, b7+1:0.63, b12+1:0.31, b15+1:5.37];[y2+1:0.28, y3+1:-1.56, y5+1:-0.05, y6+1:-4.84, y7+1:2.45, y8+1:-1.53, y9+1:1.05, y10+1:-1.56, y12+1:-0.26, y14+1:3.41, y15+1:4.47, y17+1:-2.74, y18+1:-0.07];[(M0-947.32)+2:1.65];[D126+1:0.80, D138+1:-2.00, D144+1:-0.93, D168+1:-0.43, D186+1:2.04, D204+1:0.90, D274+1:0.97, D292+1:-1.45, D366+1:-0.92]}{11069@[b5+1:-3.29,…	{11066@[b4+1:14336, b5+1:17491, b6+1:8214, b7+1:19338, b12+1:9177, b15+1:3533];[y2+1:3207, y3+1:6397, y5+1:25880, y6+1:3507, y7+1:4036, y8+1:5591, y9+1:25985, y10+1:4535, y12+1:24857, y14+1:8944, y15+1:6095, y17+1:27385, y18+1:6338];[(M0-947.32)+2:14064];[D126+1:17733, D138+1:9428, D144+1:6192, D168+1:6504, D186+1:25819, D204+1:45361, D274+1:145629, D292+1:43119, D366+1:12485]}{11069@[b5+1:1268, …	{11066@29}{11069@25}	T	0	0	0	12.0965	3.11797	14.3477	1	11	947.323	H1N1A2	FALSE	1.52271	(N(H(A))(A))	Level3			{@21[17-7]}{@21[16-7]}
C:\Users\Bertozzi Lab\Desktop\Stacy\2020_08_17_Stacy\20200824_SAM_CD43_NoddStcE_EThcD.raw	11032	31.6393	10997	1088.84	3	3263.5	P16150	Homo sapiens	Leukosialin	[21 to 43]	TTAVQTPTSGEPLVSTSEPLSSK	S,M	TTAVQTPTSGEPLVSTS[O-Glycosylation:H1N1A2 on X]EPLSSK	1	3263.49	51.4136	0	{11032@[b3+1, b4+1, b5+1, b6+1, b8+1, b9+1, b11+1, b13+1, b14+1];[y1+1, y2+1, y3+1, y5+1, y6+1, y7+1, y8+1, y9+1, y10+1, y12+1, y13+1, y14+1, y15+1, y16+1, y17+2, y18+2];[(M0-947.32)+2];[D126+1, D138+1, D144+1, D168+1, D186+1, D204+1, D274+1, D292+1, D366+1]}{11035@[b5+1, b6+1, b11+1];[c4+1, c5+1, c8+1, c9+1, c10+1, c12+1, c13+1, c14+1];[y5+1, y6+1, y12+1, y17+1];[zDot4+1, zDot6+1, zDot9+1, zDot1…	{11032@[b3+1:274.13885, b4+1:373.20808, b5+1:501.26691, b6+1:602.31559, b8+1:800.42236, b9+1:887.44623, b11+1:1073.51608, b13+1:1283.64282, b14+1:1382.71509];[y1+1:147.11269, y2+1:234.14462, y3+1:321.17593, y5+1:531.31457, y6+1:660.35529, y7+1:747.39023, y8+1:848.43817, y9+1:935.46991, y10+1:1034.53772, y12+1:1244.67245, y13+1:1373.71985, y14+1:1430.73644, y15+1:1517.76331, y16+1:1618.81706, y17+…	{11032@[b3+1:-0.00089, b4+1:-0.00008, b5+1:0.00017, b6+1:0.00117, b8+1:0.00750, b9+1:-0.00066, b11+1:0.00513, b13+1:-0.00495, b14+1:-0.00110];[y1+1:-0.00012, y2+1:-0.00021, y3+1:-0.00093, y5+1:0.00088, y6+1:-0.00100, y7+1:0.00192, y8+1:0.00218, y9+1:0.00190, y10+1:0.00129, y12+1:-0.00081, y13+1:0.00400, y14+1:-0.00088, y15+1:-0.00604, y16+1:0.00004, y17+2:0.00173, y18+2:-0.00494];[(M0-947.32)+2:-…	{11032@[b3+1:-3.27, b4+1:-0.22, b5+1:0.34, b6+1:1.95, b8+1:9.39, b9+1:-0.74, b11+1:4.79, b13+1:-3.86, b14+1:-0.80];[y1+1:-0.81, y2+1:-0.90, y3+1:-2.90, y5+1:1.67, y6+1:-1.51, y7+1:2.57, y8+1:2.58, y9+1:2.03, y10+1:1.25, y12+1:-0.65, y13+1:2.91, y14+1:-0.62, y15+1:-3.98, y16+1:0.02, y17+2:1.01, y18+2:-2.72];[(M0-947.32)+2:-1.63];[D126+1:1.89, D138+1:2.45, D144+1:1.74, D168+1:0.85, D186+1:2.29, D20…	{11032@[b3+1:18625, b4+1:22526, b5+1:13381, b6+1:35306, b8+1:3452, b9+1:5229, b11+1:16259, b13+1:4271, b14+1:8267];[y1+1:1963, y2+1:5069, y3+1:14170, y5+1:52806, y6+1:5207, y7+1:12915, y8+1:10197, y9+1:46959, y10+1:13688, y12+1:60567, y13+1:6980, y14+1:17239, y15+1:10165, y16+1:3308, y17+2:22197, y18+2:13382];[(M0-947.32)+2:29657];[D126+1:34407, D138+1:13984, D144+1:11371, D168+1:13133, D186+1:42…	{11032@35}{11035@30}	T	0	0	0	13.087	5.12621	14.3251	1	10	947.323	H1N1A2	FALSE	1.22976	(N(H(A))(A))	Level3			{@21[17-7]}{@21[16-7]}{@21[15-7]}
C:\Users\Bertozzi Lab\Desktop\Stacy\2020_08_17_Stacy\20200824_SAM_CD43_NoddStcE_EThcD.raw	10889	31.1066	10855	991.808	3	2972.4	P16150	Homo sapiens	Leukosialin	[21 to 43]	TTAVQTPTSGEPLVSTSEPLSSK	S,M	TTAVQTPTSGEPLVSTS[O-Glycosylation:H1N1A1 on X]EPLSSK	1	2972.4	38.3802	0	{10889@[b3+1, b4+1, b5+1, b6+1, b9+1, b11+1, b13+1, b14+1];[y2+1, y3+1, y5+1, y6+1, y7+1, y8+1, y9+1, y10+1, y12+1, y14+1, y17+1, y18+2];[D126+1, D138+1, D144+1, D168+1, D186+1, D204+1, D274+1, D292+1, D366+1]}{10892@[b6+1, b11+1];[c4+1, c5+1, c7+1, c8+1, c9+1, c10+1, c12+1, c13+1, c21+1];[y5+1, y12+1, y17+1];[zDot6+1, zDot23+2];[(M0-291.10)+2, (M0-656.23)+2];[D186+1, D204+1, D274+1, D292+1, D366…	{10889@[b3+1:274.13931, b4+1:373.20840, b5+1:501.26767, b6+1:602.31452, b9+1:887.45551, b11+1:1073.51904, b13+1:1283.64600, b14+1:1382.71948];[y2+1:234.14491, y3+1:321.17557, y5+1:531.31305, y6+1:660.35114, y7+1:747.39008, y8+1:848.43634, y9+1:935.47058, y10+1:1034.53604, y12+1:1244.67502, y14+1:1430.73535, y17+1:1715.87263, y18+2:908.96409];[D126+1:126.05508, D138+1:138.05518, D144+1:144.06569, …	{10889@[b3+1:-0.00043, b4+1:0.00024, b5+1:0.00093, b6+1:0.00011, b9+1:0.00862, b11+1:0.00810, b13+1:-0.00178, b14+1:0.00330];[y2+1:0.00008, y3+1:-0.00129, y5+1:-0.00064, y6+1:-0.00515, y7+1:0.00177, y8+1:0.00035, y9+1:0.00257, y10+1:-0.00040, y12+1:0.00176, y14+1:-0.00196, y17+1:0.00285, y18+2:0.00343];[D126+1:0.00014, D138+1:0.00023, D144+1:0.00017, D168+1:-0.00010, D186+1:0.00037, D204+1:0.0003…	{10889@[b3+1:-1.59, b4+1:0.65, b5+1:1.86, b6+1:0.18, b9+1:9.72, b11+1:7.55, b13+1:-1.38, b14+1:2.39];[y2+1:0.34, y3+1:-4.04, y5+1:-1.21, y6+1:-7.81, y7+1:2.37, y8+1:0.41, y9+1:2.75, y10+1:-0.38, y12+1:1.41, y14+1:-1.37, y17+1:1.66, y18+2:1.89];[D126+1:1.10, D138+1:1.67, D144+1:1.21, D168+1:-0.61, D186+1:2.00, D204+1:1.54, D274+1:-0.76, D292+1:0.86, D366+1:-1.76]}{10892@[b6+1:3.21, b11+1:-0.05];[c…	{10889@[b3+1:9495, b4+1:10605, b5+1:5559, b6+1:10432, b9+1:3423, b11+1:4333, b13+1:3576, b14+1:3488];[y2+1:3237, y3+1:5442, y5+1:21033, y6+1:2914, y7+1:4143, y8+1:6608, y9+1:17178, y10+1:6547, y12+1:29102, y14+1:5656, y17+1:21117, y18+2:5837];[D126+1:19718, D138+1:14124, D144+1:12776, D168+1:9697, D186+1:23482, D204+1:42739, D274+1:98748, D292+1:21456, D366+1:11715]}{10892@[b6+1:1024, b11+1:988];…	{10889@29}{10892@23}	T	0	0	0	10.0671	2.08812	14.34	1	10	656.228	H1N1A1	FALSE	1.10548	(N(H(A)))	Level3			{@7[17-4]}{@7[16-4]}{@7[15-4]}
C:\Users\Bertozzi Lab\Desktop\Stacy\2020_08_17_Stacy\20200824_SAM_CD43_NoddStcE_EThcD.raw	10965	31.386	10936	1055.16	3	3162.45	P16150	Homo sapiens	Leukosialin	[22 to 43]	TAVQTPTSGEPLVSTSEPLSSK	T,M	TAVQTPTSGEPLVST[O-Glycosylation:H1N1A2 on X]SEPLSSK	1	3162.45	56.3754	0	{10965@[b2+1, b3+1, b4+1, b5+1, b10+1, b13+1];[y2+1, y3+1, y5+1, y6+1, y7+1, y8+1, y9+1, y10+1, y12+1, y13+1, y14+1, y15+1, y16+1, y17+2, y18+2];[(M0-947.32)+2];[D126+1, D138+1, D144+1, D168+1, D186+1, D204+1, D274+1, D292+1, D366+1]}{10967@[b3+1, b4+1, b5+1, b10+1, b13+1];[c4+1, c6+1, c7+1, c8+1, c9+1, c11+1, c12+1, c13+1, c16+1, c18+1];[y2+1, y3+1, y5+1, y9+1, y12+1, y17+1, y18+1];[zDot4+1, zDo…	{10965@[b2+1:173.09183, b3+1:272.16040, b4+1:400.21902, b5+1:501.26705, b10+1:972.46729, b13+1:1281.66772];[y2+1:234.14488, y3+1:321.17642, y5+1:531.31332, y6+1:660.36078, y7+1:747.39120, y8+1:848.43676, y9+1:935.46826, y10+1:1034.54065, y12+1:1244.67270, y13+1:1373.71594, y14+1:1430.74646, y15+1:1517.77176, y16+1:1618.82471, y17+2:858.43942, y18+2:908.96250];[(M0-947.32)+2:1108.56888];[D126+1:12…	{10965@[b2+1:-0.00024, b3+1:-0.00008, b4+1:-0.00004, b5+1:0.00031, b10+1:0.00402, b13+1:-0.00078];[y2+1:0.00005, y3+1:-0.00044, y5+1:-0.00037, y6+1:0.00450, y7+1:0.00289, y8+1:0.00077, y9+1:0.00024, y10+1:0.00422, y12+1:-0.00056, y13+1:0.00009, y14+1:0.00914, y15+1:0.00242, y16+1:0.00768, y17+2:0.00177, y18+2:0.00026];[(M0-947.32)+2:0.00124];[D126+1:0.00016, D138+1:0.00029, D144+1:0.00000, D168+1…	{10965@[b2+1:-1.40, b3+1:-0.30, b4+1:-0.10, b5+1:0.62, b10+1:4.14, b13+1:-0.61];[y2+1:0.21, y3+1:-1.36, y5+1:-0.69, y6+1:6.82, y7+1:3.88, y8+1:0.91, y9+1:0.26, y10+1:4.08, y12+1:-0.45, y13+1:0.07, y14+1:6.40, y15+1:1.60, y16+1:4.75, y17+2:1.03, y18+2:0.14];[(M0-947.32)+2:0.56];[D126+1:1.28, D138+1:2.12, D144+1:0.03, D168+1:0.30, D186+1:2.08, D204+1:1.50, D274+1:0.47, D292+1:0.49, D366+1:-0.67]}{1…	{10965@[b2+1:8373, b3+1:9932, b4+1:10605, b5+1:32829, b10+1:15258, b13+1:9195];[y2+1:4991, y3+1:11381, y5+1:37361, y6+1:4037, y7+1:11660, y8+1:10092, y9+1:38626, y10+1:10465, y12+1:48941, y13+1:4148, y14+1:16598, y15+1:5326, y16+1:3153, y17+2:28360, y18+2:10708];[(M0-947.32)+2:20133];[D126+1:30370, D138+1:18454, D144+1:10538, D168+1:13021, D186+1:37103, D204+1:71825, D274+1:233479, D292+1:70579, …	{10965@31}{10967@39}	T	0	0	0	17.107	6.08209	14.3309	1	9	947.323	H1N1A2	FALSE	1.75123	(N(H(A))(A))	Level3			{@21[15-7]}{@21[14-7]}
C:\Users\Bertozzi Lab\Desktop\Stacy\2020_08_17_Stacy\20200824_SAM_CD43_NoddStcE_EThcD.raw	10890	31.108	10855	997.798	3	2990.37	P16150	Homo sapiens	Leukosialin	[24 to 43]	VQTPTSGEPLVSTSEPLSSK	A,M	VQTPTSGEPLVSTS[O-Glycosylation:H1N1A2 on X]EPLSSK	1	2990.36	23.271	0	{10890@[b2+1, b3+1, b8+1, b10+1, b11+1];[y3+1, y5+1, y8+1, y9+1, y10+1, y12+1, y14+1, y17+1, y18+2];[(M0-947.32)+2];[D126+1, D138+1, D144+1, D168+1, D186+1, D204+1, D274+1, D292+1, D366+1]}{10893@[c2+1, c5+1, c7+1, c9+1, c11+1];[zDot6+1, zDot9+1];[(M0-947.32)+2];[D186+1, D204+1, D274+1, D292+1]}	{10890@[b2+1:228.13422, b3+1:329.18207, b8+1:800.38141, b10+1:1010.50317, b11+1:1109.59326];[y3+1:321.17545, y5+1:531.31329, y8+1:848.43622, y9+1:935.46729, y10+1:1034.53662, y12+1:1244.67493, y14+1:1430.74231, y17+1:1715.86893, y18+2:908.96456];[(M0-947.32)+2:1022.52544];[D126+1:126.05483, D138+1:138.05473, D144+1:144.06540, D168+1:168.06541, D186+1:186.07619, D204+1:204.08672, D274+1:274.09201,…	{10890@[b2+1:-0.00005, b3+1:0.00012, b8+1:0.00293, b10+1:-0.01213, b11+1:0.00955];[y3+1:-0.00142, y5+1:-0.00040, y8+1:0.00023, y9+1:-0.00073, y10+1:0.00019, y12+1:0.00167, y14+1:0.00499, y17+1:-0.00085, y18+2:0.00437];[(M0-947.32)+2:-0.00085];[D126+1:-0.00011, D138+1:-0.00021, D144+1:-0.00012, D168+1:-0.00010, D186+1:0.00011, D204+1:0.00008, D274+1:-0.00012, D292+1:-0.00018, D366+1:-0.00025]}{108…	{10890@[b2+1:-0.23, b3+1:0.37, b8+1:3.67, b10+1:-12.01, b11+1:8.61];[y3+1:-4.42, y5+1:-0.75, y8+1:0.27, y9+1:-0.78, y10+1:0.18, y12+1:1.34, y14+1:3.49, y17+1:-0.50, y18+2:2.41];[(M0-947.32)+2:-0.42];[D126+1:-0.91, D138+1:-1.56, D144+1:-0.82, D168+1:-0.61, D186+1:0.60, D204+1:0.37, D274+1:-0.42, D292+1:-0.61, D366+1:-0.67]}{10893@[c2+1:0.29, c5+1:-2.99, c7+1:-2.31, c9+1:-0.89, c11+1:-4.04];[zDot6+…	{10890@[b2+1:8280, b3+1:6057, b8+1:3999, b10+1:3794, b11+1:3497];[y3+1:2896, y5+1:9434, y8+1:3759, y9+1:13965, y10+1:4207, y12+1:18644, y14+1:5429, y17+1:8121, y18+2:9464];[(M0-947.32)+2:5497];[D126+1:6971, D138+1:9074, D144+1:4479, D168+1:5001, D186+1:12698, D204+1:22079, D274+1:62563, D292+1:15229, D366+1:6864]}{10893@[c2+1:1054, c5+1:1287, c7+1:3012, c9+1:1529, c11+1:1710];[zDot6+1:1539, zDot9…	{10890@24}{10893@12}	T	0.00483871	0	0	7.0472	2.04813	13.2894	1	8	947.323	H1N1A2	FALSE	2.02574	(N(H(A))(A))	Level3			{@21[14-7]}{@21[13-7]}{@21[12-7]}
C:\Users\Bertozzi Lab\Desktop\Stacy\2020_08_17_Stacy\20200824_SAM_CD43_NoddStcE_EThcD.raw	10742	30.5731	10713	1003.13	3	3006.37	P16150	Homo sapiens	Leukosialin	[25 to 43]	QTPTSGEPLVSTSEPLSSK	V,M	QTPTSGEPLVS[O-Glycosylation:N1 on X]T[O-Glycosylation:H1N2A1 on X]SEPLSSK	2	3006.36	33.1862	3	{10742@[b2+1, b7+1, b10+1];[y1+1, y2+1, y3+1, y5+1, y6+1, y7+1, y8+1, y9+1, y10+1, y12+1, y13+1, y14+1, y15+1, y16+1, y17+1, y18+2];[D109+1, D126+1, D138+1, D144+1, D168+1, D186+1, D204+1, D274+1, D292+1, D366+1]}{10744@[c10+1, c12+1, c13+1, c18+1];[y2+1, y3+1, y5+1, y12+1];[zDot4+1, zDot6+1, zDot7+1, zDot9+1, zDot19+1];[(M0-291.10)+1];[D126+1, D186+1, D204+1, D274+1, D292+1, D366+1]}	{10742@[b2+1:230.11317, b7+1:701.31372, b10+1:1010.51660];[y1+1:147.11272, y2+1:234.14462, y3+1:321.17789, y5+1:531.31409, y6+1:660.35822, y7+1:747.38702, y8+1:848.43927, y9+1:935.46735, y10+1:1034.53488, y12+1:1244.67005, y13+1:1373.71543, y14+1:1430.73572, y15+1:1517.76487, y16+1:1618.80652, y17+1:1715.86951, y18+2:908.96172];[D109+1:109.02792, D126+1:126.05502, D138+1:138.05492, D144+1:144.065…	{10742@[b2+1:-0.00036, b7+1:0.00366, b10+1:0.00130];[y1+1:-0.00009, y2+1:-0.00021, y3+1:0.00103, y5+1:0.00040, y6+1:0.00193, y7+1:-0.00129, y8+1:0.00328, y9+1:-0.00067, y10+1:-0.00156, y12+1:-0.00321, y13+1:-0.00042, y14+1:-0.00160, y15+1:-0.00448, y16+1:-0.01050, y17+1:-0.00028, y18+2:-0.00131];[D109+1:-0.00047, D126+1:0.00008, D138+1:-0.00003, D144+1:0.00016, D168+1:0.00013, D186+1:0.00013, D20…	{10742@[b2+1:-1.56, b7+1:5.23, b10+1:1.29];[y1+1:-0.60, y2+1:-0.90, y3+1:3.20, y5+1:0.75, y6+1:2.93, y7+1:-1.72, y8+1:3.87, y9+1:-0.71, y10+1:-1.50, y12+1:-2.58, y13+1:-0.30, y14+1:-1.12, y15+1:-2.95, y16+1:-6.49, y17+1:-0.16, y18+2:-0.72];[D109+1:-4.38, D126+1:0.61, D138+1:-0.22, D144+1:1.10, D168+1:0.76, D186+1:0.68, D204+1:0.79, D274+1:0.75, D292+1:-0.35, D366+1:1.57]}{10744@[c10+1:-1.05, c12+…	{10742@[b2+1:4207, b7+1:3166, b10+1:10946];[y1+1:3474, y2+1:8393, y3+1:12105, y5+1:51973, y6+1:6883, y7+1:8280, y8+1:13525, y9+1:59384, y10+1:16606, y12+1:113285, y13+1:3884, y14+1:20737, y15+1:9409, y16+1:4496, y17+1:25544, y18+2:47043];[D109+1:1884, D126+1:41139, D138+1:20376, D144+1:15180, D168+1:15748, D186+1:51356, D204+1:99375, D274+1:163040, D292+1:44352, D366+1:21130]}{10744@[c10+1:2715, …	{10742@29}{10744@20}	T	0	0	0	9.0317	1.00303	16.1896	2	8	1062.39	H1N3A1	FALSE	1.34223	(N),(N(H(A))(N))	Level3			{@27[11-0,12-6]}{@27[11-6,12-0]}{@28[11-2,12-3]}{@28[11-3,12-2]}

## Sheet: CD43 ddStcE
File Name	Scan Number	Scan Retention Time	Precursor Scan Number	Precursor MZ	Precursor Charge	Precursor Mass	Protein Accession	Organism	Protein Name	Start and End Residues In Protein	Base Sequence	FlankingResidues	Full Sequence	Number of Mods	Peptide Monoisotopic Mass	Score	Rank	Matched Ion Series	Matched Ion Mass-To-Charge Ratios	Matched Ion Mass Diff (Da)	Matched Ion Mass Diff (Ppm)	Matched Ion Intensities	Matched Ion Counts	Decoy/Contaminant/Target	QValue	PEP	PEP_QValue	Localization Score	Yion Score	DiagonosticIon Score	Plausible Number Of Glycans	Total Glycosylation sites	GlycanMass	Plausible GlycanComposition	N-Glycan motif Check	R138/144	Plausible GlycanStructure	GlycanLocalizationLevel	Localized Glycans with Peptide Site Specific Probability	Localized Glycans with Protein Site Specific Probability	All potential glycan localizations	AllSiteSpecificLocalizationProbability
C:\Users\Bertozzi Lab\Desktop\Stacy\2020_08_17_Stacy\20200824_SAM_CD43_ddStcE_EThcD.raw	6739	20.2421	6723	911.078	3	2730.21	P16150	Homo sapiens	Leukosialin	[146 to 162]	TSGAPVTTAASSLETSR	R,G	TSGAPVT[O-Glycosylation:H1N1 on X]T[O-Glycosylation:H1N1 on X]AASSLETS[O-Glycosylation:H1N1 on X]R	3	2730.21	31.1501	0	{6739@[b3+1, b4+1, b6+1, b7+1, b9+1, b10+1];[y7+1, y8+1, y10+1, y11+1, y13+2];[D126+1, D138+1, D144+1, D168+1, D186+1, D204+1, D366+1]}{6743@[c3+1, c7+1, c8+1, c9+1, c10+1, c11+1, c12+1, c13+1, c14+1, c15+1, c16+1];[zDot1+1, zDot3+1, zDot5+1, zDot6+1, zDot8+1, zDot9+1, zDot14+1, zDot17+2];[(M0-365.13)+2];[D126+1, D138+1, D144+1, D186+1, D204+1, D366+1]}	{6739@[b3+1:246.10805, b4+1:317.14520, b6+1:513.26819, b7+1:614.31403, b9+1:786.39960, b10+1:857.43646];[y7+1:779.39069, y8+1:850.42841, y10+1:1022.50964, y11+1:1123.56140, y13+2:660.34455];[D126+1:126.05505, D138+1:138.05523, D144+1:144.06558, D168+1:168.06554, D186+1:186.07636, D204+1:204.08697, D366+1:366.13934]}{6743@[c3+1:263.13492, c7+1:996.47180, c8+1:1462.65282, c9+1:1533.69116, c10+1:160…	{6739@[b3+1:-0.00040, b4+1:-0.00036, b6+1:0.00145, b7+1:-0.00039, b9+1:0.00039, b10+1:0.00014];[y7+1:0.00131, y8+1:0.00192, y10+1:-0.00164, y11+1:0.00244, y13+2:0.00169];[D126+1:0.00010, D138+1:0.00028, D144+1:0.00007, D168+1:0.00003, D186+1:0.00028, D204+1:0.00033, D366+1:-0.00013]}{6743@[c3+1:-0.00008, c7+1:-0.00135, c8+1:-0.00021, c9+1:0.00102, c10+1:0.00187, c11+1:-0.01062, c12+1:-0.00050, c1…	{6739@[b3+1:-1.63, b4+1:-1.13, b6+1:2.83, b7+1:-0.64, b9+1:0.49, b10+1:0.16];[y7+1:1.69, y8+1:2.26, y10+1:-1.60, y11+1:2.18, y13+2:1.28];[D126+1:0.79, D138+1:2.07, D144+1:0.46, D168+1:0.17, D186+1:1.51, D204+1:1.61, D366+1:-0.35]}{6743@[c3+1:-0.30, c7+1:-1.36, c8+1:-0.14, c9+1:0.67, c10+1:1.17, c11+1:-6.28, c12+1:-0.28, c13+1:-3.81, c14+1:-0.24, c15+1:-5.79, c16+1:-3.16];[zDot1+1:1.01, zDot3+1:7.…	{6739@[b3+1:6808, b4+1:10691, b6+1:4959, b7+1:4112, b9+1:4689, b10+1:4572];[y7+1:4250, y8+1:6864, y10+1:8668, y11+1:9504, y13+2:26822];[D126+1:106115, D138+1:70071, D144+1:65454, D168+1:41787, D186+1:191590, D204+1:255268, D366+1:93268]}{6743@[c3+1:2884, c7+1:10414, c8+1:5829, c9+1:1305, c10+1:1074, c11+1:3874, c12+1:4792, c13+1:1869, c14+1:3938, c15+1:1581, c16+1:4627];[zDot1+1:5206, zDot3+1:184…	{6739@18}{6743@26}	T	0	0	0	18.1051	1.00609	13.5947	3	8	1095.4	H3N3	FALSE	1.14946	(N(H)),(N(H)),(N(H))	Level1	[7,H1N1,1.000][8,H1N1,1.000][16,H1N1,0.996]	[152,H1N1,1.000][153,H1N1,1.000][161,H1N1,0.996]	{@32[7-1,8-1,16-1]}	{@1[1,0.000]}{@2[1,0.000]}{@7[1,1.000]}{@8[1,1.000]}{@11[1,0.000]}{@12[1,0.000]}{@15[1,0.004]}{@16[1,0.996]}
C:\Users\Bertozzi Lab\Desktop\Stacy\2020_08_17_Stacy\20200824_SAM_CD43_ddStcE_EThcD.raw	9478	32.7374	9457	1079.47	4	4313.86	P16150	Homo sapiens	Leukosialin	[20 to 40]	STTAVQTPTSGEPLVSTSEPL	G,S	STTAVQTPT[O-Glycosylation:H2N2 on X]SGEPLVS[O-Glycosylation:N1A1 on X]T[O-Glycosylation:N1A1 on X]S[O-Glycosylation:N1A1 on X]EPL	4	4313.83	25.084	21	{9478@[b3+1, b4+1, b5+1, b6+1, b7+1, b10+1, b12+1, b15+1];[D126+1, D138+1, D144+1, D168+1, D186+1, D204+1, D274+1, D292+1, D366+1]}{9481@[b2+1, b5+1, b6+1, b7+1, b12+1];[c2+1, c3+1, c4+1, c5+1, c6+1, c8+1, c9+1, c10+1, c13+1];[y7+1];[zDot19+2, zDot21+2];[D138+1, D186+1, D204+1, D274+1, D292+1, D366+1]}	{9478@[b3+1:290.13437, b4+1:361.17178, b5+1:460.23840, b6+1:588.29926, b7+1:689.34563, b10+1:974.48480, b12+1:1160.54480, b15+1:1469.74231];[D126+1:126.05520, D138+1:138.05511, D144+1:144.06528, D168+1:168.06558, D186+1:186.07636, D204+1:204.08671, D274+1:274.09219, D292+1:292.10266, D366+1:366.13928]}{9481@[b2+1:189.08698, b5+1:460.24106, b6+1:588.30042, b7+1:689.35034, b12+1:1160.53833];[c2+1:2…	{9478@[b3+1:-0.00029, b4+1:0.00001, b5+1:-0.00179, b6+1:0.00049, b7+1:-0.00082, b10+1:0.00589, b12+1:0.00183, b15+1:-0.00591];[D126+1:0.00025, D138+1:0.00017, D144+1:-0.00024, D168+1:0.00007, D186+1:0.00028, D204+1:0.00007, D274+1:0.00007, D292+1:-0.00002, D366+1:-0.00018]}{9481@[b2+1:-0.00001, b5+1:0.00087, b6+1:0.00165, b7+1:0.00390, b12+1:-0.00464];[c2+1:-0.00017, c3+1:0.00078, c4+1:-0.00042, …	{9478@[b3+1:-1.01, b4+1:0.02, b5+1:-3.89, b6+1:0.83, b7+1:-1.19, b10+1:6.05, b12+1:1.58, b15+1:-4.02];[D126+1:2.01, D138+1:1.23, D144+1:-1.67, D168+1:0.39, D186+1:1.51, D204+1:0.34, D274+1:0.24, D292+1:-0.09, D366+1:-0.50]}{9481@[b2+1:-0.04, b5+1:1.89, b6+1:2.81, b7+1:5.66, b12+1:-4.00];[c2+1:-0.85, c3+1:2.54, c4+1:-1.11, c5+1:2.60, c6+1:0.62, c8+1:0.26, c9+1:4.02, c10+1:12.44, c13+1:-0.77];[y7+1…	{9478@[b3+1:2642, b4+1:9305, b5+1:12177, b6+1:9859, b7+1:18775, b10+1:2855, b12+1:13268, b15+1:4670];[D126+1:31354, D138+1:15645, D144+1:9759, D168+1:13842, D186+1:44220, D204+1:77497, D274+1:241160, D292+1:60664, D366+1:25018]}{9481@[b2+1:614, b5+1:1699, b6+1:1497, b7+1:1699, b12+1:1639];[c2+1:1056, c3+1:2063, c4+1:1015, c5+1:1490, c6+1:2723, c8+1:1049, c9+1:1178, c10+1:1261, c13+1:4349];[y7+1:2…	{9478@17}{9481@23}	T	0.0016835	0	0	10.0211	0	15.421	4	9	2212.79	H2N5A3	FALSE	1.60319	(N(A)),(N(A)),(N(A)),(N(H)(N(H)))	Level1b	[9,H2N2,0.494][16,N1A1,0.999][17,N1A1,0.999][18,N1A1,0.999]	[28,H2N2,0.494][35,N1A1,0.999][36,N1A1,0.999][37,N1A1,0.999]	{@353[9-5,16-2,17-2,18-2]}	{@1[2,0.000][5,0.000]}{@2[2,0.000][5,0.000]}{@3[2,0.000][5,0.000]}{@7[2,0.000][5,0.012]}{@9[2,0.000][5,0.494]}{@10[2,0.002][5,0.493]}{@16[2,0.999][5,0.000]}{@17[2,0.999][5,0.000]}{@18[5,0.000][2,0.999]}
C:\Users\Bertozzi Lab\Desktop\Stacy\2020_08_17_Stacy\20200824_SAM_CD43_ddStcE_EThcD.raw	9626	33.3289	9611	1075.47	4	4297.86	P16150	Homo sapiens	Leukosialin	[20 to 43]	STTAVQTPTSGEPLVSTSEPLSSK	G,M	STTAVQTPTS[O-Glycosylation:H1N1A2 on X]GEPLVST[O-Glycosylation:H1N1A2 on X]SEPLSSK	2	4297.85	60.1857	0	{9626@[b4+1, b5+1, b6+1, b7+1, b8+1, b9+1, b10+1, b11+1, b12+1, b14+1, b15+1];[y1+1, y2+1, y3+1, y5+1, y6+1, y7+1, y8+1, y9+1, y10+1, y12+1, y13+1, y14+1, y15+1, y17+1, y18+1, y19+2];[D109+1, D126+1, D138+1, D144+1, D168+1, D186+1, D204+1, D274+1, D292+1, D366+1]}{9629@[b4+1, b5+1, b6+1, b7+1, b12+1, b14+1];[c2+1, c3+1, c4+1, c5+1, c6+1, c10+1, c11+1, c23+2];[y1+1, y2+1, y3+1, y5+1, y6+1, y7+1, y…	{9626@[b4+1:361.17151, b5+1:460.24042, b6+1:588.29753, b7+1:689.34692, b8+1:786.38995, b9+1:887.44867, b10+1:974.48547, b11+1:1031.49841, b12+1:1160.54285, b14+1:1370.67134, b15+1:1469.75098];[y1+1:147.11259, y2+1:234.14484, y3+1:321.17679, y5+1:531.31363, y6+1:660.35706, y7+1:747.38989, y8+1:848.43723, y9+1:935.46854, y10+1:1034.54138, y12+1:1244.67358, y13+1:1373.70886, y14+1:1430.73546, y15+1:…	{9626@[b4+1:-0.00027, b5+1:0.00023, b6+1:-0.00124, b7+1:0.00048, b8+1:-0.00926, b9+1:0.00178, b10+1:0.00656, b11+1:-0.00197, b12+1:-0.00013, b14+1:-0.00846, b15+1:0.00276];[y1+1:-0.00021, y2+1:0.00000, y3+1:-0.00007, y5+1:-0.00006, y6+1:0.00077, y7+1:0.00158, y8+1:0.00125, y9+1:0.00052, y10+1:0.00495, y12+1:0.00033, y13+1:-0.00699, y14+1:-0.00186, y15+1:0.00312, y17+1:-0.00067, y18+1:0.01076, y19…	{9626@[b4+1:-0.74, b5+1:0.50, b6+1:-2.11, b7+1:0.69, b8+1:-11.78, b9+1:2.01, b10+1:6.74, b11+1:-1.91, b12+1:-0.11, b14+1:-6.18, b15+1:1.88];[y1+1:-1.43, y2+1:0.02, y3+1:-0.23, y5+1:-0.12, y6+1:1.17, y7+1:2.12, y8+1:1.47, y9+1:0.56, y10+1:4.79, y12+1:0.26, y13+1:-5.09, y14+1:-1.30, y15+1:2.05, y17+1:-0.39, y18+1:5.92, y19+2:2.45];[D109+1:0.85, D126+1:1.07, D138+1:1.01, D144+1:1.42, D168+1:1.90, D1…	{9626@[b4+1:31679, b5+1:45085, b6+1:21299, b7+1:68966, b8+1:3091, b9+1:5235, b10+1:11501, b11+1:3754, b12+1:35985, b14+1:24034, b15+1:20335];[y1+1:3323, y2+1:6262, y3+1:19991, y5+1:75410, y6+1:6649, y7+1:17113, y8+1:16657, y9+1:69040, y10+1:15776, y12+1:57564, y13+1:4758, y14+1:14395, y15+1:9933, y17+1:57148, y18+1:12330, y19+2:15577];[D109+1:2123, D126+1:83330, D138+1:38825, D144+1:29762, D168+1…	{9626@37}{9629@41}	T	0	0	0	14.0263	4.03443	18.4027	2	11	1894.65	H2N2A4	FALSE	1.30451	(N(H(A))(A)),(N(H(A))(A))	Level3			{@207[10-7,17-7]}{@207[9-7,17-7]}{@207[7-7,17-7]}{@207[10-7,16-7]}{@207[9-7,16-7]}{@207[7-7,16-7]}
C:\Users\Bertozzi Lab\Desktop\Stacy\2020_08_17_Stacy\20200824_SAM_CD43_ddStcE_EThcD.raw	9568	33.1011	9551	1075.47	4	4297.85	P16150	Homo sapiens	Leukosialin	[20 to 43]	STTAVQTPTSGEPLVSTSEPLSSK	G,M	STTAVQTPT[O-Glycosylation:H1N1A2 on X]SGEPLVST[O-Glycosylation:H1N1A2 on X]SEPLSSK	2	4297.85	45.1506	0	{9568@[b4+1, b5+1, b6+1, b7+1, b10+1, b12+1, b15+1];[y2+1, y3+1, y5+1, y6+1, y7+1, y8+1, y9+1, y10+1, y12+1, y14+1, y15+1, y17+2, y18+1];[D126+1, D138+1, D144+1, D168+1, D186+1, D204+1, D274+1, D292+1, D366+1]}{9572@[b5+1, b6+1, b7+1];[c2+1, c3+1, c4+1, c5+1, c6+1, c8+1, c9+1, c11+1];[y1+1, y2+1, y3+1, y5+1, y7+1, y9+1];[zDot1+1, zDot4+1, zDot6+1, zDot7+1, zDot24+2];[(M0-453.15)+2, (M0-744.24)+3,…	{9568@[b4+1:361.17139, b5+1:460.24059, b6+1:588.29999, b7+1:689.34688, b10+1:974.48096, b12+1:1160.54187, b15+1:1469.75131];[y2+1:234.14481, y3+1:321.17709, y5+1:531.31448, y6+1:660.35980, y7+1:747.38800, y8+1:848.43645, y9+1:935.46915, y10+1:1034.54053, y12+1:1244.67584, y14+1:1430.73253, y15+1:1517.78674, y17+2:858.44171, y18+1:1816.92554];[D126+1:126.05522, D138+1:138.05514, D144+1:144.06554, …	{9568@[b4+1:-0.00039, b5+1:0.00040, b6+1:0.00122, b7+1:0.00043, b10+1:0.00204, b12+1:-0.00110, b15+1:0.00310];[y2+1:-0.00003, y3+1:0.00023, y5+1:0.00079, y6+1:0.00352, y7+1:-0.00031, y8+1:0.00046, y9+1:0.00113, y10+1:0.00410, y12+1:0.00258, y14+1:-0.00479, y15+1:0.01740, y17+2:0.00636, y18+1:0.00807];[D126+1:0.00027, D138+1:0.00019, D144+1:0.00002, D168+1:0.00010, D186+1:0.00017, D204+1:0.00051, …	{9568@[b4+1:-1.08, b5+1:0.87, b6+1:2.08, b7+1:0.63, b10+1:2.10, b12+1:-0.95, b15+1:2.11];[y2+1:-0.11, y3+1:0.73, y5+1:1.50, y6+1:5.34, y7+1:-0.42, y8+1:0.55, y9+1:1.21, y10+1:3.96, y12+1:2.07, y14+1:-3.35, y15+1:11.47, y17+2:3.71, y18+1:4.45];[D126+1:2.20, D138+1:1.40, D144+1:0.14, D168+1:0.58, D186+1:0.93, D204+1:2.52, D274+1:0.91, D292+1:0.28, D366+1:-0.23]}{9572@[b5+1:1.56, b6+1:0.00, b7+1:-0.…	{9568@[b4+1:17970, b5+1:19886, b6+1:7503, b7+1:34816, b10+1:4961, b12+1:16300, b15+1:6353];[y2+1:5940, y3+1:8699, y5+1:35500, y6+1:4405, y7+1:9333, y8+1:7143, y9+1:34054, y10+1:9073, y12+1:31696, y14+1:6716, y15+1:4012, y17+2:9506, y18+1:4369];[D126+1:47570, D138+1:19324, D144+1:16065, D168+1:16534, D186+1:65173, D204+1:123606, D274+1:519597, D292+1:142372, D366+1:37556]}{9572@[b5+1:2478, b6+1:10…	{9568@29}{9572@31}	T	0	0	0	12.0205	3.0114	15.4592	2	11	1894.65	H2N2A4	FALSE	1.33565	(N(H(A))(A)),(N(H(A))(A))	Level2	[9,H1N1A2,0.488]	[28,H1N1A2,0.488]	{@207[9-7,17-7]}{@207[9-7,16-7]}	{@1[7,0.000]}{@2[7,0.000]}{@3[7,0.000]}{@7[7,0.014]}{@9[7,0.488]}{@10[7,0.492]}{@16[7,0.492]}{@17[7,0.492]}{@18[7,0.019]}{@22[7,0.001]}{@23[7,0.001]}
C:\Users\Bertozzi Lab\Desktop\Stacy\2020_08_17_Stacy\20200824_SAM_CD43_ddStcE_EThcD.raw	9322	32.1068	9305	1002.7	4	4006.76	P16150	Homo sapiens	Leukosialin	[20 to 43]	STTAVQTPTSGEPLVSTSEPLSSK	G,M	STTAVQTPT[O-Glycosylation:H1N1A1 on X]SGEPLVST[O-Glycosylation:H1N1A2 on X]SEPLSSK	2	4006.75	45.0834	0	{9322@[b4+1, b5+1, b6+1, b7+1, b12+1, b14+1, b15+1, b23+2];[y1+1, y2+1, y3+1, y5+1, y6+1, y7+1, y8+1, y9+1, y10+1, y12+1, y14+1, y15+1, y17+1, y18+1];[D109+1, D126+1, D138+1, D144+1, D168+1, D186+1, D204+1, D274+1, D292+1, D366+1]}{9325@[b6+1];[c2+1, c3+1, c4+1, c5+1, c6+1, c8+1, c9+1, c10+1, c11+1, c13+1];[y1+1, y2+1, y3+1, y5+1, y7+1];[zDot1+1, zDot6+1, zDot7+1, zDot24+2];[(M0-291.10)+2, (M0-45…	{9322@[b4+1:361.17050, b5+1:460.23975, b6+1:588.29968, b7+1:689.34772, b12+1:1160.54152, b14+1:1370.67920, b15+1:1469.74915, b23+2:1129.54952];[y1+1:147.11266, y2+1:234.14496, y3+1:321.17682, y5+1:531.31335, y6+1:660.36554, y7+1:747.38898, y8+1:848.43520, y9+1:935.46784, y10+1:1034.53784, y12+1:1244.67903, y14+1:1430.72925, y15+1:1517.77209, y17+1:1715.87031, y18+1:1816.91016];[D109+1:109.02851, …	{9322@[b4+1:-0.00127, b5+1:-0.00044, b6+1:0.00092, b7+1:0.00127, b12+1:-0.00145, b14+1:-0.00060, b15+1:0.00093, b23+2:-0.01167];[y1+1:-0.00015, y2+1:0.00013, y3+1:-0.00004, y5+1:-0.00033, y6+1:0.00926, y7+1:0.00067, y8+1:-0.00079, y9+1:-0.00018, y10+1:0.00141, y12+1:0.00577, y14+1:-0.00807, y15+1:0.00275, y17+1:0.00053, y18+1:-0.00731];[D109+1:0.00011, D126+1:0.00028, D138+1:0.00014, D144+1:0.000…	{9322@[b4+1:-3.54, b5+1:-0.97, b6+1:1.56, b7+1:1.85, b12+1:-1.25, b14+1:-0.44, b15+1:0.63, b23+2:-5.17];[y1+1:-1.02, y2+1:0.54, y3+1:-0.13, y5+1:-0.63, y6+1:14.04, y7+1:0.89, y8+1:-0.93, y9+1:-0.19, y10+1:1.36, y12+1:4.64, y14+1:-5.64, y15+1:1.81, y17+1:0.31, y18+1:-4.02];[D109+1:1.06, D126+1:2.26, D138+1:1.01, D144+1:0.46, D168+1:0.76, D186+1:1.34, D204+1:1.95, D274+1:0.58, D292+1:1.49, D366+1:0…	{9322@[b4+1:12991, b5+1:14660, b6+1:7961, b7+1:26088, b12+1:16213, b14+1:6814, b15+1:6726, b23+2:9387];[y1+1:5264, y2+1:2568, y3+1:7210, y5+1:30495, y6+1:4543, y7+1:6468, y8+1:8859, y9+1:29132, y10+1:7324, y12+1:28078, y14+1:7260, y15+1:4479, y17+1:29644, y18+1:8613];[D109+1:1625, D126+1:89650, D138+1:43463, D144+1:40681, D168+1:28529, D186+1:137665, D204+1:243012, D274+1:678938, D292+1:183830, D…	{9322@32}{9325@29}	T	0	0	0	13.0123	3.0099	16.3858	2	11	1603.55	H2N2A3	FALSE	1.06837	(N(H(A))),(N(H(A))(A))	Level2	[9,H1N1A1,0.492]	[28,H1N1A1,0.492]	{@116[9-4,17-7]}{@116[9-4,16-7]}	{@1[4,0.000][7,0.000]}{@2[4,0.000][7,0.000]}{@3[4,0.000][7,0.000]}{@7[4,0.015][7,0.000]}{@9[4,0.492][7,0.000]}{@10[4,0.492][7,0.001]}{@16[4,0.001][7,0.492]}{@17[4,0.001][7,0.492]}{@18[4,0.000][7,0.015]}{@22[4,0.000][7,0.000]}{@23[7,0.000][4,0.000]}
C:\Users\Bertozzi Lab\Desktop\Stacy\2020_08_17_Stacy\20200824_SAM_CD43_ddStcE_EThcD.raw	10077	34.9215	10045	1075.47	4	4297.86	P16150	Homo sapiens	Leukosialin	[20 to 43]	STTAVQTPTSGEPLVSTSEPLSSK	G,M	STT[O-Glycosylation:H1N1A2 on X]AVQTPTSGEPLVST[O-Glycosylation:H1N1A2 on X]SEPLSSK	2	4297.85	41.1791	0	{10077@[b4+1, b5+1, b6+1, b7+1, b12+1, b15+1];[y2+1, y3+1, y5+1, y6+1, y7+1, y8+1, y9+1, y10+1, y12+2, y13+1, y14+1, y15+1, y17+1, y18+1];[D126+1, D138+1, D144+1, D168+1, D186+1, D204+1, D274+1, D292+1, D366+1]}{10080@[b12+1];[c3+1, c4+1, c5+1, c6+1, c9+1, c10+1, c11+1];[y2+1, y3+1, y5+1, y12+1];[zDot1+1, zDot2+1, zDot6+1, zDot7+1, zDot11+1];[(M0-291.10)+2, (M0-582.19)+3, (M0-744.24)+2, (M0-947.3…	{10077@[b4+1:361.17175, b5+1:460.24182, b6+1:588.30084, b7+1:689.34685, b12+1:1160.54325, b15+1:1469.74927];[y2+1:234.14487, y3+1:321.17722, y5+1:531.31421, y6+1:660.35852, y7+1:747.39044, y8+1:848.43621, y9+1:935.46787, y10+1:1034.53735, y12+2:622.84070, y13+1:1373.69189, y14+1:1430.73767, y15+1:1517.77454, y17+1:1715.87138, y18+1:1816.91772];[D126+1:126.05519, D138+1:138.05515, D144+1:144.06579…	{10077@[b4+1:-0.00002, b5+1:0.00163, b6+1:0.00208, b7+1:0.00040, b12+1:0.00028, b15+1:0.00105];[y2+1:0.00003, y3+1:0.00035, y5+1:0.00052, y6+1:0.00224, y7+1:0.00213, y8+1:0.00022, y9+1:-0.00015, y10+1:0.00092, y12+2:0.00086, y13+1:-0.02396, y14+1:0.00036, y15+1:0.00519, y17+1:0.00159, y18+1:0.00026];[D126+1:0.00024, D138+1:0.00020, D144+1:0.00027, D168+1:0.00017, D186+1:0.00032, D204+1:0.00027, D…	{10077@[b4+1:-0.06, b5+1:3.55, b6+1:3.53, b7+1:0.59, b12+1:0.24, b15+1:0.72];[y2+1:0.15, y3+1:1.11, y5+1:0.98, y6+1:3.40, y7+1:2.86, y8+1:0.26, y9+1:-0.16, y10+1:0.89, y12+2:0.69, y13+1:-17.45, y14+1:0.25, y15+1:3.42, y17+1:0.93, y18+1:0.14];[D126+1:1.95, D138+1:1.45, D144+1:1.90, D168+1:1.03, D186+1:1.75, D204+1:1.31, D274+1:-0.09, D292+1:0.02, D366+1:-0.35]}{10080@[b12+1:0.31];[c3+1:2.25, c4+1:…	{10077@[b4+1:10711, b5+1:20294, b6+1:11359, b7+1:38418, b12+1:21029, b15+1:6407];[y2+1:6750, y3+1:10277, y5+1:33139, y6+1:5868, y7+1:9559, y8+1:6266, y9+1:33577, y10+1:10328, y12+2:5502, y13+1:3425, y14+1:11478, y15+1:3905, y17+1:27865, y18+1:5981];[D126+1:44294, D138+1:20583, D144+1:15246, D168+1:12036, D186+1:56971, D204+1:116252, D274+1:436529, D292+1:141514, D366+1:31758]}{10080@[b12+1:1253];…	{10077@29}{10080@29}	T	0	0	0	12.0243	4.0342	17.4709	2	11	1894.65	H2N2A4	FALSE	1.19297	(N(H(A))(A)),(N(H(A))(A))	Level3			{@207[3-7,17-7]}{@207[2-7,17-7]}{@207[1-7,17-7]}{@207[3-7,16-7]}{@207[2-7,16-7]}{@207[1-7,16-7]}
C:\Users\Bertozzi Lab\Desktop\Stacy\2020_08_17_Stacy\20200824_SAM_CD43_ddStcE_EThcD.raw	9568	33.1011	9551	1076.22	4	4300.86	P16150	Homo sapiens	Leukosialin	[20 to 43]	STTAVQTPTSGEPLVSTSEPLSSK	G,M	STTAVQTPTS[O-Glycosylation:H2N2 on X]GEPLVST[O-Glycosylation:H2N2A1F1 on X]SEPLSSK	2	4300.88	41.1293	0	{9568@[b4+1, b5+1, b6+1, b7+1, b10+1, b12+1, b15+1];[y2+1, y3+1, y5+1, y6+1, y7+1, y8+1, y9+1, y10+1, y12+1, y14+1, y15+1, y17+2, y18+1];[D126+1, D138+1, D144+1, D168+1, D186+1, D204+1, D274+1, D292+1, D366+1]}{9572@[b5+1, b6+1, b7+1];[c2+1, c3+1, c4+1, c5+1, c6+1, c8+1, c9+1];[y1+1, y2+1, y3+1, y5+1, y7+1, y9+1];[zDot1+1, zDot4+1, zDot6+1, zDot7+1, zDot9+1];[D126+1, D186+1, D204+1, D274+1, D292+…	{9568@[b4+1:361.17139, b5+1:460.24059, b6+1:588.29999, b7+1:689.34688, b10+1:974.48096, b12+1:1160.54187, b15+1:1469.75131];[y2+1:234.14481, y3+1:321.17709, y5+1:531.31448, y6+1:660.35980, y7+1:747.38800, y8+1:848.43645, y9+1:935.46915, y10+1:1034.54053, y12+1:1244.67584, y14+1:1430.73253, y15+1:1517.78674, y17+2:858.44171, y18+1:1816.92554];[D126+1:126.05522, D138+1:138.05514, D144+1:144.06554, …	{9568@[b4+1:-0.00039, b5+1:0.00040, b6+1:0.00122, b7+1:0.00043, b10+1:0.00204, b12+1:-0.00110, b15+1:0.00310];[y2+1:-0.00003, y3+1:0.00023, y5+1:0.00079, y6+1:0.00352, y7+1:-0.00031, y8+1:0.00046, y9+1:0.00113, y10+1:0.00410, y12+1:0.00258, y14+1:-0.00479, y15+1:0.01740, y17+2:0.00636, y18+1:0.00807];[D126+1:0.00027, D138+1:0.00019, D144+1:0.00002, D168+1:0.00010, D186+1:0.00017, D204+1:0.00051, …	{9568@[b4+1:-1.08, b5+1:0.87, b6+1:2.08, b7+1:0.63, b10+1:2.10, b12+1:-0.95, b15+1:2.11];[y2+1:-0.11, y3+1:0.73, y5+1:1.50, y6+1:5.34, y7+1:-0.42, y8+1:0.55, y9+1:1.21, y10+1:3.96, y12+1:2.07, y14+1:-3.35, y15+1:11.47, y17+2:3.71, y18+1:4.45];[D126+1:2.20, D138+1:1.40, D144+1:0.14, D168+1:0.58, D186+1:0.93, D204+1:2.52, D274+1:0.91, D292+1:0.28, D366+1:-0.23]}{9572@[b5+1:1.56, b6+1:0.00, b7+1:-0.…	{9568@[b4+1:17970, b5+1:19886, b6+1:7503, b7+1:34816, b10+1:4961, b12+1:16300, b15+1:6353];[y2+1:5940, y3+1:8699, y5+1:35500, y6+1:4405, y7+1:9333, y8+1:7143, y9+1:34054, y10+1:9073, y12+1:31696, y14+1:6716, y15+1:4012, y17+2:9506, y18+1:4369];[D126+1:47570, D138+1:19324, D144+1:16065, D168+1:16534, D186+1:65173, D204+1:123606, D274+1:519597, D292+1:142372, D366+1:37556]}{9572@[b5+1:2478, b6+1:10…	{9568@29}{9572@27}	T	0	0	0	12.0185	0	15.4592	2	11	1897.68	H4N4A1F1	FALSE	1.33565	(N(H)(N(H))),(N(H)(N(H(A))(F)))	Level2	[10,H2N2,0.475]	[29,H2N2,0.475]	{@208[10-5,17-9]}{@208[10-5,16-9]}	{@1[5,0.000][9,0.000]}{@2[5,0.000][9,0.000]}{@3[5,0.000][9,0.000]}{@7[5,0.001][9,0.000]}{@9[5,0.021][9,0.007]}{@10[5,0.475][9,0.021]}{@16[5,0.245][9,0.475]}{@17[5,0.245][9,0.475]}{@18[5,0.014][9,0.020]}{@22[5,0.000][9,0.000]}{@23[9,0.000][5,0.000]}
C:\Users\Bertozzi Lab\Desktop\Stacy\2020_08_17_Stacy\20200824_SAM_CD43_ddStcE_EThcD.raw	9250	31.8143	9233	838.64	4	3350.53	P16150	Homo sapiens	Leukosialin	[20 to 43]	STTAVQTPTSGEPLVSTSEPLSSK	G,M	STTAVQTPTSGEPLVST[O-Glycosylation:H1N1A2 on X]SEPLSSK	1	3350.52	38.2633	0	{9250@[b4+1, b5+1, b6+1, b7+1, b12+1];[y1+1, y3+1, y5+1, y6+1, y7+1, y8+1, y9+1, y10+1, y12+1, y14+1, y17+1, y18+1];[D126+1, D138+1, D144+1, D168+1, D186+1, D204+1, D274+1, D292+1, D366+1]}{9254@[b5+1, b6+1, b12+1];[c3+1, c6+1, c8+1, c9+1, c11+1, c13+1, c14+1, c16+1];[y1+1, y3+1, y5+1, y9+1];[zDot6+1, zDot7+1];[(M0-291.10)+2, (M0-582.19)+2, (M0-744.24)+2, (M0-947.32)+2];[D126+1, D186+1, D204+1, D…	{9250@[b4+1:361.17258, b5+1:460.24133, b6+1:588.29779, b7+1:689.34612, b12+1:1160.54126];[y1+1:147.11331, y3+1:321.17657, y5+1:531.31451, y6+1:660.35815, y7+1:747.38940, y8+1:848.43561, y9+1:935.46723, y10+1:1034.53503, y12+1:1244.67451, y14+1:1430.73669, y17+1:1715.87327, y18+1:1816.92468];[D126+1:126.05508, D138+1:138.05508, D144+1:144.06546, D168+1:168.06561, D186+1:186.07632, D204+1:204.08676…	{9250@[b4+1:0.00080, b5+1:0.00114, b6+1:-0.00098, b7+1:-0.00033, b12+1:-0.00171];[y1+1:0.00051, y3+1:-0.00029, y5+1:0.00082, y6+1:0.00187, y7+1:0.00109, y8+1:-0.00038, y9+1:-0.00079, y10+1:-0.00140, y12+1:0.00125, y14+1:-0.00062, y17+1:0.00348, y18+1:0.00722];[D126+1:0.00013, D138+1:0.00014, D144+1:-0.00006, D168+1:0.00010, D186+1:0.00024, D204+1:0.00012, D274+1:0.00040, D292+1:0.00008, D366+1:-0…	{9250@[b4+1:2.22, b5+1:2.49, b6+1:-1.66, b7+1:-0.48, b12+1:-1.48];[y1+1:3.47, y3+1:-0.89, y5+1:1.55, y6+1:2.84, y7+1:1.47, y8+1:-0.45, y9+1:-0.85, y10+1:-1.35, y12+1:1.01, y14+1:-0.43, y17+1:2.03, y18+1:3.97];[D126+1:1.04, D138+1:1.01, D144+1:-0.39, D168+1:0.58, D186+1:1.30, D204+1:0.57, D274+1:1.48, D292+1:0.28, D366+1:-0.76]}{9254@[b5+1:0.90, b6+1:-1.35, b12+1:-2.64];[c3+1:0.44, c6+1:-1.21, c8+…	{9250@[b4+1:14417, b5+1:6956, b6+1:4768, b7+1:16852, b12+1:6582];[y1+1:1829, y3+1:6908, y5+1:22842, y6+1:6244, y7+1:9566, y8+1:8863, y9+1:25518, y10+1:10317, y12+1:22501, y14+1:5047, y17+1:21802, y18+1:6109];[D126+1:23607, D138+1:11161, D144+1:6786, D168+1:6562, D186+1:26077, D204+1:46237, D274+1:160968, D292+1:44666, D366+1:7624]}{9254@[b5+1:1077, b6+1:914, b12+1:930];[c3+1:1435, c6+1:3580, c8+1…	{9250@26}{9254@27}	T	0	0	0	10.039	4.05982	15.3244	1	11	947.323	H1N1A2	FALSE	1.64477	(N(H(A))(A))	Level1	[17,H1N1A2,0.956]	[36,H1N1A2,0.956]	{@21[17-7]}	{@1[7,0.000]}{@2[7,0.000]}{@3[7,0.000]}{@7[7,0.000]}{@9[7,0.000]}{@10[7,0.000]}{@16[7,0.021]}{@17[7,0.956]}{@18[7,0.021]}{@22[7,0.001]}{@23[7,0.001]}
C:\Users\Bertozzi Lab\Desktop\Stacy\2020_08_17_Stacy\20200824_SAM_CD43_ddStcE_EThcD.raw	9260	31.8498	9233	1020.82	3	3059.43	P16150	Homo sapiens	Leukosialin	[20 to 43]	STTAVQTPTSGEPLVSTSEPLSSK	G,M	STTAVQTPTSGEPLVST[O-Glycosylation:H1N1A1 on X]SEPLSSK	1	3059.43	33.1875	0	{9260@[b4+1, b5+1, b6+1, b7+1, b12+1];[y1+1, y2+1, y3+1, y4+1, y5+1, y6+1, y7+1, y8+1, y9+1, y10+1, y12+1, y14+1, y17+1];[D126+1, D138+1, D144+1, D168+1, D186+1, D204+1, D274+1, D292+1, D366+1]}{9263@[b7+1, b11+1];[c5+1, c6+1, c9+1, c11+1, c13+1];[y9+1, y17+1];[zDot6+1, zDot7+1, zDot18+1];[(M0-291.10)+1, (M0-453.15)+2, (M0-656.23)+2];[D186+1, D204+1, D274+1, D292+1, D366+1]}	{9260@[b4+1:361.17123, b5+1:460.24024, b6+1:588.30023, b7+1:689.34630, b12+1:1160.54468];[y1+1:147.11308, y2+1:234.14455, y3+1:321.17633, y4+1:434.26205, y5+1:531.31344, y6+1:660.35205, y7+1:747.38919, y8+1:848.43486, y9+1:935.46857, y10+1:1034.53381, y12+1:1244.67679, y14+1:1430.73328, y17+1:1715.87058];[D126+1:126.05518, D138+1:138.05524, D144+1:144.06583, D168+1:168.06554, D186+1:186.07623, D2…	{9260@[b4+1:-0.00054, b5+1:0.00005, b6+1:0.00146, b7+1:-0.00015, b12+1:0.00170];[y1+1:0.00028, y2+1:-0.00029, y3+1:-0.00053, y4+1:0.00113, y5+1:-0.00024, y6+1:-0.00423, y7+1:0.00088, y8+1:-0.00112, y9+1:0.00055, y10+1:-0.00262, y12+1:0.00353, y14+1:-0.00404, y17+1:0.00079];[D126+1:0.00024, D138+1:0.00030, D144+1:0.00032, D168+1:0.00002, D186+1:0.00016, D204+1:0.00021, D274+1:0.00030, D292+1:0.000…	{9260@[b4+1:-1.50, b5+1:0.10, b6+1:2.49, b7+1:-0.21, b12+1:1.47];[y1+1:1.91, y2+1:-1.23, y3+1:-1.66, y4+1:2.61, y5+1:-0.46, y6+1:-6.42, y7+1:1.18, y8+1:-1.33, y9+1:0.59, y10+1:-2.53, y12+1:2.84, y14+1:-2.83, y17+1:0.46];[D126+1:1.89, D138+1:2.18, D144+1:2.22, D168+1:0.12, D186+1:0.85, D204+1:1.01, D274+1:1.09, D292+1:0.12, D366+1:0.07]}{9263@[b7+1:-1.70, b11+1:8.87];[c5+1:4.77, c6+1:1.48, c9+1:3.…	{9260@[b4+1:16394, b5+1:12417, b6+1:4670, b7+1:15512, b12+1:4710];[y1+1:2372, y2+1:4123, y3+1:4089, y4+1:3156, y5+1:23389, y6+1:3593, y7+1:4666, y8+1:8331, y9+1:21459, y10+1:8145, y12+1:24969, y14+1:8046, y17+1:28318];[D126+1:42308, D138+1:19978, D144+1:21806, D168+1:12172, D186+1:65118, D204+1:102064, D274+1:196382, D292+1:51808, D366+1:37875]}{9263@[b7+1:1169, b11+1:814];[c5+1:775, c6+1:2732, c…	{9260@27}{9263@20}	T	0	0	0	8.03145	3.03479	14.3977	1	11	656.228	H1N1A1	FALSE	0.951789	(N(H(A)))	Level3			{@7[17-4]}{@7[16-4]}
C:\Users\Bertozzi Lab\Desktop\Stacy\2020_08_17_Stacy\20200824_SAM_CD43_ddStcE_EThcD.raw	7374	23.2122	7359	869.406	3	2605.19	P16150	Homo sapiens	Leukosialin	[208 to 227]	TTGSLEPSSGASGPQVSSVK	M,L	T[O-Glycosylation:H1N1 on X]TGS[O-Glycosylation:H1N1 on X]LEPSSGASGPQVSSVK	2	2605.19	34.1053	0	{7374@[b4+1, b5+1, b6+1, b11+1, b13+1];[y4+1, y7+1, y8+1, y9+1, y11+1, y12+1, y14+2, y15+1];[D109+1, D126+1, D138+1, D144+1, D168+1, D186+1, D204+1, D366+1]}{7378@[b6+1, b11+1];[c1+1, c3+1, c4+1, c5+1, c10+1, c17+1];[y1+1, y4+1, y7+1, y8+1, y9+1, y11+1, y14+2];[zDot3+1, zDot5+1, zDot6+1, zDot10+1, zDot15+1, zDot20+2];[D126+1, D138+1, D144+1, D168+1, D186+1, D204+1, D366+1]}	{7374@[b4+1:347.15433, b5+1:460.24060, b6+1:589.28363, b11+1:988.45837, b13+1:1132.51941];[y4+1:420.24454, y7+1:744.42721, y8+1:801.44763, y9+1:888.48608, y11+1:1016.53778, y12+1:1103.57092, y14+2:644.33088, y15+1:1416.70935];[D109+1:109.02808, D126+1:126.05518, D138+1:138.05522, D144+1:144.06582, D168+1:168.06570, D186+1:186.07632, D204+1:204.08685, D366+1:366.13952]}{7378@[b6+1:589.28363, b11+1…	{7374@[b4+1:-0.00180, b5+1:0.00041, b6+1:0.00085, b11+1:0.00019, b13+1:0.00774];[y4+1:-0.00074, y7+1:0.00218, y8+1:0.00114, y9+1:0.00756, y11+1:0.00068, y12+1:0.00179, y14+2:0.00056, y15+1:0.01284];[D109+1:-0.00031, D126+1:0.00023, D138+1:0.00028, D144+1:0.00030, D168+1:0.00019, D186+1:0.00025, D204+1:0.00021, D366+1:0.00005]}{7378@[b6+1:0.00085, b11+1:-0.00371];[c1+1:0.00118, c3+1:-0.00165, c4+1…	{7374@[b4+1:-5.19, b5+1:0.90, b6+1:1.44, b11+1:0.20, b13+1:6.84];[y4+1:-1.76, y7+1:2.94, y8+1:1.42, y9+1:8.51, y11+1:0.67, y12+1:1.63, y14+2:0.43, y15+1:9.07];[D109+1:-2.89, D126+1:1.83, D138+1:2.01, D144+1:2.12, D168+1:1.12, D186+1:1.34, D204+1:1.01, D366+1:0.15]}{7378@[b6+1:1.44, b11+1:-3.76];[c1+1:2.44, c3+1:-2.57, c4+1:7.56, c5+1:0.72, c10+1:4.70, c17+1:4.06];[y1+1:0.03, y4+1:-0.30, y7+1:3.14…	{7374@[b4+1:2734, b5+1:3386, b6+1:16844, b11+1:7635, b13+1:9141];[y4+1:6756, y7+1:6561, y8+1:10911, y9+1:11759, y11+1:9782, y12+1:4416, y14+2:10053, y15+1:12204];[D109+1:1643, D126+1:68838, D138+1:39198, D144+1:42456, D168+1:16695, D186+1:110377, D204+1:133775, D366+1:40697]}{7378@[b6+1:3961, b11+1:2160];[c1+1:716, c3+1:952, c4+1:1797, c5+1:4602, c10+1:1624, c17+1:1686];[y1+1:713, y4+1:1312, y7+1…	{7374@21}{7378@28}	T	0	0	0	11.0206	0	15.3881	2	8	730.264	H2N2	FALSE	0.924314	(N(H)),(N(H))	Level1	[1,H1N1,0.981][4,H1N1,0.981]	[208,H1N1,0.981][211,H1N1,0.981]	{@10[1-1,4-1]}	{@1[1,0.981]}{@2[1,0.038]}{@4[1,0.981]}{@8[1,0.000]}{@9[1,0.000]}{@12[1,0.000]}{@17[1,0.000]}{@18[1,0.000]}
C:\Users\Bertozzi Lab\Desktop\Stacy\2020_08_17_Stacy\20200824_SAM_CD43_ddStcE_EThcD.raw	8132	26.8879	8108	1064.45	4	4253.77	P16150	Homo sapiens	Leukosialin	[209 to 227]	TGSLEPSSGASGPQVSSVK	T,L	T[O-Glycosylation:H1N1 on X]GS[O-Glycosylation:H1N1A1 on X]LEPS[O-Glycosylation:H2N2A2F1 on X]SGASGPQVSSVK	3	4253.75	30.0629	6	{8132@[b14+1];[y1+1, y3+1, y4+1, y7+1, y8+1, y9+1, y11+1, y12+1, y13+1, y14+2, y15+1];[(M0-1052.35)+2];[D126+1, D138+1, D144+1, D168+1, D186+1, D204+1, D274+1, D292+1, D366+1]}{8135@[b10+1];[c1+1];[y4+1, y7+1, y8+1, y9+1, y11+1, y14+2];[zDot3+1, zDot4+1, zDot5+1, zDot6+1, zDot8+1, zDot10+1, zDot12+1];[(M0-291.10)+3, (M0-1052.35)+3];[D126+1, D144+1, D186+1, D204+1, D274+1, D292+1, D366+1]}	{8132@[b14+1:1256.56152];[y1+1:147.11227, y3+1:333.21219, y4+1:420.24454, y7+1:744.42188, y8+1:801.44841, y9+1:888.48083, y11+1:1016.53836, y12+1:1103.56775, y13+1:1190.58411, y14+2:644.33119, y15+1:1416.68896];[(M0-1052.35)+2:1601.71351];[D126+1:126.05516, D138+1:138.05498, D144+1:144.06569, D168+1:168.06554, D186+1:186.07613, D204+1:204.08664, D274+1:274.09207, D292+1:292.10228, D366+1:366.1398…	{8132@[b14+1:-0.01381];[y1+1:-0.00053, y3+1:-0.00106, y4+1:-0.00074, y7+1:-0.00316, y8+1:0.00192, y9+1:0.00231, y11+1:0.00126, y12+1:-0.00138, y13+1:-0.01705, y14+2:0.00118, y15+1:-0.00755];[(M0-1052.35)+2:0.01946];[D126+1:0.00021, D138+1:0.00003, D144+1:0.00017, D168+1:0.00002, D186+1:0.00005, D204+1:-0.00001, D274+1:-0.00006, D292+1:-0.00041, D366+1:0.00034]}{8135@[b10+1:0.01754];[c1+1:-0.00089…	{8132@[b14+1:-11.00];[y1+1:-3.63, y3+1:-3.18, y4+1:-1.76, y7+1:-4.24, y8+1:2.40, y9+1:2.60, y11+1:1.24, y12+1:-1.25, y13+1:-14.33, y14+2:0.92, y15+1:-5.33];[(M0-1052.35)+2:6.08];[D126+1:1.68, D138+1:0.23, D144+1:1.21, D168+1:0.12, D186+1:0.27, D204+1:-0.03, D274+1:-0.21, D292+1:-1.40, D366+1:0.94]}{8135@[b10+1:19.78];[c1+1:-1.85];[y4+1:-2.41, y7+1:4.13, y8+1:-5.19, y9+1:3.09, y11+1:-0.84, y14+2:2…	{8132@[b14+1:3124];[y1+1:2307, y3+1:3824, y4+1:8674, y7+1:4419, y8+1:8619, y9+1:7621, y11+1:3908, y12+1:3062, y13+1:2858, y14+2:12336, y15+1:4013];[(M0-1052.35)+2:4730];[D126+1:45778, D138+1:32041, D144+1:26922, D168+1:17271, D186+1:100878, D204+1:151865, D274+1:228021, D292+1:59046, D366+1:68925]}{8135@[b10+1:748];[c1+1:1329];[y4+1:1812, y7+1:980, y8+1:1057, y9+1:1392, y11+1:1131, y14+2:3277];[z…	{8132@22}{8135@24}	T	0	0	0	8.01836	3.00722	16.4586	3	7	2479.87	H4N4A3F1	FALSE	1.19014	(N(H)),(N(H(A))),(N(H(A))(N(H(A))(F)))	Level2	[1,H1N1,0.939]	[209,H1N1,0.939]	{@515[1-1,3-4,7-11]}{@515[1-1,3-11,7-4]}{@516[1-1,3-7,7-9]}{@516[1-1,3-9,7-7]}	{@1[1,0.939][4,0.014][11,0.014][7,0.014][9,0.014]}{@3[1,0.029][4,0.235][11,0.235][7,0.235][9,0.235]}{@7[1,0.029][4,0.235][11,0.235][7,0.235][9,0.235]}{@8[1,0.003][4,0.015][11,0.015][7,0.015][9,0.015]}{@11[1,0.000][4,0.001][11,0.001][7,0.001][9,0.001]}{@16[4,0.000][1,0.000][11,0.000][7,0.000][9,0.000]}{@17[11,0.000][4,0.000][1,0.000][9,0.000][7,0.000]}
C:\Users\Bertozzi Lab\Desktop\Stacy\2020_08_17_Stacy\20200824_SAM_CD43_ddStcE_EThcD.raw	9582	33.1614	9565	1053.71	4	4210.82	P16150	Homo sapiens	Leukosialin	[21 to 43]	TTAVQTPTSGEPLVSTSEPLSSK	S,M	TTAVQTPT[O-Glycosylation:H1N1A2 on X]S[O-Glycosylation:H1N1A2 on X]GEPLVSTSEPLSSK	2	4210.82	43.1618	0	{9582@[b3+1, b4+1, b5+1, b6+1, b9+1, b11+1, b13+1, b14+1];[y2+1, y3+1, y4+1, y5+1, y6+1, y7+1, y8+1, y9+1, y10+1, y12+1, y14+1, y17+2];[D126+1, D138+1, D144+1, D168+1, D186+1, D204+1, D274+1, D292+1, D366+1]}{9586@[b4+1, b5+1, b6+1];[c2+1, c3+1, c4+1, c5+1, c7+1, c8+1];[y1+1, y3+1, y5+1, y9+1];[zDot1+1, zDot4+1, zDot6+1, zDot7+1, zDot13+1, zDot20+2, zDot23+2];[(M0-582.19)+3, (M0-744.24)+2, (M0-94…	{9582@[b3+1:274.13916, b4+1:373.20731, b5+1:501.26542, b6+1:602.31702, b9+1:887.44653, b11+1:1073.51245, b13+1:1283.64465, b14+1:1382.71464];[y2+1:234.14473, y3+1:321.17639, y4+1:434.25989, y5+1:531.31436, y6+1:660.35449, y7+1:747.39191, y8+1:848.43225, y9+1:935.46820, y10+1:1034.53162, y12+1:1244.67097, y14+1:1430.73302, y17+2:858.43962];[D126+1:126.05506, D138+1:138.05518, D144+1:144.06552, D16…	{9582@[b3+1:-0.00059, b4+1:-0.00086, b5+1:-0.00132, b6+1:0.00260, b9+1:-0.00035, b11+1:0.00151, b13+1:-0.00312, b14+1:-0.00155];[y2+1:-0.00010, y3+1:-0.00047, y4+1:-0.00104, y5+1:0.00067, y6+1:-0.00179, y7+1:0.00360, y8+1:-0.00374, y9+1:0.00018, y10+1:-0.00481, y12+1:-0.00229, y14+1:-0.00430, y17+2:0.00219];[D126+1:0.00011, D138+1:0.00023, D144+1:0.00000, D168+1:0.00011, D186+1:0.00045, D204+1:0.…	{9582@[b3+1:-2.15, b4+1:-2.30, b5+1:-2.64, b6+1:4.32, b9+1:-0.40, b11+1:1.40, b13+1:-2.43, b14+1:-1.12];[y2+1:-0.44, y3+1:-1.47, y4+1:-2.39, y5+1:1.27, y6+1:-2.71, y7+1:4.82, y8+1:-4.41, y9+1:0.20, y10+1:-4.66, y12+1:-1.84, y14+1:-3.01, y17+2:1.27];[D126+1:0.92, D138+1:1.67, D144+1:0.03, D168+1:0.67, D186+1:2.41, D204+1:2.14, D274+1:0.02, D292+1:0.86, D366+1:-0.92]}{9586@[b4+1:0.33, b5+1:0.03, b6…	{9582@[b3+1:8112, b4+1:10212, b5+1:12632, b6+1:19845, b9+1:3838, b11+1:19162, b13+1:4159, b14+1:6503];[y2+1:4954, y3+1:8337, y4+1:3555, y5+1:29697, y6+1:3811, y7+1:4978, y8+1:5536, y9+1:31975, y10+1:7240, y12+1:30566, y14+1:6435, y17+2:6222];[D126+1:39091, D138+1:18910, D144+1:16517, D168+1:14199, D186+1:49480, D204+1:101735, D274+1:418682, D292+1:128486, D366+1:34186]}{9586@[b4+1:1413, b5+1:1456…	{9582@29}{9586@28}	T	0	0	0	12.0448	3.01325	14.4749	2	10	1894.65	H2N2A4	FALSE	1.14486	(N(H(A))(A)),(N(H(A))(A))	Level1b	[8,H1N1A2,0.490][9,H1N1A2,0.494]	[28,H1N1A2,0.490][29,H1N1A2,0.494]	{@207[8-7,9-7]}	{@1[7,0.000]}{@2[7,0.000]}{@6[7,0.013]}{@8[7,0.490]}{@9[7,0.494]}{@15[7,0.494]}{@16[7,0.494]}{@17[7,0.017]}{@21[7,0.000]}{@22[7,0.000]}
C:\Users\Bertozzi Lab\Desktop\Stacy\2020_08_17_Stacy\20200824_SAM_CD43_ddStcE_EThcD.raw	9567	33.0997	9551	1053.71	4	4210.82	P16150	Homo sapiens	Leukosialin	[21 to 43]	TTAVQTPTSGEPLVSTSEPLSSK	S,M	TTAVQTPT[O-Glycosylation:H1N1A2 on X]SGEPLVSTS[O-Glycosylation:H1N1A2 on X]EPLSSK	2	4210.82	38.1653	0	{9567@[b4+1, b5+1, b6+1, b9+1, b11+1, b14+1, b18+1];[y1+1, y2+1, y3+1, y5+1, y7+1, y8+1, y9+1, y10+1, y12+1, y13+1, y14+1, y17+2, y18+2, y19+2];[D126+1, D138+1, D144+1, D168+1, D186+1, D204+1, D274+1, D292+1, D366+1]}{9571@[b4+1, b5+1, b11+1];[c2+1, c3+1, c4+1, c5+1, c8+1, c9+1, c10+1];[y3+1, y5+1, y7+1];[zDot6+1];[(M0-291.10)+2, (M0-582.19)+2, (M0-947.32)+2];[D138+1, D186+1, D204+1, D274+1, D292…	{9567@[b4+1:373.20898, b5+1:501.26715, b6+1:602.31451, b9+1:887.44116, b11+1:1073.50732, b14+1:1382.71171, b18+1:1786.86829];[y1+1:147.11255, y2+1:234.14464, y3+1:321.17731, y5+1:531.31363, y7+1:747.38831, y8+1:848.43853, y9+1:935.46649, y10+1:1034.53762, y12+1:1244.67456, y13+1:1373.69446, y14+1:1430.73999, y17+2:858.43912, y18+2:908.96263, y19+2:972.99083];[D126+1:126.05521, D138+1:138.05511, D…	{9567@[b4+1:0.00082, b5+1:0.00041, b6+1:0.00010, b9+1:-0.00573, b11+1:-0.00362, b14+1:-0.00448, b18+1:-0.00223];[y1+1:-0.00026, y2+1:-0.00019, y3+1:0.00045, y5+1:-0.00006, y7+1:-0.00000, y8+1:0.00254, y9+1:-0.00153, y10+1:0.00119, y12+1:0.00130, y13+1:-0.02139, y14+1:0.00267, y17+2:0.00118, y18+2:0.00053, y19+2:-0.00165];[D126+1:0.00026, D138+1:0.00017, D144+1:0.00002, D168+1:-0.00027, D186+1:0.0…	{9567@[b4+1:2.21, b5+1:0.82, b6+1:0.16, b9+1:-6.46, b11+1:-3.38, b14+1:-3.24, b18+1:-1.25];[y1+1:-1.75, y2+1:-0.83, y3+1:1.39, y5+1:-0.12, y7+1:-0.01, y8+1:2.99, y9+1:-1.63, y10+1:1.15, y12+1:1.05, y13+1:-15.59, y14+1:1.87, y17+2:0.69, y18+2:0.29, y19+2:-0.85];[D126+1:2.07, D138+1:1.23, D144+1:0.14, D168+1:-1.62, D186+1:1.26, D204+1:1.99, D274+1:-0.31, D292+1:0.44, D366+1:-0.14]}{9571@[b4+1:6.39,…	{9567@[b4+1:6886, b5+1:4492, b6+1:18219, b9+1:4199, b11+1:13446, b14+1:5108, b18+1:4652];[y1+1:2272, y2+1:3090, y3+1:3559, y5+1:23128, y7+1:5605, y8+1:4544, y9+1:18622, y10+1:5210, y12+1:22580, y13+1:3899, y14+1:4874, y17+2:7054, y18+2:4491, y19+2:6610];[D126+1:28440, D138+1:16233, D144+1:11385, D168+1:9391, D186+1:43803, D204+1:72074, D274+1:287463, D292+1:90185, D366+1:20568]}{9571@[b4+1:827, b…	{9567@30}{9571@23}	T	0	0	0	8.01711	3.03005	15.4796	2	10	1894.65	H2N2A4	FALSE	1.42591	(N(H(A))(A)),(N(H(A))(A))	Level3			{@207[8-7,17-7]}{@207[6-7,17-7]}{@207[8-7,16-7]}{@207[6-7,16-7]}{@207[8-7,15-7]}{@207[6-7,15-7]}
C:\Users\Bertozzi Lab\Desktop\Stacy\2020_08_17_Stacy\20200824_SAM_CD43_ddStcE_EThcD.raw	9334	32.1632	9318	980.941	4	3919.73	P16150	Homo sapiens	Leukosialin	[21 to 43]	TTAVQTPTSGEPLVSTSEPLSSK	S,M	TTAVQTPT[O-Glycosylation:H1N1A1 on X]SGEPLVST[O-Glycosylation:H1N1A2 on X]SEPLSSK	2	3919.72	27.1714	0	{9334@[b4+1, b5+1, b6+1, b11+1, b14+1];[y5+1, y6+1, y8+1, y9+1, y10+1, y12+1, y17+1, y18+1];[D126+1, D138+1, D144+1, D168+1, D186+1, D204+1, D274+1, D292+1, D366+1]}{9338@[c2+1, c3+1, c4+1, c5+1, c8+1, c9+1, c10+1];[y3+1];[zDot6+1, zDot7+1, zDot23+2];[(M0-656.23)+2, (M0-582.19)+2, (M0-744.24)+2];[D186+1, D204+1, D274+1, D292+1, D366+1]}	{9334@[b4+1:373.20758, b5+1:501.26843, b6+1:602.31519, b11+1:1073.50623, b14+1:1382.72876];[y5+1:531.31430, y6+1:660.36224, y8+1:848.43805, y9+1:935.46771, y10+1:1034.54102, y12+1:1244.66910, y17+1:1715.86812, y18+1:1816.91772];[D126+1:126.05508, D138+1:138.05505, D144+1:144.06577, D168+1:168.06531, D186+1:186.07613, D204+1:204.08665, D274+1:274.09235, D292+1:292.10271, D366+1:366.13925]}{9338@[c…	{9334@[b4+1:-0.00058, b5+1:0.00169, b6+1:0.00078, b11+1:-0.00472, b14+1:0.01257];[y5+1:0.00061, y6+1:0.00596, y8+1:0.00206, y9+1:-0.00030, y10+1:0.00458, y12+1:-0.00416, y17+1:-0.00167, y18+1:0.00026];[D126+1:0.00014, D138+1:0.00011, D144+1:0.00025, D168+1:-0.00021, D186+1:0.00005, D204+1:0.00001, D274+1:0.00022, D292+1:0.00002, D366+1:-0.00021]}{9338@[c2+1:-0.00041, c3+1:-0.00022, c4+1:-0.00211,…	{9334@[b4+1:-1.56, b5+1:3.39, b6+1:1.29, b11+1:-4.40, b14+1:9.10];[y5+1:1.15, y6+1:9.04, y8+1:2.43, y9+1:-0.32, y10+1:4.44, y12+1:-3.35, y17+1:-0.97, y18+1:0.14];[D126+1:1.10, D138+1:0.78, D144+1:1.74, D168+1:-1.25, D186+1:0.27, D204+1:0.04, D274+1:0.81, D292+1:0.07, D366+1:-0.59]}{9338@[c2+1:-1.89, c3+1:-0.76, c4+1:-5.41, c5+1:1.86, c8+1:3.50, c9+1:14.08, c10+1:-1.95];[y3+1:-0.32];[zDot6+1:-1.29…	{9334@[b4+1:5711, b5+1:6218, b6+1:10235, b11+1:10716, b14+1:5888];[y5+1:12264, y6+1:4058, y8+1:4352, y9+1:13691, y10+1:6716, y12+1:17135, y17+1:14091, y18+1:3222];[D126+1:25547, D138+1:10496, D144+1:12553, D168+1:8264, D186+1:31308, D204+1:56712, D274+1:185164, D292+1:51966, D366+1:18871]}{9338@[c2+1:1658, c3+1:791, c4+1:1022, c5+1:2030, c8+1:1406, c9+1:1111, c10+1:1891];[y3+1:1186];[zDot6+1:2599…	{9334@22}{9338@19}	T	0.0016835	0	0	9.02934	3.01481	14.5082	2	10	1603.55	H2N2A3	FALSE	0.836191	(N(H(A))),(N(H(A))(A))	Level3			{@116[8-4,16-7]}{@116[6-4,16-7]}{@116[8-4,15-7]}{@116[6-4,15-7]}
C:\Users\Bertozzi Lab\Desktop\Stacy\2020_08_17_Stacy\20200824_SAM_CD43_ddStcE_EThcD.raw	9371	32.3158	9346	858.005	3	2570.99	P16150	Homo sapiens	Leukosialin	[228 to 236]	LSTMMSPTT	K,S	LST[O-Glycosylation:H1N1A2 on X]MMS[O-Glycosylation:H1N1A1 on X]PTT	2	2570.99	26.156	0	{9371@[b4+1, b5+1, b6+1, b7+1, b8+1];[y2+1, y3+1, y4+1, y5+1, y6+1, y7+1];[D109+1, D126+1, D138+1, D144+1, D168+1, D186+1, D204+1, D274+1, D292+1, D366+1]}{9374@[c3+1, c4+1, c5+1, c8+1];[y3+1, y8+1];[zDot2+1, zDot4+1, zDot9+1];[(M0-291.10)+2, (M0-453.15)+2, (M0-582.19)+2, (M0-744.24)+2, (M0-947.32)+1, (M0-656.23)+1];[D126+1, D138+1, D144+1, D168+1, D186+1, D204+1, D274+1, D292+1, D366+1]}	{9371@[b4+1:433.21066, b5+1:564.25186, b6+1:651.28432, b7+1:748.33820, b8+1:849.38287];[y2+1:221.11250, y3+1:318.16616, y4+1:405.19821, y5+1:536.23733, y6+1:667.28064, y7+1:768.32855];[D109+1:109.02843, D126+1:126.05527, D138+1:138.05515, D144+1:144.06572, D168+1:168.06577, D186+1:186.07652, D204+1:204.08704, D274+1:274.09207, D292+1:292.10303, D366+1:366.13925]}{9374@[c3+1:1266.50342, c4+1:1397.…	{9371@[b4+1:-0.00087, b5+1:-0.00016, b6+1:0.00027, b7+1:0.00139, b8+1:-0.00161];[y2+1:-0.00070, y3+1:0.00019, y4+1:0.00022, y5+1:-0.00114, y6+1:0.00168, y7+1:0.00191];[D109+1:0.00004, D126+1:0.00032, D138+1:0.00020, D144+1:0.00020, D168+1:0.00025, D186+1:0.00044, D204+1:0.00039, D274+1:-0.00005, D292+1:0.00034, D366+1:-0.00021]}{9374@[c3+1:-0.01721, c4+1:-0.00764, c5+1:0.00077, c8+1:-0.00193];[y3…	{9371@[b4+1:-2.01, b5+1:-0.28, b6+1:0.42, b7+1:1.85, b8+1:-1.90];[y2+1:-3.16, y3+1:0.61, y4+1:0.53, y5+1:-2.13, y6+1:2.52, y7+1:2.49];[D109+1:0.35, D126+1:2.59, D138+1:1.45, D144+1:1.42, D168+1:1.49, D186+1:2.37, D204+1:1.92, D274+1:-0.20, D292+1:1.17, D366+1:-0.59]}{9374@[c3+1:-13.60, c4+1:-5.47, c5+1:0.50, c8+1:-0.78];[y3+1:0.17, y8+1:-13.93];[zDot2+1:-19.47, zDot4+1:3.46, zDot9+1:2.28];[(M0-29…	{9371@[b4+1:3791, b5+1:9206, b6+1:41246, b7+1:3037, b8+1:11464];[y2+1:2304, y3+1:39197, y4+1:41376, y5+1:10540, y6+1:5218, y7+1:7592];[D109+1:1435, D126+1:58646, D138+1:37427, D144+1:33115, D168+1:19402, D186+1:96942, D204+1:127025, D274+1:463955, D292+1:118567, D366+1:21009]}{9374@[c3+1:38122, c4+1:4366, c5+1:6381, c8+1:2423];[y3+1:822, y8+1:1869];[zDot2+1:1715, zDot4+1:1019, zDot9+1:2098];[(M0-…	{9371@21}{9374@24}	T	0.0016835	0	0	7.05639	6.0432	19.4692	2	5	1603.55	H2N2A3	FALSE	1.13023	(N(H(A))),(N(H(A))(A))	Level2	[6,H1N1A1,0.973]	[233,H1N1A1,0.973]	{@116[3-7,6-4]}{@116[2-7,6-4]}	{@2[4,0.000][7,0.500]}{@3[4,0.000][7,0.500]}{@6[4,0.973][7,0.000]}{@8[4,0.013][7,0.000]}{@9[7,0.000][4,0.013]}
C:\Users\Bertozzi Lab\Desktop\Stacy\2020_08_17_Stacy\20200824_SAM_CD43_ddStcE_EThcD.raw	6944	21.173	6929	942.401	5	4706.97	P16150	Homo sapiens	Leukosialin	[230 to 253]	TMMSPTTSTNASTVPFRNPDENSR	S,G	T[O-Glycosylation:N1A1 on X]MM[Common Variable:Oxidation on M]SPTTS[O-Glycosylation:N1 on X]T[O-Glycosylation:N1A1 on X]NAST[O-Glycosylation:H1N2A1 on X]VPFRNPDENSR	5	4706.92	31.0278	16	{6944@[y2+1, y3+1, y4+1, y7+1, y10+2, y11+2, y14+2];[D109+1, D126+1, D138+1, D144+1, D168+1, D186+1, D204+1, D274+1, D292+1, D366+1]}{6948@[c2+1, c10+1, c11+1, c13+2, c16+2, c17+2, c22+3, c23+3];[y1+1, y2+1, y4+1, y7+1, y8+2];[zDot1+1, zDot2+1, zDot3+1, zDot4+1, zDot5+1, zDot7+1, zDot8+2, zDot9+1, zDot11+2, zDot12+1];[(M0-291.10)+3];[D126+1, D138+1, D144+1, D168+1, D186+1, D204+1, D274+1, D292+1,…	{6944@[y2+1:262.15112, y3+1:376.19440, y4+1:505.23734, y7+1:831.35828, y10+2:616.29469, y11+2:665.82787, y14+2:795.38671];[D109+1:109.02842, D126+1:126.05518, D138+1:138.05529, D144+1:144.06584, D168+1:168.06577, D186+1:186.07638, D204+1:204.08664, D274+1:274.09229, D292+1:292.10280, D366+1:366.13919]}{6948@[c2+1:744.30603, c10+1:2276.93091, c11+1:2347.97046, c13+2:1698.17938, c16+2:1869.76887, c…	{6944@[y2+1:0.00014, y3+1:0.00049, y4+1:0.00083, y7+1:-0.00086, y10+2:0.00068, y11+2:-0.00137, y14+2:-0.00052];[D109+1:0.00002, D126+1:0.00024, D138+1:0.00034, D144+1:0.00033, D168+1:0.00026, D186+1:0.00030, D204+1:-0.00001, D274+1:0.00016, D292+1:0.00011, D366+1:-0.00028]}{6948@[c2+1:0.00925, c10+1:0.04179, c11+1:0.04422, c13+2:0.03856, c16+2:0.02795, c17+2:0.02385, c22+3:0.03713, c23+3:0.02762]…	{6944@[y2+1:0.55, y3+1:1.30, y4+1:1.65, y7+1:-1.03, y10+2:0.55, y11+2:-1.03, y14+2:-0.33];[D109+1:0.21, D126+1:1.89, D138+1:2.51, D144+1:2.28, D168+1:1.54, D186+1:1.63, D204+1:-0.03, D274+1:0.58, D292+1:0.39, D366+1:-0.76]}{6948@[c2+1:12.45, c10+1:18.36, c11+1:18.84, c13+2:11.36, c16+2:7.48, c17+2:6.12, c22+3:8.32, c23+3:6.07];[y1+1:0.21, y2+1:7.79, y4+1:1.29, y7+1:5.36, y8+2:-0.31];[zDot1+1:0.14…	{6944@[y2+1:5471, y3+1:3175, y4+1:24716, y7+1:2891, y10+2:22068, y11+2:5334, y14+2:10402];[D109+1:6302, D126+1:211221, D138+1:173348, D144+1:164037, D168+1:80164, D186+1:423911, D204+1:506208, D274+1:268077, D292+1:66204, D366+1:193672]}{6948@[c2+1:1052, c10+1:1398, c11+1:3131, c13+2:6631, c16+2:4209, c17+2:3719, c22+3:2892, c23+3:9407];[y1+1:2713, y2+1:713, y4+1:1795, y7+1:872, y8+2:2187];[zDot1…	{6944@17}{6948@33}	T	0	0	0	18.0303	1.00146	19.2975	4	9	2050.74	H1N5A3	TRUE	1.05218	(N),(N(A)),(N(A)),(N(H(A))(N))	Level2	[1,N1A1,0.923][13,H1N2A1,0.959]	[230,N1A1,0.923][242,H1N2A1,0.959]	{@272[1-2,8-0,9-2,13-6]}{@272[1-2,7-0,9-2,13-6]}{@272[1-2,6-0,9-2,13-6]}{@272[1-2,4-0,9-2,13-6]}{@272[1-2,8-2,9-0,13-6]}{@272[1-2,7-2,9-0,13-6]}{@272[1-2,6-2,9-0,13-6]}{@272[1-2,4-2,9-0,13-6]}{@272[1-2,7-0,8-2,13-6]}{@272[1-2,6-0,8-2,13-6]}... In Total:20 Paths	{@1[0,0.019][2,0.923][6,0.000]}{@4[0,0.196][2,0.215][6,0.000]}{@6[0,0.196][2,0.215][6,0.000]}{@7[0,0.196][2,0.215][6,0.000]}{@8[0,0.196][2,0.215][6,0.000]}{@9[0,0.196][2,0.215][6,0.000]}{@12[2,0.001][0,0.001][6,0.040]}{@13[2,0.000][0,0.000][6,0.959]}{@23[6,0.000][2,0.000][0,0.000]}
C:\Users\Bertozzi Lab\Desktop\Stacy\2020_08_17_Stacy\20200824_SAM_CD43_ddStcE_EThcD.raw	7532	23.936	7514	985.813	5	4924.03	P16150	Homo sapiens	Leukosialin	[235 to 253]	TTSTNASTVPFRNPDENSR	P,G	T[O-Glycosylation:N1 on X]T[O-Glycosylation:H2N2 on X]S[O-Glycosylation:H2N2A1F1 on X]TNAST[O-Glycosylation:H2N2 on X]VPFRNPDENSR	4	4924	25.0295	41	{7532@[y2+1, y4+1, y10+2];[D109+1, D126+1, D138+1, D144+1, D168+1, D186+1, D204+1, D274+1, D292+1, D366+1]}{7536@[c3+1, c12+2, c16+3, c18+3];[y1+1, y2+1, y3+1, y4+1, y6+1, y8+1];[zDot1+1, zDot2+1, zDot3+1, zDot4+1, zDot5+1, zDot7+1, zDot8+1, zDot9+2, zDot11+2];[(M0-162.05)+4, (M0-365.13)+3, (M0-291.10)+4];[D126+1, D138+1, D144+1, D168+1, D186+1, D204+1, D274+1, D292+1, D366+1]}	{7532@[y2+1:262.15057, y4+1:505.23682, y10+2:616.29435];[D109+1:109.02849, D126+1:126.05520, D138+1:138.05528, D144+1:144.06583, D168+1:168.06558, D186+1:186.07611, D204+1:204.08662, D274+1:274.09201, D292+1:292.10255, D366+1:366.13941]}{7536@[c3+1:2407.96143, c12+2:2056.35347, c16+3:1522.96057, c18+3:1589.98500];[y1+1:175.11884, y2+1:262.15076, y3+1:376.19321, y4+1:505.23666, y6+1:717.31421, y8+…	{7532@[y2+1:-0.00041, y4+1:0.00032, y10+2:-0.00001];[D109+1:0.00009, D126+1:0.00026, D138+1:0.00033, D144+1:0.00031, D168+1:0.00006, D186+1:0.00003, D204+1:-0.00002, D274+1:-0.00012, D292+1:-0.00013, D366+1:-0.00005]}{7536@[c3+1:0.03875, c12+2:0.01449, c16+3:0.01676, c18+3:0.01508];[y1+1:-0.00012, y2+1:-0.00022, y3+1:-0.00070, y4+1:0.00016, y6+1:-0.00200, y8+1:-0.01054];[zDot1+1:-0.00016, zDot2+1…	{7532@[y2+1:-1.56, y4+1:0.63, y10+2:-0.01];[D109+1:0.85, D126+1:2.04, D138+1:2.40, D144+1:2.17, D168+1:0.35, D186+1:0.19, D204+1:-0.11, D274+1:-0.43, D292+1:-0.45, D366+1:-0.14]}{7536@[c3+1:16.10, c12+2:3.52, c16+3:3.67, c18+3:3.16];[y1+1:-0.67, y2+1:-0.86, y3+1:-1.87, y4+1:0.32, y6+1:-2.79, y8+1:-10.68];[zDot1+1:-1.02, zDot2+1:-0.53, zDot3+1:-0.38, zDot4+1:-0.38, zDot5+1:1.16, zDot7+1:-6.84, zDo…	{7532@[y2+1:5546, y4+1:14182, y10+2:14972];[D109+1:3975, D126+1:97878, D138+1:76962, D144+1:66687, D168+1:42489, D186+1:182412, D204+1:248917, D274+1:397393, D292+1:106617, D366+1:78631]}{7536@[c3+1:1483, c12+2:2548, c16+3:6826, c18+3:3960];[y1+1:2681, y2+1:997, y3+1:1163, y4+1:1040, y6+1:1106, y8+1:1069];[zDot1+1:2192, zDot2+1:1570, zDot3+1:3229, zDot4+1:4238, zDot5+1:1468, zDot7+1:3800, zDot8+1…	{7532@13}{7536@31}	T	0.0016835	0	0	13.0257	3.00742	19.2774	4	7	2831.03	H6N7A1F1	TRUE	1.1706	(N),(N(H)(N(H))),(N(H)(N(H))),(N(H)(N(H(A))(F)))	Level3			{@775[1-0,2-5,3-9,8-5]}{@775[1-5,2-0,3-9,8-5]}{@775[1-0,2-9,3-5,8-5]}{@775[1-9,2-0,3-5,8-5]}{@775[1-5,2-9,3-0,8-5]}{@775[1-9,2-5,3-0,8-5]}{@775[1-0,2-5,3-9,7-5]}{@775[1-5,2-0,3-9,7-5]}{@775[1-0,2-9,3-5,7-5]}{@775[1-9,2-0,3-5,7-5]}... In Total:36 Paths
C:\Users\Bertozzi Lab\Desktop\Stacy\2020_08_17_Stacy\20200824_SAM_CD43_ddStcE_EThcD.raw	8938	30.5434	8916	1124.07	2	2246.12	P16150	Homo sapiens	Leukosialin	[24 to 43]	VQTPTSGEPLVSTSEPLSSK	A,M	VQTPTSGEPLVSTS[O-Glycosylation:N1 on X]EPLSSK	1	2246.12	26.3397	0	{8938@[b2+1, b3+1, b8+1, b11+1, b15+1];[y2+1, y3+1, y5+1, y7+1, y9+1, y10+1, y12+1, y17+2, y18+2];[(M0-203.08)+2];[D126+1, D138+1, D144+1, D168+1, D186+1, D204+1]}{8941@[b8+1, b10+1, b11+1];[c17+1, c19+1];[y5+1, y9+1, y17+2];[zDot18+1, zDot20+1];[(M0-203.08)+2];[D186+1, D204+1]}	{8938@[b2+1:228.13422, b3+1:329.18314, b8+1:800.37774, b11+1:1109.58484, b15+1:1513.75330];[y2+1:234.14410, y3+1:321.17746, y5+1:531.31372, y7+1:747.38837, y9+1:935.46948, y10+1:1034.53186, y12+1:1244.67651, y17+2:858.43830, y18+2:908.96094];[(M0-203.08)+2:1022.52495];[D126+1:126.05505, D138+1:138.05513, D144+1:144.06551, D168+1:168.06517, D186+1:186.07613, D204+1:204.08699]}{8941@[b8+1:800.38190…	{8938@[b2+1:-0.00005, b3+1:0.00119, b8+1:-0.00074, b11+1:0.00112, b15+1:0.01525];[y2+1:-0.00073, y3+1:0.00060, y5+1:0.00003, y7+1:0.00006, y9+1:0.00147, y10+1:-0.00457, y12+1:0.00325, y17+2:-0.00046, y18+2:-0.00287];[(M0-203.08)+2:-0.00183];[D126+1:0.00010, D138+1:0.00018, D144+1:-0.00001, D168+1:-0.00035, D186+1:0.00005, D204+1:0.00034]}{8941@[b8+1:0.00342, b10+1:-0.01231, b11+1:-0.00315];[c17+1…	{8938@[b2+1:-0.23, b3+1:3.62, b8+1:-0.92, b11+1:1.01, b15+1:10.08];[y2+1:-3.13, y3+1:1.87, y5+1:0.06, y7+1:0.08, y9+1:1.57, y10+1:-4.42, y12+1:2.62, y17+2:-0.27, y18+2:-1.58];[(M0-203.08)+2:-0.90];[D126+1:0.80, D138+1:1.34, D144+1:-0.07, D168+1:-2.07, D186+1:0.27, D204+1:1.69]}{8941@[b8+1:4.28, b10+1:-12.20, b11+1:-2.84];[c17+1:-10.66, c19+1:-4.20];[y5+1:1.33, y9+1:-3.40, y17+2:0.06];[zDot18+1:-4…	{8938@[b2+1:16334, b3+1:11469, b8+1:11024, b11+1:6706, b15+1:3603];[y2+1:3083, y3+1:3832, y5+1:16320, y7+1:3955, y9+1:18697, y10+1:3238, y12+1:26827, y17+2:25838, y18+2:20578];[(M0-203.08)+2:35729];[D126+1:19658, D138+1:14552, D144+1:10104, D168+1:9177, D186+1:36361, D204+1:56481]}{8941@[b8+1:2296, b10+1:2395, b11+1:2266];[c17+1:1151, c19+1:2373];[y5+1:1960, y9+1:794, y17+2:1034];[zDot18+1:2042, …	{8938@21}{8941@13}	T	0.0016835	0	0	3.01976	2.12894	8.16948	1	8	203.079	N1	FALSE	1.44014	(N)	Level3			{@0[14-0]}{@0[13-0]}{@0[12-0]}{@0[6-0]}{@0[5-0]}{@0[3-0]}
C:\Users\Bertozzi Lab\Desktop\Stacy\2020_08_17_Stacy\20200824_SAM_CD43_ddStcE_EThcD.raw	9002	30.8022	8974	1003.13	3	3006.36	P16150	Homo sapiens	Leukosialin	[25 to 43]	QTPTSGEPLVSTSEPLSSK	V,M	QTPTSGEPLVS[O-Glycosylation:N1 on X]T[O-Glycosylation:H1N2A1 on X]SEPLSSK	2	3006.36	47.1934	3	{9002@[b2+1, b5+1, b7+1, b9+1, b10+1, b12+1];[y1+1, y2+1, y3+1, y4+1, y5+1, y6+1, y7+1, y8+1, y9+1, y10+1, y11+1, y12+2, y13+1, y14+1, y15+1, y16+1, y17+2, y18+2];[D109+1, D126+1, D138+1, D144+1, D168+1, D186+1, D204+1, D274+1, D292+1, D366+1]}{9005@[b10+1];[c10+1, c12+1, c13+1, c15+1, c16+1, c17+1, c18+1];[y2+1, y3+1, y4+1, y5+1, y6+1, y7+1, y9+1, y12+1, y17+2];[zDot4+1, zDot6+1, zDot7+1, zDot9+…	{9002@[b2+1:230.11400, b5+1:515.24719, b7+1:701.31378, b9+1:911.46057, b10+1:1010.51589, b12+1:1198.61548];[y1+1:147.11322, y2+1:234.14503, y3+1:321.17732, y4+1:434.26105, y5+1:531.31409, y6+1:660.35698, y7+1:747.38788, y8+1:848.43519, y9+1:935.46967, y10+1:1034.53796, y11+1:1147.61873, y12+2:622.84040, y13+1:1373.71635, y14+1:1430.73790, y15+1:1517.76770, y16+1:1618.82910, y17+2:858.43941, y18+2…	{9002@[b2+1:0.00047, b5+1:0.00119, b7+1:0.00372, b9+1:0.01368, b10+1:0.00059, b12+1:0.02047];[y1+1:0.00042, y2+1:0.00020, y3+1:0.00046, y4+1:0.00012, y5+1:0.00040, y6+1:0.00070, y7+1:-0.00043, y8+1:-0.00080, y9+1:0.00165, y10+1:0.00153, y11+1:-0.00176, y12+2:0.00026, y13+1:0.00050, y14+1:0.00058, y15+1:-0.00164, y16+1:0.01208, y17+2:0.00176, y18+2:0.00116];[D109+1:-0.00005, D126+1:0.00033, D138+1…	{9002@[b2+1:2.03, b5+1:2.31, b7+1:5.31, b9+1:15.03, b10+1:0.58, b12+1:17.09];[y1+1:2.85, y2+1:0.87, y3+1:1.45, y4+1:0.28, y5+1:0.75, y6+1:1.06, y7+1:-0.58, y8+1:-0.94, y9+1:1.77, y10+1:1.48, y11+1:-1.54, y12+2:0.21, y13+1:0.36, y14+1:0.41, y15+1:-1.08, y16+1:7.47, y17+2:1.03, y18+2:0.64];[D109+1:-0.42, D126+1:2.65, D138+1:3.46, D144+1:3.08, D168+1:2.45, D186+1:2.91, D204+1:2.40, D274+1:1.92, D292…	{9002@[b2+1:15898, b5+1:3644, b7+1:8188, b9+1:3597, b10+1:37291, b12+1:3637];[y1+1:11862, y2+1:26093, y3+1:58158, y4+1:6667, y5+1:218455, y6+1:23630, y7+1:43896, y8+1:55794, y9+1:250255, y10+1:73895, y11+1:13789, y12+2:21165, y13+1:28095, y14+1:69014, y15+1:35982, y16+1:17253, y17+2:362178, y18+2:210823];[D109+1:2112, D126+1:167940, D138+1:82403, D144+1:68198, D168+1:59701, D186+1:210852, D204+1:…	{9002@34}{9005@30}	T	0	0	0	11.0369	2.02371	17.188	2	8	1062.39	H1N3A1	FALSE	1.20278	(N),(N(H(A))(N))	Level3			{@27[11-0,12-6]}{@27[11-6,12-0]}{@28[11-2,12-3]}{@28[11-3,12-2]}
C:\Users\Bertozzi Lab\Desktop\Stacy\2020_08_17_Stacy\20200824_SAM_CD43_ddStcE_EThcD.raw	9913	34.4288	9884	1098.15	3	3291.42	P16150	Homo sapiens	Leukosialin	[87 to 101]	SPLPEPTTYQEVSIK	G,M	S[O-Glycosylation:H1N1A1 on X]PLPEPT[O-Glycosylation:H1N1A2 on X]TYQEVSIK	2	3291.42	51.1851	0	{9913@[b2+1, b3+1, b4+1, b5+1, b9+1, b10+1, b11+1, b12+1, b13+1, b14+1];[y1+1, y2+1, y3+1, y4+1, y5+1, y6+1, y7+1, y8+1, y9+1, y10+2, y11+1, y12+2, y13+2];[D109+1, D126+1, D138+1, D144+1, D168+1, D186+1, D204+1, D274+1, D292+1, D366+1]}{9915@[c2+1, c4+1, c6+1, c7+1, c8+1, c10+1];[y1+1, y2+1, y3+1, y4+1, y5+1, y6+1, y7+1, y8+1];[zDot2+1, zDot3+1, zDot4+1, zDot5+1, zDot6+1, zDot7+1, zDot8+1, zDot11…	{9913@[b2+1:185.09227, b3+1:298.17670, b4+1:395.22940, b5+1:524.27215, b9+1:986.48920, b10+1:1114.53809, b11+1:1243.58655, b12+1:1342.65544, b13+1:1429.68970, b14+1:1542.76526];[y1+1:147.11319, y2+1:260.19727, y3+1:347.22924, y4+1:446.29742, y5+1:575.34033, y6+1:703.40051, y7+1:866.45801, y8+1:967.50446, y9+1:1068.56128, y10+2:583.30930, y11+1:1294.65491, y12+2:696.35687, y13+2:752.89902];[D109+1…	{9913@[b2+1:0.00020, b3+1:0.00057, b4+1:0.00050, b5+1:0.00066, b9+1:0.00626, b10+1:-0.00343, b11+1:0.00244, b12+1:0.00292, b13+1:0.00515, b14+1:-0.00336];[y1+1:0.00039, y2+1:0.00040, y3+1:0.00034, y4+1:0.00011, y5+1:0.00043, y6+1:0.00203, y7+1:-0.00380, y8+1:-0.00503, y9+1:0.00411, y10+2:0.00140, y11+1:0.00238, y12+2:0.00118, y13+2:0.00142];[D109+1:0.00016, D126+1:0.00034, D138+1:0.00047, D144+1:…	{9913@[b2+1:1.09, b3+1:1.91, b4+1:1.28, b5+1:1.27, b9+1:6.35, b10+1:-3.08, b11+1:1.96, b12+1:2.17, b13+1:3.60, b14+1:-2.18];[y1+1:2.64, y2+1:1.53, y3+1:0.98, y4+1:0.26, y5+1:0.75, y6+1:2.89, y7+1:-4.39, y8+1:-5.21, y9+1:3.85, y10+2:1.20, y11+1:1.84, y12+2:0.85, y13+2:0.94];[D109+1:1.48, D126+1:2.71, D138+1:3.40, D144+1:2.60, D168+1:2.68, D186+1:0.85, D204+1:1.93, D274+1:0.13, D292+1:1.49, D366+1:…	{9913@[b2+1:28994, b3+1:78701, b4+1:8252, b5+1:43063, b9+1:4615, b10+1:4280, b11+1:9413, b12+1:18994, b13+1:7044, b14+1:11065];[y1+1:11100, y2+1:7302, y3+1:27321, y4+1:13320, y5+1:4021, y6+1:7536, y7+1:12431, y8+1:13026, y9+1:3606, y10+2:19637, y11+1:7955, y12+2:106566, y13+2:45153];[D109+1:2250, D126+1:137020, D138+1:69064, D144+1:53020, D168+1:40228, D186+1:229290, D204+1:386952, D274+1:1168015…	{9913@33}{9915@34}	T	0	0	0	15.0892	5.07234	16.3115	2	4	1603.55	H2N2A3	FALSE	1.28961	(N(H(A))),(N(H(A))(A))	Level1	[1,H1N1A1,1.000][7,H1N1A2,1.000]	[87,H1N1A1,1.000][93,H1N1A2,1.000]	{@116[1-4,7-7]}	{@1[4,1.000][7,0.000]}{@7[4,0.000][7,1.000]}{@8[4,0.000][7,0.000]}{@13[7,0.000][4,0.000]}
C:\Users\Bertozzi Lab\Desktop\Stacy\2020_08_17_Stacy\20200824_SAM_CD43_ddStcE_EThcD.raw	8520	28.6508	8503	807.053	3	2418.14	P16150	Homo sapiens	Leukosialin	[87 to 101]	SPLPEPTTYQEVSIK	G,M	S[O-Glycosylation:H1N1 on X]PLPEPT[O-Glycosylation:H1N1 on X]TYQEVSIK	2	2418.13	48.2019	0	{8520@[b2+1, b3+1, b4+1, b5+1, b9+1, b10+1, b11+1, b12+1, b14+1];[y1+1, y2+1, y3+1, y4+1, y5+1, y6+1, y7+1, y8+1, y9+1, y10+1, y11+1, y12+2, y13+2];[D109+1, D126+1, D138+1, D144+1, D168+1, D186+1, D204+1, D366+1]}{8524@[b5+1];[c2+1, c4+1, c6+1, c7+1, c8+1, c9+1, c10+1, c11+1, c12+1, c13+1, c14+2];[y1+1, y2+1, y3+1, y8+1];[zDot2+1, zDot3+1, zDot4+1, zDot5+1, zDot6+1, zDot7+1, zDot8+1, zDot11+1, zD…	{8520@[b2+1:185.09221, b3+1:298.17644, b4+1:395.22891, b5+1:524.27206, b9+1:986.48999, b10+1:1114.54236, b11+1:1243.58682, b12+1:1342.65686, b14+1:1542.75635];[y1+1:147.11278, y2+1:260.19614, y3+1:347.22812, y4+1:446.29865, y5+1:575.33801, y6+1:703.40033, y7+1:866.46331, y8+1:967.51105, y9+1:1068.54794, y10+1:1165.60974, y11+1:1294.65161, y12+2:696.35636, y13+2:752.89864];[D109+1:109.02843, D126+…	{8520@[b2+1:0.00014, b3+1:0.00031, b4+1:0.00002, b5+1:0.00057, b9+1:0.00705, b10+1:0.00084, b11+1:0.00271, b12+1:0.00434, b14+1:-0.01227];[y1+1:-0.00003, y2+1:-0.00073, y3+1:-0.00078, y4+1:0.00133, y5+1:-0.00189, y6+1:0.00185, y7+1:0.00150, y8+1:0.00156, y9+1:-0.00923, y10+1:-0.00019, y11+1:-0.00091, y12+2:0.00017, y13+2:0.00066];[D109+1:0.00003, D126+1:0.00025, D138+1:0.00021, D144+1:0.00036, D1…	{8520@[b2+1:0.76, b3+1:1.03, b4+1:0.04, b5+1:1.09, b9+1:7.16, b10+1:0.76, b11+1:2.18, b12+1:3.23, b14+1:-7.96];[y1+1:-0.18, y2+1:-2.82, y3+1:-2.25, y4+1:3.00, y5+1:-3.29, y6+1:2.63, y7+1:1.74, y8+1:1.61, y9+1:-8.64, y10+1:-0.16, y11+1:-0.71, y12+2:0.12, y13+2:0.44];[D109+1:0.28, D126+1:2.01, D138+1:1.57, D144+1:2.54, D168+1:0.76, D186+1:0.35, D204+1:0.04, D366+1:-0.26]}{8524@[b5+1:-5.14];[c2+1:-0…	{8520@[b2+1:34149, b3+1:58363, b4+1:5976, b5+1:27130, b9+1:3946, b10+1:4542, b11+1:7133, b12+1:7766, b14+1:3466];[y1+1:7065, y2+1:4408, y3+1:12895, y4+1:4181, y5+1:3082, y6+1:8061, y7+1:8619, y8+1:12284, y9+1:6569, y10+1:95028, y11+1:9339, y12+2:97348, y13+2:30916];[D109+1:2653, D126+1:194256, D138+1:84461, D144+1:88568, D168+1:37933, D186+1:216334, D204+1:316958, D366+1:102928]}{8524@[b5+1:781];…	{8520@30}{8524@33}	T	0	0	0	20.1219	1.00723	15.3084	2	4	730.264	H2N2	FALSE	0.991737	(N(H)),(N(H))	Level1	[1,H1N1,1.000][7,H1N1,1.000]	[87,H1N1,1.000][93,H1N1,1.000]	{@10[1-1,7-1]}	{@1[1,1.000]}{@7[1,1.000]}{@8[1,0.000]}{@13[1,0.000]}
C:\Users\Bertozzi Lab\Desktop\Stacy\2020_08_17_Stacy\20200824_SAM_CD43_ddStcE_EThcD.raw	9322	32.1068	9305	1001.12	3	3000.33	P16150	Homo sapiens	Leukosialin	[87 to 101]	SPLPEPTTYQEVSIK	G,M	S[O-Glycosylation:H1N1 on X]PLPEPT[O-Glycosylation:H1N1A2 on X]TYQEVSIK	2	3000.32	38.0991	12	{9322@[b2+1, b3+1, b5+1, b12+1];[y1+1, y2+1, y3+1, y7+1, y10+1, y12+2, y13+2];[D109+1, D126+1, D138+1, D144+1, D168+1, D186+1, D204+1, D274+1, D292+1, D366+1]}{9325@[c2+1, c4+1, c6+1, c7+1, c8+1, c9+1, c10+1, c11+1, c14+2];[y1+1, y3+1, y4+1, y5+1, y7+1];[zDot1+1, zDot2+1, zDot4+1, zDot5+1, zDot6+1, zDot7+1, zDot8+1, zDot15+2];[(M0-365.13)+2, (M0-291.10)+1, (M0-582.19)+2, (M0-744.24)+2, (M0-947.32…	{9322@[b2+1:185.09221, b3+1:298.17588, b5+1:524.27115, b12+1:1342.64258];[y1+1:147.11266, y2+1:260.19720, y3+1:347.22980, y7+1:866.45770, y10+1:1165.61125, y12+2:696.35659, y13+2:752.89847];[D109+1:109.02851, D126+1:126.05523, D138+1:138.05508, D144+1:144.06558, D168+1:168.06564, D186+1:186.07632, D204+1:204.08704, D274+1:274.09228, D292+1:292.10312, D366+1:366.13975]}{9325@[c2+1:567.25262, c4+1:…	{9322@[b2+1:0.00014, b3+1:-0.00026, b5+1:-0.00034, b12+1:-0.00995];[y1+1:-0.00015, y2+1:0.00034, y3+1:0.00090, y7+1:-0.00411, y10+1:0.00132, y12+2:0.00062, y13+2:0.00032];[D109+1:0.00011, D126+1:0.00028, D138+1:0.00014, D144+1:0.00007, D168+1:0.00013, D186+1:0.00025, D204+1:0.00040, D274+1:0.00016, D292+1:0.00043, D366+1:0.00028]}{9325@[c2+1:0.00181, c4+1:-0.00015, c6+1:-0.00204, c7+1:0.01178, c8…	{9322@[b2+1:0.76, b3+1:-0.87, b5+1:-0.66, b12+1:-7.41];[y1+1:-1.02, y2+1:1.30, y3+1:2.60, y7+1:-4.75, y10+1:1.14, y12+2:0.45, y13+2:0.21];[D109+1:1.06, D126+1:2.26, D138+1:1.01, D144+1:0.46, D168+1:0.76, D186+1:1.34, D204+1:1.95, D274+1:0.58, D292+1:1.49, D366+1:0.78]}{9325@[c2+1:3.20, c4+1:-0.19, c6+1:-2.03, c7+1:5.74, c8+1:-2.84, c9+1:-7.64, c10+1:0.96, c11+1:-4.31, c14+2:-4.39];[y1+1:2.01, y3+…	{9322@[b2+1:9927, b3+1:28500, b5+1:13877, b12+1:5164];[y1+1:5264, y2+1:2257, y3+1:10849, y7+1:3801, y10+1:23054, y12+2:30697, y13+2:12894];[D109+1:1625, D126+1:89650, D138+1:43463, D144+1:40681, D168+1:28529, D186+1:137665, D204+1:243012, D274+1:678938, D292+1:183830, D366+1:110831]}{9325@[c2+1:3793, c4+1:10602, c6+1:2568, c7+1:4550, c8+1:1278, c9+1:1346, c10+1:2382, c11+1:3031, c14+2:3317];[y1+1…	{9322@21}{9325@33}	T	0	0	0	16.0404	5.04187	16.3858	2	4	1312.46	H2N2A2	FALSE	1.06837	(N(H)),(N(H(A))(A))	Level1	[1,H1N1,1.000][7,H1N1A2,1.000]	[87,H1N1,1.000][93,H1N1A2,1.000]	{@58[1-1,7-7]}	{@1[1,1.000][7,0.000]}{@7[1,0.000][7,1.000]}{@8[1,0.000][7,0.000]}{@13[7,0.000][1,0.000]}
C:\Users\Bertozzi Lab\Desktop\Stacy\2020_08_17_Stacy\20200824_SAM_CD43_ddStcE_EThcD.raw	9555	33.0499	9533	1001.12	3	3000.33	P16150	Homo sapiens	Leukosialin	[87 to 101]	SPLPEPTTYQEVSIK	G,M	S[O-Glycosylation:H1N1A1 on X]PLPEPT[O-Glycosylation:H1N1A1 on X]TYQEVSIK	2	3000.32	27.1807	0	{9555@[b2+1, b3+1, b5+1, b10+1, b14+1];[y1+1, y7+1, y10+1, y12+2, y13+2];[D126+1, D138+1, D144+1, D168+1, D186+1, D204+1, D274+1, D292+1, D366+1]}{9558@[c2+1, c4+1, c6+1, c7+1, c9+1, c10+1];[y8+1];[zDot3+1, zDot4+1, zDot5+1, zDot6+1, zDot7+1, zDot8+1, zDot11+1];[(M0-291.10)+2, (M0-453.15)+2, (M0-656.23)+2];[D204+1, D274+1, D292+1, D366+1]}	{9555@[b2+1:185.09189, b3+1:298.17627, b5+1:524.27185, b10+1:1114.53381, b14+1:1542.75916];[y1+1:147.11259, y7+1:866.44897, y10+1:1165.60885, y12+2:696.35726, y13+2:752.89714];[D126+1:126.05508, D138+1:138.05501, D144+1:144.06595, D168+1:168.06551, D186+1:186.07626, D204+1:204.08697, D274+1:274.09226, D292+1:292.10317, D366+1:366.13901]}{9558@[c2+1:858.34857, c4+1:1068.48499, c6+1:1294.58032, c7+…	{9555@[b2+1:-0.00018, b3+1:0.00014, b5+1:0.00036, b10+1:-0.00770, b14+1:-0.00946];[y1+1:-0.00021, y7+1:-0.01283, y10+1:-0.00108, y12+2:0.00195, y13+2:-0.00234];[D126+1:0.00014, D138+1:0.00006, D144+1:0.00043, D168+1:-0.00001, D186+1:0.00019, D204+1:0.00032, D274+1:0.00013, D292+1:0.00048, D366+1:-0.00046]}{9558@[c2+1:0.00234, c4+1:0.00193, c6+1:0.00191, c7+1:-0.00906, c9+1:0.00062, c10+1:-0.00775…	{9555@[b2+1:-0.98, b3+1:0.46, b5+1:0.69, b10+1:-6.92, b14+1:-6.14];[y1+1:-1.43, y7+1:-14.83, y10+1:-0.93, y12+2:1.40, y13+2:-1.56];[D126+1:1.10, D138+1:0.45, D144+1:3.02, D168+1:-0.06, D186+1:1.01, D204+1:1.58, D274+1:0.47, D292+1:1.64, D366+1:-1.26]}{9558@[c2+1:2.73, c4+1:1.81, c6+1:1.48, c7+1:-4.42, c9+1:0.27, c10+1:-3.17];[y8+1:-0.72];[zDot3+1:1.39, zDot4+1:0.73, zDot5+1:1.40, zDot6+1:0.79, zD…	{9555@[b2+1:7378, b3+1:13786, b5+1:10155, b10+1:5913, b14+1:3465];[y1+1:4639, y7+1:3006, y10+1:22649, y12+2:29523, y13+2:13799];[D126+1:43035, D138+1:23228, D144+1:17638, D168+1:11008, D186+1:64879, D204+1:103870, D274+1:270443, D292+1:66309, D366+1:34066]}{9558@[c2+1:1688, c4+1:5466, c6+1:1579, c7+1:5763, c9+1:1549, c10+1:2613];[y8+1:1158];[zDot3+1:919, zDot4+1:3727, zDot5+1:3832, zDot6+1:2828, …	{9555@19}{9558@21}	T	0.0016835	0	0	13.0826	3.06357	13.376	2	4	1312.46	H2N2A2	FALSE	1.15808	(N(H(A))),(N(H(A)))	Level1	[1,H1N1A1,1.000][7,H1N1A1,1.000]	[87,H1N1A1,1.000][93,H1N1A1,1.000]	{@59[1-4,7-4]}	{@1[4,1.000]}{@7[4,1.000]}{@8[4,0.000]}{@13[4,0.000]}

## Sheet: CD43 ddStcE sia
File Name	Scan Number	Scan Retention Time	Precursor Scan Number	Precursor MZ	Precursor Charge	Precursor Mass	Protein Accession	Organism	Protein Name	Start and End Residues In Protein	Base Sequence	FlankingResidues	Full Sequence	Number of Mods	Peptide Monoisotopic Mass	Score	Rank	Matched Ion Series	Matched Ion Mass-To-Charge Ratios	Matched Ion Mass Diff (Da)	Matched Ion Mass Diff (Ppm)	Matched Ion Intensities	Matched Ion Counts	Decoy/Contaminant/Target	QValue	PEP	PEP_QValue	Localization Score	Yion Score	DiagonosticIon Score	Plausible Number Of Glycans	Total Glycosylation sites	GlycanMass	Plausible GlycanComposition	N-Glycan motif Check	R138/144	Plausible GlycanStructure	GlycanLocalizationLevel	Localized Glycans with Peptide Site Specific Probability	Localized Glycans with Protein Site Specific Probability	All potential glycan localizations	AllSiteSpecificLocalizationProbability
C:\Users\Bertozzi Lab\Desktop\Stacy\2020_08_17_Stacy\20200824_SAM_CD43_ddStcE_Sia_EThcD.raw	6119	23.0148	6104	1097.97	4	4387.86	P16150	Homo sapiens	Leukosialin	[102 to 123]	MSSVPQETPHATSHPAVPITAN	K,S	MS[O-Glycosylation:H1N1 on X]SVPQET[O-Glycosylation:H1N1 on X]PHATS[O-Glycosylation:H2N2A1 on X]HPAVPIT[O-Glycosylation:H1N1 on X]AN	4	4387.85	26.0586	0	{6119@[b3+1, b4+1, b8+1];[y1+1, y3+1, y5+1, y8+1];[D109+1, D126+1, D138+1, D144+1, D168+1, D186+1, D204+1, D274+1, D292+1, D366+1]}{6123@[b9+1];[c2+1, c3+1, c5+1, c6+1, c7+1, c8+1, c10+2, c16+2, c21+3];[zDot6+1, zDot9+1, zDot19+2];[(M0-365.13)+2, (M0-291.10)+2, (M0-453.15)+3, (M0-656.23)+3, (M0-818.28)+2, (M0-1021.36)+2];[D126+1, D138+1, D144+1, D168+1, D186+1, D204+1, D274+1, D292+1, D366+1]}	{6119@[b3+1:306.11090, b4+1:405.17819, b8+1:860.38409];[y1+1:133.06065, y3+1:305.14532, y5+1:515.28277, y8+1:782.44165];[D109+1:109.02850, D126+1:126.05513, D138+1:138.05530, D144+1:144.06583, D168+1:168.06578, D186+1:186.07655, D204+1:204.08710, D274+1:274.09219, D292+1:292.10297, D366+1:366.13985]}{6123@[b9+1:957.41614];[c2+1:601.23914, c3+1:688.26946, c5+1:884.39270, c6+1:1012.45095, c7+1:1141…	{6119@[b3+1:-0.00092, b4+1:-0.00204, b8+1:0.00225];[y1+1:-0.00011, y3+1:-0.00024, y5+1:0.00038, y8+1:0.00097];[D109+1:0.00010, D126+1:0.00018, D138+1:0.00035, D144+1:0.00031, D168+1:0.00026, D186+1:0.00048, D204+1:0.00045, D274+1:0.00007, D292+1:0.00028, D366+1:0.00038]}{6123@[b9+1:-0.01847];[c2+1:0.00061, c3+1:-0.00110, c5+1:0.00096, c6+1:0.00064, c7+1:0.00001, c8+1:0.01582, c10+2:0.00048, c16+2…	{6119@[b3+1:-3.01, b4+1:-5.05, b8+1:2.62];[y1+1:-0.87, y3+1:-0.78, y5+1:0.73, y8+1:1.24];[D109+1:0.92, D126+1:1.46, D138+1:2.57, D144+1:2.17, D168+1:1.58, D186+1:2.58, D204+1:2.22, D274+1:0.25, D292+1:0.96, D366+1:1.05]}{6123@[b9+1:-19.31];[c2+1:1.01, c3+1:-1.60, c5+1:1.09, c6+1:0.63, c7+1:0.01, c8+1:9.85, c10+2:0.26, c16+2:6.34, c21+3:0.63];[zDot6+1:3.32, zDot9+1:1.07, zDot19+2:-0.38];[(M0-365.1…	{6119@[b3+1:2961, b4+1:3339, b8+1:4910];[y1+1:5081, y3+1:3008, y5+1:40466, y8+1:7857];[D109+1:1512, D126+1:142047, D138+1:113893, D144+1:100863, D168+1:56481, D186+1:312545, D204+1:376126, D274+1:61950, D292+1:19521, D366+1:182724]}{6123@[b9+1:1610];[c2+1:2266, c3+1:3000, c5+1:973, c6+1:2281, c7+1:1986, c8+1:1225, c10+2:3627, c16+2:5193, c21+3:7317];[zDot6+1:1488, zDot9+1:1084, zDot19+2:1532];[(M…	{6119@17}{6123@28}	T	0.0016835	0	0	12.0298	6.01937	19.547	4	6	2116.76	H5N5A1	FALSE	1.1058	(N(H)),(N(H)),(N(H)),(N(H(A))(N(H)))	Level2	[2,H1N1,0.971][8,H1N1,0.971][20,H1N1,0.971]	[103,H1N1,0.971][109,H1N1,0.971][121,H1N1,0.971]	{@305[2-1,8-1,13-8,20-1]}{@305[2-1,8-1,12-8,20-1]}	{@2[1,0.971][8,0.000]}{@3[1,0.029][8,0.000]}{@8[1,0.971][8,0.001]}{@12[1,0.029][8,0.485]}{@13[1,0.029][8,0.485]}{@20[8,0.028][1,0.971]}
C:\Users\Bertozzi Lab\Desktop\Stacy\2020_08_17_Stacy\20200824_SAM_CD43_ddStcE_Sia_EThcD.raw	5387	19.7542	5356	911.079	3	2730.22	P16150	Homo sapiens	Leukosialin	[146 to 162]	TSGAPVTTAASSLETSR	R,G	TSGAPVT[O-Glycosylation:H1N1 on X]T[O-Glycosylation:H1N1 on X]AASSLETS[O-Glycosylation:H1N1 on X]R	3	2730.21	36.1371	0	{5387@[b2+1, b3+1, b4+1, b5+1, b6+1, b7+1, b8+1, b9+1, b10+1];[y3+1, y4+1, y6+1, y7+1, y8+1, y9+1, y10+1, y11+1, y13+2, y15+1];[D109+1, D126+1, D138+1, D144+1, D168+1, D186+1, D204+1, D366+1]}{5390@[c3+1, c6+1, c7+1, c8+1, c10+1, c11+1, c12+1, c13+1, c14+1, c15+1];[zDot1+1, zDot3+1, zDot4+1, zDot5+1, zDot6+1, zDot9+1];[(M0-365.13)+2];[D126+1, D138+1, D144+1, D168+1, D186+1, D204+1, D366+1]}	{5387@[b2+1:189.08603, b3+1:246.10869, b4+1:317.14539, b5+1:414.19717, b6+1:513.26776, b7+1:614.31873, b8+1:715.36810, b9+1:786.40204, b10+1:857.43896];[y3+1:363.19775, y4+1:492.24524, y6+1:692.36005, y7+1:779.39154, y8+1:850.42836, y9+1:921.46265, y10+1:1022.51263, y11+1:1123.55603, y13+2:660.34499, y15+1:1447.72949];[D109+1:109.02832, D126+1:126.05516, D138+1:138.05526, D144+1:144.06564, D168+1…	{5387@[b2+1:-0.00095, b3+1:0.00024, b4+1:-0.00017, b5+1:-0.00115, b6+1:0.00102, b7+1:0.00431, b8+1:0.00601, b9+1:0.00283, b10+1:0.00264];[y3+1:-0.00091, y4+1:0.00399, y6+1:0.00270, y7+1:0.00217, y8+1:0.00188, y9+1:-0.00095, y10+1:0.00136, y11+1:-0.00293, y13+2:0.00257, y15+1:-0.00922];[D109+1:-0.00008, D126+1:0.00021, D138+1:0.00031, D144+1:0.00013, D168+1:0.00042, D186+1:0.00039, D204+1:0.00043,…	{5387@[b2+1:-5.07, b3+1:0.98, b4+1:-0.55, b5+1:-2.78, b6+1:2.00, b7+1:7.03, b8+1:8.41, b9+1:3.60, b10+1:3.08];[y3+1:-2.50, y4+1:8.12, y6+1:3.91, y7+1:2.78, y8+1:2.21, y9+1:-1.04, y10+1:1.33, y11+1:-2.61, y13+2:1.95, y15+1:-6.37];[D109+1:-0.70, D126+1:1.71, D138+1:2.29, D144+1:0.89, D168+1:2.54, D186+1:2.08, D204+1:2.14, D366+1:-0.65]}{5390@[c3+1:-2.39, c6+1:-3.95, c7+1:-0.79, c8+1:0.20, c10+1:6.3…	{5387@[b2+1:2554, b3+1:8109, b4+1:17511, b5+1:2833, b6+1:6804, b7+1:4628, b8+1:3260, b9+1:4021, b10+1:3318];[y3+1:3267, y4+1:3005, y6+1:3042, y7+1:8234, y8+1:8610, y9+1:8774, y10+1:8101, y11+1:6767, y13+2:33794, y15+1:4273];[D109+1:2452, D126+1:132805, D138+1:92095, D144+1:88204, D168+1:40004, D186+1:240992, D204+1:325194, D366+1:110113]}{5390@[c3+1:1784, c6+1:1135, c7+1:7272, c8+1:4761, c10+1:10…	{5387@27}{5390@24}	T	0	0	0	16.0635	1.00697	15.6311	3	8	1095.4	H3N3	FALSE	1.10561	(N(H)),(N(H)),(N(H))	Level1	[7,H1N1,1.000][8,H1N1,1.000][16,H1N1,0.995]	[152,H1N1,1.000][153,H1N1,1.000][161,H1N1,0.995]	{@32[7-1,8-1,16-1]}	{@1[1,0.000]}{@2[1,0.000]}{@7[1,1.000]}{@8[1,1.000]}{@11[1,0.000]}{@12[1,0.000]}{@15[1,0.005]}{@16[1,0.995]}
C:\Users\Bertozzi Lab\Desktop\Stacy\2020_08_17_Stacy\20200824_SAM_CD43_ddStcE_Sia_EThcD.raw	7092	27.6906	7066	1045.5	3	3133.47	P16150	Homo sapiens	Leukosialin	[20 to 43]	STTAVQTPTSGEPLVSTSEPLSSK	G,M	STTAVQTPT[O-Glycosylation:H1N1 on X]SGEPLVST[O-Glycosylation:H1N1 on X]SEPLSSK	2	3133.47	71.2845	0	{7092@[b2+1, b3+1, b4+1, b5+1, b6+1, b7+1, b9+1, b10+1, b11+1, b12+1, b14+1, b15+1, b16+1, b19+1];[y1+1, y2+1, y3+1, y4+1, y5+1, y6+1, y7+1, y8+1, y9+1, y10+1, y12+2, y13+1, y14+1, y15+1, y16+1, y17+2, y18+2, y19+2];[D109+1, D126+1, D138+1, D144+1, D168+1, D186+1, D204+1, D366+1]}{7095@[b5+1, b6+1, b7+1, b12+1, b14+1, b15+1, b19+1];[c4+1, c5+1, c6+1, c8+1, c9+1, c10+1, c11+1, c13+1, c14+1, c15+1,…	{7092@[b2+1:189.08759, b3+1:290.13538, b4+1:361.17219, b5+1:460.24040, b6+1:588.30006, b7+1:689.34656, b9+1:887.45447, b10+1:974.48682, b11+1:1031.49744, b12+1:1160.54311, b14+1:1370.67808, b15+1:1469.75023, b16+1:1556.78394, b19+1:1873.90674];[y1+1:147.11313, y2+1:234.14485, y3+1:321.17636, y4+1:434.26144, y5+1:531.31402, y6+1:660.35809, y7+1:747.38782, y8+1:848.43774, y9+1:935.46912, y10+1:1034…	{7092@[b2+1:0.00060, b3+1:0.00071, b4+1:0.00041, b5+1:0.00021, b6+1:0.00129, b7+1:0.00011, b9+1:0.00758, b10+1:0.00790, b11+1:-0.00294, b12+1:0.00014, b14+1:-0.00172, b15+1:0.00201, b16+1:0.00369, b19+1:0.00420];[y1+1:0.00032, y2+1:0.00002, y3+1:-0.00050, y4+1:0.00052, y5+1:0.00034, y6+1:0.00181, y7+1:-0.00049, y8+1:0.00176, y9+1:0.00110, y10+1:-0.00156, y12+2:0.00162, y13+1:0.00680, y14+1:0.0008…	{7092@[b2+1:3.20, b3+1:2.47, b4+1:1.15, b5+1:0.47, b6+1:2.20, b7+1:0.16, b9+1:8.55, b10+1:8.12, b11+1:-2.86, b12+1:0.12, b14+1:-1.26, b15+1:1.37, b16+1:2.37, b19+1:2.24];[y1+1:2.22, y2+1:0.08, y3+1:-1.55, y4+1:1.20, y5+1:0.63, y6+1:2.75, y7+1:-0.66, y8+1:2.07, y9+1:1.18, y10+1:-1.50, y12+2:1.30, y13+1:4.96, y14+1:0.57, y15+1:-5.58, y16+1:0.83, y17+2:0.31, y18+2:0.68, y19+2:1.09];[D109+1:-0.42, D1…	{7092@[b2+1:11213, b3+1:26981, b4+1:221200, b5+1:233667, b6+1:85164, b7+1:333748, b9+1:11682, b10+1:37072, b11+1:14307, b12+1:137186, b14+1:24941, b15+1:55285, b16+1:12501, b19+1:20524];[y1+1:13569, y2+1:36189, y3+1:80703, y4+1:12192, y5+1:357880, y6+1:52594, y7+1:108401, y8+1:103429, y9+1:356207, y10+1:117257, y12+2:24635, y13+1:37235, y14+1:88823, y15+1:41879, y16+1:16777, y17+2:123394, y18+2:6…	{7092@40}{7095@46}	T	0	0	0	22.1239	2.016	15.4247	2	11	730.264	H2N2	FALSE	0.991201	(N(H)),(N(H))	Level1b	[9,H1N1,0.249][17,H1N1,0.497]	[28,H1N1,0.249][36,H1N1,0.497]	{@10[9-1,17-1]}	{@1[1,0.249]}{@2[1,0.249]}{@3[1,0.249]}{@7[1,0.003]}{@9[1,0.249]}{@10[1,0.003]}{@16[1,0.005]}{@17[1,0.497]}{@18[1,0.497]}{@22[1,0.000]}{@23[1,0.000]}
C:\Users\Bertozzi Lab\Desktop\Stacy\2020_08_17_Stacy\20200824_SAM_CD43_ddStcE_Sia_EThcD.raw	6899	26.817	6876	1039.72	4	4154.84	P16150	Homo sapiens	Leukosialin	[20 to 43]	STTAVQTPTSGEPLVSTSEPLSSK	G,M	STTAVQT[O-Glycosylation:H1N1 on X]PTSGEPLVST[O-Glycosylation:H2N2A1 on X]SEPLS[O-Glycosylation:H1N1 on X]SK	3	4154.83	49.1368	0	{6899@[b4+1, b5+1, b6+1, b7+1, b9+1, b10+1, b12+1, b15+1];[y1+1, y2+1, y3+1, y5+1, y6+1, y7+1, y8+1, y9+1, y10+1, y12+1, y13+1, y14+1, y17+1, y18+1];[D109+1, D126+1, D138+1, D144+1, D168+1, D186+1, D204+1, D274+1, D292+1, D366+1]}{6903@[b4+1, b5+1, b6+1, b7+1];[c2+1, c3+1, c4+1, c5+1, c6+1, c7+1, c9+1, c10+1, c11+1, c13+1, c14+1];[y1+1, y2+1];[zDot1+1, zDot2+1, zDot4+1, zDot6+1, zDot7+1];[(M0-291…	{6899@[b4+1:361.17175, b5+1:460.24021, b6+1:588.29749, b7+1:689.34651, b9+1:887.43695, b10+1:974.48322, b12+1:1160.54264, b15+1:1469.74486];[y1+1:147.11288, y2+1:234.14536, y3+1:321.17676, y5+1:531.31396, y6+1:660.35718, y7+1:747.38794, y8+1:848.43657, y9+1:935.46866, y10+1:1034.53699, y12+1:1244.67500, y13+1:1373.71399, y14+1:1430.74036, y17+1:1715.86694, y18+1:1816.91437];[D109+1:109.02837, D12…	{6899@[b4+1:-0.00002, b5+1:0.00002, b6+1:-0.00128, b7+1:0.00007, b9+1:-0.00994, b10+1:0.00430, b12+1:-0.00033, b15+1:-0.00336];[y1+1:0.00008, y2+1:0.00052, y3+1:-0.00010, y5+1:0.00027, y6+1:0.00090, y7+1:-0.00037, y8+1:0.00058, y9+1:0.00064, y10+1:0.00056, y12+1:0.00174, y13+1:-0.00186, y14+1:0.00304, y17+1:-0.00284, y18+1:-0.00310];[D109+1:-0.00003, D126+1:0.00026, D138+1:0.00021, D144+1:0.00020…	{6899@[b4+1:-0.06, b5+1:0.04, b6+1:-2.18, b7+1:0.10, b9+1:-11.21, b10+1:4.42, b12+1:-0.29, b15+1:-2.29];[y1+1:0.55, y2+1:2.24, y3+1:-0.32, y5+1:0.52, y6+1:1.36, y7+1:-0.50, y8+1:0.69, y9+1:0.69, y10+1:0.54, y12+1:1.40, y13+1:-1.36, y14+1:2.13, y17+1:-1.66, y18+1:-1.71];[D109+1:-0.28, D126+1:2.07, D138+1:1.51, D144+1:1.37, D168+1:0.49, D186+1:1.51, D204+1:2.16, D274+1:1.92, D292+1:0.07, D366+1:0.3…	{6899@[b4+1:13884, b5+1:27762, b6+1:13774, b7+1:41064, b9+1:3135, b10+1:3510, b12+1:20773, b15+1:10190];[y1+1:2378, y2+1:4138, y3+1:8716, y5+1:37541, y6+1:6231, y7+1:5925, y8+1:5678, y9+1:20223, y10+1:8203, y12+1:21194, y13+1:4095, y14+1:4767, y17+1:18564, y18+1:5583];[D109+1:2689, D126+1:152262, D138+1:99313, D144+1:104712, D168+1:43953, D186+1:288724, D204+1:406569, D274+1:255779, D292+1:69584,…	{6899@32}{6903@36}	T	0	0	0	16.0269	5.02498	19.6242	3	11	1751.62	H4N4A1	FALSE	0.945471	(N(H)),(N(H)),(N(H(A))(N(H)))	Level2	[7,H1N1,0.437][22,H1N1,0.954]	[26,H1N1,0.437][41,H1N1,0.954]	{@156[7-1,17-8,22-1]}{@156[7-1,16-8,22-1]}{@158[7-1,16-1,17-4,22-1]}{@158[7-1,16-4,17-1,22-1]}	{@1[1,0.000][8,0.000][4,0.000]}{@2[1,0.000][8,0.000][4,0.000]}{@3[1,0.000][8,0.000][4,0.000]}{@7[1,0.437][8,0.000][4,0.003]}{@9[1,0.437][8,0.000][4,0.111]}{@10[1,0.011][8,0.000][4,0.003]}{@16[1,0.334][8,0.215][4,0.219]}{@17[1,0.334][8,0.215][4,0.219]}{@18[1,0.037][8,0.005][4,0.010]}{@22[1,0.954][8,0.000][4,0.000]}{@23[8,0.000][1,0.023][4,0.000]}
C:\Users\Bertozzi Lab\Desktop\Stacy\2020_08_17_Stacy\20200824_SAM_CD43_ddStcE_Sia_EThcD.raw	6685	25.7106	6661	1131	4	4519.97	P16150	Homo sapiens	Leukosialin	[20 to 43]	STTAVQTPTSGEPLVSTSEPLSSK	G,M	STTAVQTPTS[O-Glycosylation:H2N2A1 on X]GEPLVSTS[O-Glycosylation:H2N2 on X]EPLSS[O-Glycosylation:H1N1 on X]K	3	4519.96	44.1121	0	{6685@[b4+1, b5+1, b6+1, b7+1, b10+1, b11+1, b12+1, b15+1, b16+1, b19+1];[y2+1, y3+1, y5+1, y6+1, y7+1, y8+1, y9+1, y10+1, y12+1, y17+1, y20+2];[D109+1, D126+1, D138+1, D144+1, D168+1, D186+1, D204+1, D274+1, D292+1, D366+1]}{6688@[b5+1, b6+1];[c2+1, c3+1, c4+1, c5+1, c6+1, c10+1, c11+1];[y1+1];[zDot1+1, zDot4+1, zDot6+1, zDot8+1, zDot9+1, zDot22+3, zDot24+2];[(M0-291.10)+2, (M0-365.13)+2, (M0-61…	{6685@[b4+1:361.17249, b5+1:460.23981, b6+1:588.29908, b7+1:689.34694, b10+1:974.48322, b11+1:1031.50562, b12+1:1160.54437, b15+1:1469.74585, b16+1:1556.76831, b19+1:1873.91541];[y2+1:234.14453, y3+1:321.17703, y5+1:531.31418, y6+1:660.35559, y7+1:747.38922, y8+1:848.43671, y9+1:935.46805, y10+1:1034.54016, y12+1:1244.67135, y17+1:1715.88538, y20+2:1022.52846];[D109+1:109.02860, D126+1:126.05527,…	{6685@[b4+1:0.00071, b5+1:-0.00038, b6+1:0.00031, b7+1:0.00049, b10+1:0.00430, b11+1:0.00524, b12+1:0.00140, b15+1:-0.00237, b16+1:-0.01193, b19+1:0.01286];[y2+1:-0.00030, y3+1:0.00017, y5+1:0.00049, y6+1:-0.00069, y7+1:0.00091, y8+1:0.00072, y9+1:0.00003, y10+1:0.00373, y12+1:-0.00190, y17+1:0.01559, y20+2:0.00519];[D109+1:0.00021, D126+1:0.00032, D138+1:0.00042, D144+1:0.00040, D168+1:0.00037, …	{6685@[b4+1:1.97, b5+1:-0.83, b6+1:0.54, b7+1:0.72, b10+1:4.42, b11+1:5.08, b12+1:1.21, b15+1:-1.61, b16+1:-7.67, b19+1:6.87];[y2+1:-1.29, y3+1:0.54, y5+1:0.92, y6+1:-1.05, y7+1:1.22, y8+1:0.85, y9+1:0.04, y10+1:3.61, y12+1:-1.53, y17+1:9.09, y20+2:2.54];[D109+1:1.91, D126+1:2.56, D138+1:3.07, D144+1:2.81, D168+1:2.22, D186+1:2.25, D204+1:0.57, D274+1:1.36, D292+1:0.44, D366+1:-0.34]}{6688@[b5+1:…	{6685@[b4+1:8942, b5+1:20266, b6+1:15266, b7+1:47268, b10+1:6313, b11+1:3612, b12+1:25081, b15+1:11635, b16+1:3735, b19+1:5628];[y2+1:2915, y3+1:10100, y5+1:35092, y6+1:3859, y7+1:4692, y8+1:5131, y9+1:23236, y10+1:4414, y12+1:16735, y17+1:12661, y20+2:6201];[D109+1:3512, D126+1:163486, D138+1:136570, D144+1:122121, D168+1:68310, D186+1:355049, D204+1:523896, D274+1:257710, D292+1:78401, D366+1:3…	{6685@31}{6688@32}	T	0	0	0	13.0258	6.0201	19.6266	3	11	2116.76	H5N5A1	FALSE	1.12151	(N(H)),(N(H)(N(H))),(N(H(A))(N(H)))	Level3			{@303[10-8,18-5,23-1]}{@303[9-8,18-5,23-1]}{@303[7-8,18-5,23-1]}{@303[10-8,17-5,23-1]}{@303[9-8,17-5,23-1]}{@303[7-8,17-5,23-1]}{@303[10-8,18-5,22-1]}{@303[9-8,18-5,22-1]}{@303[7-8,18-5,22-1]}{@303[10-8,17-5,22-1]}... In Total:42 Paths
C:\Users\Bertozzi Lab\Desktop\Stacy\2020_08_17_Stacy\20200824_SAM_CD43_ddStcE_Sia_EThcD.raw	6407	24.3802	6390	1058.23	4	4228.87	P16150	Homo sapiens	Leukosialin	[20 to 43]	STTAVQTPTSGEPLVSTSEPLSSK	G,M	STTAVQTPT[O-Glycosylation:H2N2 on X]SGEPLVS[O-Glycosylation:H1N1 on X]TS[O-Glycosylation:H1N1 on X]EPLS[O-Glycosylation:H1N1 on X]SK	4	4228.86	38.0649	0	{6407@[b2+1, b4+1, b5+1, b6+1, b7+1, b10+1, b12+1, b15+1];[y2+1, y5+1, y7+1, y9+1, y12+1, y17+1];[D109+1, D126+1, D138+1, D144+1, D168+1, D186+1, D204+1, D366+1]}{6411@[b5+1, b7+1];[c2+1, c3+1, c4+1, c5+1, c6+1, c9+1, c10+1, c11+1, c13+1];[y2+1, y8+1];[zDot1+1, zDot2+1, zDot4+1, zDot6+1, zDot8+1, zDot23+2, zDot24+2];[(M0-162.05)+3, (M0-324.11)+3, (M0-365.13)+2, (M0-730.26)+2];[D126+1, D138+1, D14…	{6407@[b2+1:189.08685, b4+1:361.17221, b5+1:460.24075, b6+1:588.29960, b7+1:689.34609, b10+1:974.48511, b12+1:1160.54525, b15+1:1469.74980];[y2+1:234.14426, y5+1:531.31360, y7+1:747.39325, y9+1:935.46805, y12+1:1244.68335, y17+1:1715.86877];[D109+1:109.02837, D126+1:126.05530, D138+1:138.05528, D144+1:144.06592, D168+1:168.06578, D186+1:186.07645, D204+1:204.08702, D366+1:366.13922]}{6411@[b5+1:4…	{6407@[b2+1:-0.00013, b4+1:0.00044, b5+1:0.00057, b6+1:0.00083, b7+1:-0.00036, b10+1:0.00619, b12+1:0.00227, b15+1:0.00159];[y2+1:-0.00058, y5+1:-0.00009, y7+1:0.00494, y9+1:0.00003, y12+1:0.01009, y17+1:-0.00101];[D109+1:-0.00002, D126+1:0.00035, D138+1:0.00034, D144+1:0.00040, D168+1:0.00026, D186+1:0.00037, D204+1:0.00038, D366+1:-0.00025]}{6411@[b5+1:0.00023, b7+1:0.00115];[c2+1:-0.00014, c3+…	{6407@[b2+1:-0.69, b4+1:1.21, b5+1:1.23, b6+1:1.42, b7+1:-0.52, b10+1:6.36, b12+1:1.96, b15+1:1.08];[y2+1:-2.47, y5+1:-0.17, y7+1:6.62, y9+1:0.04, y12+1:8.11, y17+1:-0.59];[D109+1:-0.21, D126+1:2.81, D138+1:2.46, D144+1:2.81, D168+1:1.58, D186+1:2.00, D204+1:1.86, D366+1:-0.67]}{6411@[b5+1:0.50, b7+1:1.67];[c2+1:-0.70, c3+1:-0.16, c4+1:0.91, c5+1:3.17, c6+1:0.17, c9+1:-0.54, c10+1:-2.88, c11+1:-4…	{6407@[b2+1:3339, b4+1:8785, b5+1:16225, b6+1:6365, b7+1:24676, b10+1:5210, b12+1:19176, b15+1:7383];[y2+1:2904, y5+1:20258, y7+1:3185, y9+1:14231, y12+1:10601, y17+1:11996];[D109+1:3050, D126+1:198688, D138+1:127069, D144+1:129928, D168+1:65155, D186+1:400235, D204+1:617648, D366+1:341271]}{6411@[b5+1:1484, b7+1:1101];[c2+1:1513, c3+1:4611, c4+1:2285, c5+1:2191, c6+1:2520, c9+1:4682, c10+1:3358,…	{6407@22}{6411@31}	T	0	0	0	15.0146	4.00941	15.5829	4	11	1825.66	H5N5	FALSE	1.01582	(N(H)),(N(H)),(N(H)),(N(H)(N(H)))	Level2	[16,H1N1,0.493][22,H1N1,0.955]	[35,H1N1,0.493][41,H1N1,0.955]	{@181[9-5,16-1,18-1,22-1]}{@181[7-5,16-1,18-1,22-1]}{@181[9-5,16-1,17-1,22-1]}{@181[7-5,16-1,17-1,22-1]}	{@1[1,0.000][5,0.000]}{@2[1,0.000][5,0.000]}{@3[1,0.000][5,0.000]}{@7[1,0.266][5,0.235]}{@9[1,0.266][5,0.235]}{@10[1,0.030][5,0.005]}{@16[1,0.493][5,0.477]}{@17[1,0.484][5,0.024]}{@18[1,0.484][5,0.024]}{@22[1,0.955][5,0.000]}{@23[5,0.000][1,0.020]}
C:\Users\Bertozzi Lab\Desktop\Stacy\2020_08_17_Stacy\20200824_SAM_CD43_ddStcE_Sia_EThcD.raw	7340	28.8208	7321	948.433	4	3789.7	P16150	Homo sapiens	Leukosialin	[20 to 43]	STTAVQTPTSGEPLVSTSEPLSSK	G,M	STT[O-Glycosylation:H1N1 on X]AVQTPTSGEPLVST[O-Glycosylation:H2N2A1 on X]SEPLSSK	2	3789.69	36.2	0	{7340@[b4+1, b5+1, b6+1, b7+1, b10+1, b12+1, b14+1, b15+1];[y3+1, y5+1, y6+1, y7+1, y8+1, y9+1, y10+1, y12+1, y14+1, y15+1, y17+1, y18+1];[D126+1, D138+1, D144+1, D168+1, D186+1, D204+1, D274+1, D292+1, D366+1]}{7343@[c3+1, c4+1, c6+1, c11+1, c13+1];[y5+1, y6+1, y7+1, y9+1];[zDot1+1, zDot4+1, zDot6+1, zDot7+1, zDot24+2];[(M0-656.23)+2, (M0-1021.36)+2];[D126+1, D138+1, D168+1, D186+1, D204+1, D274…	{7340@[b4+1:361.17148, b5+1:460.24026, b6+1:588.30048, b7+1:689.34663, b10+1:974.47028, b12+1:1160.54055, b14+1:1370.69019, b15+1:1469.74573];[y3+1:321.17673, y5+1:531.31305, y6+1:660.35498, y7+1:747.39069, y8+1:848.43884, y9+1:935.47327, y10+1:1034.53772, y12+1:1244.67505, y14+1:1430.74854, y15+1:1517.75842, y17+1:1715.86900, y18+1:1816.93054];[D126+1:126.05505, D138+1:138.05521, D144+1:144.0656…	{7340@[b4+1:-0.00030, b5+1:0.00008, b6+1:0.00171, b7+1:0.00019, b10+1:-0.00864, b12+1:-0.00243, b14+1:0.01038, b15+1:-0.00249];[y3+1:-0.00013, y5+1:-0.00064, y6+1:-0.00130, y7+1:0.00238, y8+1:0.00285, y9+1:0.00525, y10+1:0.00129, y12+1:0.00179, y14+1:0.01122, y15+1:-0.01092, y17+1:-0.00079, y18+1:0.01308];[D126+1:0.00010, D138+1:0.00027, D144+1:0.00017, D168+1:0.00011, D186+1:0.00013, D204+1:0.00…	{7340@[b4+1:-0.83, b5+1:0.16, b6+1:2.91, b7+1:0.28, b10+1:-8.88, b12+1:-2.09, b14+1:7.58, b15+1:-1.69];[y3+1:-0.42, y5+1:-1.21, y6+1:-1.97, y7+1:3.18, y8+1:3.37, y9+1:5.62, y10+1:1.25, y12+1:1.44, y14+1:7.85, y15+1:-7.20, y17+1:-0.46, y18+1:7.20];[D126+1:0.79, D138+1:1.96, D144+1:1.21, D168+1:0.67, D186+1:0.72, D204+1:1.43, D274+1:0.47, D292+1:-0.40, D366+1:-0.23]}{7343@[c3+1:4.54, c4+1:3.52, c6+…	{7340@[b4+1:9981, b5+1:16108, b6+1:8369, b7+1:19011, b10+1:3597, b12+1:9594, b14+1:3713, b15+1:5335];[y3+1:5961, y5+1:21143, y6+1:3914, y7+1:5419, y8+1:6186, y9+1:19525, y10+1:5373, y12+1:21926, y14+1:4872, y15+1:3544, y17+1:22623, y18+1:6158];[D126+1:57936, D138+1:46336, D144+1:35129, D168+1:19821, D186+1:107618, D204+1:154055, D274+1:105959, D292+1:30350, D366+1:63515]}{7343@[c3+1:1011, c4+1:10…	{7340@29}{7343@24}	T	0	0	0	9.01498	2.01644	17.6	2	11	1386.49	H3N3A1	FALSE	1.40729	(N(H)),(N(H(A))(N(H)))	Level3			{@68[3-1,17-8]}{@68[2-1,17-8]}{@68[1-1,17-8]}{@68[3-1,16-8]}{@68[2-1,16-8]}{@68[1-1,16-8]}{@70[3-1,16-1,17-4]}{@70[2-1,16-1,17-4]}{@70[1-1,16-1,17-4]}{@70[3-1,16-4,17-1]}... In Total:12 Paths
C:\Users\Bertozzi Lab\Desktop\Stacy\2020_08_17_Stacy\20200824_SAM_CD43_ddStcE_Sia_EThcD.raw	8029	31.5493	8000	1020.82	3	3059.43	P16150	Homo sapiens	Leukosialin	[20 to 43]	STTAVQTPTSGEPLVSTSEPLSSK	G,M	STTAVQTPTSGEPLVST[O-Glycosylation:H1N1A1 on X]SEPLSSK	1	3059.43	32.358	0	{8029@[b4+1, b5+1, b6+1, b7+1, b12+1];[y3+1, y5+1, y7+1, y9+1, y10+1, y12+1, y14+1, y17+2, y18+1];[D126+1, D138+1, D144+1, D168+1, D186+1, D204+1, D274+1, D292+1, D366+1]}{8032@[b7+1];[c5+1, c6+1, c8+1, c9+1, c11+1, c13+1, c15+1, c18+1];[y2+1, y12+1, y17+1];[zDot4+1, zDot6+1, zDot7+1, zDot13+1];[(M0-291.10)+2, (M0-656.23)+2];[D186+1, D204+1, D274+1, D292+1, D366+1]}	{8029@[b4+1:361.17203, b5+1:460.24027, b6+1:588.29834, b7+1:689.34786, b12+1:1160.54675];[y3+1:321.17667, y5+1:531.31393, y7+1:747.39111, y9+1:935.46741, y10+1:1034.53394, y12+1:1244.67612, y14+1:1430.75391, y17+2:858.43857, y18+1:1816.90659];[D126+1:126.05499, D138+1:138.05504, D144+1:144.06535, D168+1:168.06517, D186+1:186.07627, D204+1:204.08631, D274+1:274.09229, D292+1:292.10242, D366+1:366.…	{8029@[b4+1:0.00025, b5+1:0.00008, b6+1:-0.00043, b7+1:0.00141, b12+1:0.00378];[y3+1:-0.00019, y5+1:0.00024, y7+1:0.00280, y9+1:-0.00061, y10+1:-0.00250, y12+1:0.00286, y14+1:0.01659, y17+2:0.00009, y18+1:-0.01088];[D126+1:0.00004, D138+1:0.00009, D144+1:-0.00016, D168+1:-0.00035, D186+1:0.00020, D204+1:-0.00034, D274+1:0.00016, D292+1:-0.00027, D366+1:-0.00162]}{8032@[b7+1:0.00103];[c5+1:0.00276…	{8029@[b4+1:0.70, b5+1:0.17, b6+1:-0.73, b7+1:2.05, b12+1:3.26];[y3+1:-0.61, y5+1:0.46, y7+1:3.76, y9+1:-0.65, y10+1:-2.41, y12+1:2.30, y14+1:11.60, y17+2:0.05, y18+1:-5.99];[D126+1:0.31, D138+1:0.67, D144+1:-1.14, D168+1:-2.07, D186+1:1.05, D204+1:-1.65, D274+1:0.58, D292+1:-0.93, D366+1:-4.43]}{8032@[b7+1:1.49];[c5+1:5.80, c6+1:4.65, c8+1:-0.05, c9+1:0.18, c11+1:-0.19, c13+1:-1.20, c15+1:0.18, …	{8029@[b4+1:14744, b5+1:7520, b6+1:5219, b7+1:10077, b12+1:4588];[y3+1:4327, y5+1:16682, y7+1:2970, y9+1:17069, y10+1:5313, y12+1:17462, y14+1:4840, y17+2:3823, y18+1:3871];[D126+1:15702, D138+1:12651, D144+1:9029, D168+1:6805, D186+1:24407, D204+1:40384, D274+1:83896, D292+1:16032, D366+1:13061]}{8032@[b7+1:1140];[c5+1:1419, c6+1:3144, c8+1:893, c9+1:1917, c11+1:3050, c13+1:2001, c15+1:1457, c18…	{8029@23}{8032@23}	T	0	0	0	12.0851	2.09744	14.3963	1	11	656.228	H1N1A1	FALSE	1.40116	(N(H(A)))	Level3			{@7[17-4]}{@7[16-4]}
C:\Users\Bertozzi Lab\Desktop\Stacy\2020_08_17_Stacy\20200824_SAM_CD43_ddStcE_Sia_EThcD.raw	6399	24.3449	6377	1058.23	4	4228.87	P16150	Homo sapiens	Leukosialin	[20 to 43]	STTAVQTPTSGEPLVSTSEPLSSK	G,M	STTAVQTPT[O-Glycosylation:H2N2 on X]SGEPLVSTS[O-Glycosylation:H2N2 on X]EPLSS[O-Glycosylation:H1N1 on X]K	3	4228.86	27.1358	0	{6399@[b4+1, b5+1, b6+1, b7+1, b10+1, b12+1, b15+1];[y3+1, y5+1, y9+1, y12+1, y17+1];[D109+1, D126+1, D138+1, D144+1, D168+1, D186+1, D204+1, D366+1]}{6402@[c2+1, c3+1, c4+1, c5+1, c6+1, c9+1, c10+1, c11+1, c13+1, c14+1];[zDot1+1, zDot6+1, zDot24+2];[(M0-162.05)+3, (M0-730.26)+2];[D126+1, D138+1, D144+1, D168+1, D186+1, D204+1, D366+1]}	{6399@[b4+1:361.17078, b5+1:460.24091, b6+1:588.29730, b7+1:689.34569, b10+1:974.48480, b12+1:1160.54688, b15+1:1469.75073];[y3+1:321.17709, y5+1:531.31421, y9+1:935.46259, y12+1:1244.67398, y17+1:1715.86829];[D109+1:109.02846, D126+1:126.05522, D138+1:138.05503, D144+1:144.06573, D168+1:168.06561, D186+1:186.07603, D204+1:204.08656, D366+1:366.13944]}{6402@[c2+1:206.11368, c3+1:307.16089, c4+1:3…	{6399@[b4+1:-0.00100, b5+1:0.00072, b6+1:-0.00146, b7+1:-0.00076, b10+1:0.00589, b12+1:0.00390, b15+1:0.00252];[y3+1:0.00023, y5+1:0.00052, y9+1:-0.00543, y12+1:0.00072, y17+1:-0.00150];[D109+1:0.00006, D126+1:0.00028, D138+1:0.00008, D144+1:0.00021, D168+1:0.00009, D186+1:-0.00004, D204+1:-0.00008, D366+1:-0.00002]}{6402@[c2+1:0.00015, c3+1:-0.00032, c4+1:0.00187, c5+1:0.00038, c6+1:0.00104, c9+…	{6399@[b4+1:-2.77, b5+1:1.56, b6+1:-2.49, b7+1:-1.10, b10+1:6.05, b12+1:3.37, b15+1:1.71];[y3+1:0.73, y5+1:0.98, y9+1:-5.81, y12+1:0.58, y17+1:-0.87];[D109+1:0.57, D126+1:2.23, D138+1:0.62, D144+1:1.48, D168+1:0.53, D186+1:-0.23, D204+1:-0.41, D366+1:-0.06]}{6402@[c2+1:0.71, c3+1:-1.05, c4+1:4.96, c5+1:0.80, c6+1:1.72, c9+1:-1.82, c10+1:-0.32, c11+1:-1.55, c13+1:-1.44, c14+1:-13.51];[zDot1+1:0.16…	{6399@[b4+1:4648, b5+1:6274, b6+1:5415, b7+1:25127, b10+1:2872, b12+1:13727, b15+1:2994];[y3+1:4035, y5+1:14596, y9+1:6633, y12+1:9976, y17+1:8228];[D109+1:1448, D126+1:86183, D138+1:64870, D144+1:60342, D168+1:31690, D186+1:182729, D204+1:262699, D366+1:152535]}{6402@[c2+1:1302, c3+1:3273, c4+1:1694, c5+1:1627, c6+1:2416, c9+1:3343, c10+1:2156, c11+1:3770, c13+1:1336, c14+1:36565];[zDot1+1:1137,…	{6399@20}{6402@22}	T	0.0016835	0	0	12.0578	2.0037	15.7205	3	11	1825.66	H5N5	FALSE	1.10448	(N(H)),(N(H)(N(H))),(N(H)(N(H)))	Level3			{@180[9-5,18-5,23-1]}{@180[7-5,18-5,23-1]}{@180[9-5,17-5,23-1]}{@180[7-5,17-5,23-1]}{@180[9-5,16-5,23-1]}{@180[7-5,16-5,23-1]}{@180[9-5,18-5,22-1]}{@180[7-5,18-5,22-1]}{@180[9-5,17-5,22-1]}{@180[7-5,17-5,22-1]}... In Total:30 Paths
C:\Users\Bertozzi Lab\Desktop\Stacy\2020_08_17_Stacy\20200824_SAM_CD43_ddStcE_Sia_EThcD.raw	7124	27.8294	7108	1039.72	4	4154.84	P16150	Homo sapiens	Leukosialin	[20 to 43]	STTAVQTPTSGEPLVSTSEPLSSK	G,M	STT[O-Glycosylation:H2N2A1 on X]AVQTPTS[O-Glycosylation:H1N1 on X]GEPLVST[O-Glycosylation:H1N1 on X]SEPLSSK	3	4154.83	26.1348	0	{7124@[b5+1, b6+1, b7+1, b12+1, b15+1];[y3+1, y5+1, y6+1, y9+1, y10+1, y12+1, y14+1, y17+1];[D126+1, D138+1, D144+1, D168+1, D186+1, D204+1, D274+1, D292+1, D366+1]}{7128@[c3+1, c6+1, c9+1];[y2+1];[zDot1+1, zDot4+1, zDot6+1, zDot7+1, zDot13+1];[(M0-291.10)+2, (M0-453.15)+2, (M0-818.28)+2, (M0-1021.36)+2];[D126+1, D138+1, D144+1, D168+1, D186+1, D204+1, D274+1, D292+1, D366+1]}	{7124@[b5+1:460.24091, b6+1:588.30011, b7+1:689.34692, b12+1:1160.54085, b15+1:1469.74390];[y3+1:321.17636, y5+1:531.31396, y6+1:660.35529, y9+1:935.47125, y10+1:1034.53320, y12+1:1244.66995, y14+1:1430.73718, y17+1:1715.86562];[D126+1:126.05528, D138+1:138.05536, D144+1:144.06570, D168+1:168.06564, D186+1:186.07614, D204+1:204.08667, D274+1:274.09242, D292+1:292.10275, D366+1:366.13967]}{7128@[c…	{7124@[b5+1:0.00072, b6+1:0.00134, b7+1:0.00048, b12+1:-0.00212, b15+1:-0.00432];[y3+1:-0.00050, y5+1:0.00028, y6+1:-0.00100, y9+1:0.00324, y10+1:-0.00323, y12+1:-0.00331, y14+1:-0.00013, y17+1:-0.00416];[D126+1:0.00033, D138+1:0.00041, D144+1:0.00019, D168+1:0.00013, D186+1:0.00006, D204+1:0.00002, D274+1:0.00030, D292+1:0.00007, D366+1:0.00021]}{7128@[c3+1:-0.00197, c6+1:0.00690, c9+1:0.02418];…	{7124@[b5+1:1.56, b6+1:2.29, b7+1:0.69, b12+1:-1.83, b15+1:-2.94];[y3+1:-1.56, y5+1:0.52, y6+1:-1.51, y9+1:3.46, y10+1:-3.12, y12+1:-2.66, y14+1:-0.09, y17+1:-2.43];[D126+1:2.65, D138+1:3.01, D144+1:1.32, D168+1:0.76, D186+1:0.35, D204+1:0.12, D274+1:1.09, D292+1:0.23, D366+1:0.57]}{7128@[c3+1:-1.48, c6+1:4.24, c9+1:12.56];[y2+1:0.02];[zDot1+1:-2.65, zDot4+1:-5.88, zDot6+1:0.80, zDot7+1:-3.28, zD…	{7124@[b5+1:9666, b6+1:7120, b7+1:19457, b12+1:9658, b15+1:4629];[y3+1:2810, y5+1:18163, y6+1:3171, y9+1:16927, y10+1:6627, y12+1:17492, y14+1:5354, y17+1:11569];[D126+1:57249, D138+1:44371, D144+1:47322, D168+1:20182, D186+1:133305, D204+1:182838, D274+1:90146, D292+1:24956, D366+1:85805]}{7128@[c3+1:1410, c6+1:1353, c9+1:1251];[y2+1:1169];[zDot1+1:589, zDot4+1:1004, zDot6+1:2667, zDot7+1:1196, …	{7124@22}{7128@22}	T	0.0016835	0	0	8.01445	4.019	18.6784	3	11	1751.62	H4N4A1	FALSE	0.93311	(N(H)),(N(H)),(N(H(A))(N(H)))	Level2	[10,H1N1,0.924]	[29,H1N1,0.924]	{@156[3-8,10-1,17-1]}{@156[2-8,10-1,17-1]}{@156[1-8,10-1,17-1]}{@156[3-8,10-1,16-1]}{@156[2-8,10-1,16-1]}{@156[1-8,10-1,16-1]}{@158[2-1,3-4,10-1,17-1]}{@158[1-1,3-4,10-1,17-1]}{@158[2-4,3-1,10-1,17-1]}{@158[1-4,3-1,10-1,17-1]}... In Total:18 Paths	{@1[1,0.223][8,0.111][4,0.221]}{@2[1,0.223][8,0.111][4,0.221]}{@3[1,0.223][8,0.111][4,0.221]}{@7[1,0.032][8,0.000][4,0.001]}{@9[1,0.032][8,0.000][4,0.001]}{@10[1,0.924][8,0.000][4,0.001]}{@16[1,0.498][8,0.000][4,0.001]}{@17[1,0.498][8,0.000][4,0.001]}{@18[1,0.017][8,0.000][4,0.000]}{@22[1,0.000][8,0.000][4,0.000]}{@23[8,0.000][1,0.000][4,0.000]}
C:\Users\Bertozzi Lab\Desktop\Stacy\2020_08_17_Stacy\20200824_SAM_CD43_ddStcE_Sia_EThcD.raw	6258	23.6952	6241	1313.56	4	5250.23	P16150	Homo sapiens	Leukosialin	[20 to 43]	STTAVQTPTSGEPLVSTSEPLSSK	G,M	STT[O-Glycosylation:H2N2 on X]AVQTPTSGEPLVS[O-Glycosylation:H2N2 on X]T[O-Glycosylation:H2N2A1 on X]SEPLSS[O-Glycosylation:H1N1 on X]K	4	5250.22	26.0665	0	{6258@[b4+1, b5+1, b6+1, b7+1, b12+1, b15+1];[y5+1, y9+1, y12+1];[D109+1, D126+1, D138+1, D144+1, D168+1, D186+1, D204+1, D274+1, D292+1, D366+1]}{6262@[c3+1, c4+1, c5+1, c6+1, c8+1, c14+1, c15+1];[zDot4+1, zDot6+1, zDot7+1, zDot22+3, zDot24+2];[(M0-365.13)+2, (M0-291.10)+2, (M0-615.20)+3, (M0-656.23)+2, (M0-818.28)+2];[D126+1, D138+1, D144+1, D168+1, D186+1, D204+1, D274+1, D292+1, D366+1]}	{6258@[b4+1:361.17163, b5+1:460.24011, b6+1:588.29972, b7+1:689.34587, b12+1:1160.54480, b15+1:1469.75053];[y5+1:531.31351, y9+1:935.46472, y12+1:1244.66846];[D109+1:109.02850, D126+1:126.05519, D138+1:138.05534, D144+1:144.06584, D168+1:168.06575, D186+1:186.07633, D204+1:204.08749, D274+1:274.09247, D292+1:292.10289, D366+1:366.13968]}{6262@[c3+1:1037.42471, c4+1:1108.46155, c5+1:1207.53186, c6…	{6258@[b4+1:-0.00014, b5+1:-0.00008, b6+1:0.00096, b7+1:-0.00057, b12+1:0.00183, b15+1:0.00232];[y5+1:-0.00018, y9+1:-0.00330, y12+1:-0.00480];[D109+1:0.00010, D126+1:0.00025, D138+1:0.00040, D144+1:0.00033, D168+1:0.00023, D186+1:0.00025, D204+1:0.00085, D274+1:0.00034, D292+1:0.00020, D366+1:0.00021]}{6262@[c3+1:-0.00088, c4+1:-0.00116, c5+1:0.00074, c6+1:0.00035, c8+1:-0.01179, c14+1:-0.02102,…	{6258@[b4+1:-0.40, b5+1:-0.17, b6+1:1.63, b7+1:-0.83, b12+1:1.58, b15+1:1.58];[y5+1:-0.35, y9+1:-3.53, y12+1:-3.86];[D109+1:0.92, D126+1:1.98, D138+1:2.90, D144+1:2.28, D168+1:1.40, D186+1:1.36, D204+1:4.17, D274+1:1.25, D292+1:0.70, D366+1:0.57]}{6262@[c3+1:-0.85, c4+1:-1.04, c5+1:0.61, c6+1:0.26, c8+1:-7.69, c14+1:-9.93, c15+1:-1.58];[zDot4+1:3.59, zDot6+1:1.60, zDot7+1:-2.62, zDot22+3:4.28, zD…	{6258@[b4+1:4410, b5+1:6635, b6+1:8468, b7+1:17701, b12+1:6823, b15+1:6065];[y5+1:13226, y9+1:5960, y12+1:5637];[D109+1:3979, D126+1:110932, D138+1:108060, D144+1:99788, D168+1:50499, D186+1:314949, D204+1:420314, D274+1:157993, D292+1:47575, D366+1:354958]}{6262@[c3+1:3261, c4+1:2825, c5+1:1985, c6+1:4201, c8+1:2105, c14+1:1175, c15+1:3312];[zDot4+1:1486, zDot6+1:2128, zDot7+1:907, zDot22+3:4046…	{6258@19}{6262@26}	T	0.0016835	0	0	11.0244	5.01657	19.7694	4	11	2847.02	H7N7A1	FALSE	1.08957	(N(H)),(N(H)(N(H))),(N(H)(N(H))),(N(H(A))(N(H)))	Level2	[3,H2N2,0.946]	[22,H2N2,0.946]	{@786[3-5,16-5,17-8,23-1]}{@786[3-5,16-8,17-5,23-1]}{@786[3-5,16-5,17-8,22-1]}{@786[3-5,16-8,17-5,22-1]}	{@1[1,0.000][5,0.027][8,0.000]}{@2[1,0.000][5,0.027][8,0.000]}{@3[1,0.000][5,0.946][8,0.000]}{@7[1,0.000][5,0.001][8,0.000]}{@9[1,0.000][5,0.026][8,0.001]}{@10[1,0.000][5,0.026][8,0.001]}{@16[1,0.000][5,0.461][8,0.486]}{@17[1,0.000][5,0.461][8,0.486]}{@18[5,0.025][1,0.001][8,0.026]}{@22[5,0.000][1,0.500][8,0.000]}{@23[8,0.000][5,0.000][1,0.500]}
C:\Users\Bertozzi Lab\Desktop\Stacy\2020_08_17_Stacy\20200824_SAM_CD43_ddStcE_Sia_EThcD.raw	6780	26.2646	6761	1039.72	4	4154.84	P16150	Homo sapiens	Leukosialin	[20 to 43]	STTAVQTPTSGEPLVSTSEPLSSK	G,M	STTAVQTPT[O-Glycosylation:H1N1 on X]SGEPLVST[O-Glycosylation:H1N1 on X]S[O-Glycosylation:H2N2A1 on X]EPLSSK	3	4154.83	25.1043	0	{6780@[b4+1, b5+1, b6+1, b7+1, b12+1];[y5+1, y9+1, y12+1, y17+1];[D126+1, D138+1, D144+1, D168+1, D186+1, D204+1, D274+1, D292+1, D366+1]}{6783@[b2+1, b5+1];[c3+1, c4+1, c5+1, c6+1, c9+1, c11+1, c13+1, c14+1, c15+1];[zDot6+1];[(M0-365.13)+2, (M0-291.10)+2, (M0-656.23)+2, (M0-818.28)+2];[D126+1, D138+1, D144+1, D168+1, D186+1, D204+1, D274+1, D292+1, D366+1]}	{6780@[b4+1:361.17188, b5+1:460.23996, b6+1:588.29486, b7+1:689.34558, b12+1:1160.54333];[y5+1:531.31323, y9+1:935.46903, y12+1:1244.66968, y17+1:1715.85535];[D126+1:126.05523, D138+1:138.05505, D144+1:144.06574, D168+1:168.06549, D186+1:186.07628, D204+1:204.08691, D274+1:274.09198, D292+1:292.10214, D366+1:366.13928]}{6783@[b2+1:189.08670, b5+1:460.24036];[c3+1:307.16116, c4+1:378.19913, c5+1:4…	{6780@[b4+1:0.00010, b5+1:-0.00023, b6+1:-0.00391, b7+1:-0.00086, b12+1:0.00036];[y5+1:-0.00046, y9+1:0.00101, y12+1:-0.00358, y17+1:-0.01444];[D126+1:0.00029, D138+1:0.00011, D144+1:0.00022, D168+1:-0.00003, D186+1:0.00020, D204+1:0.00027, D274+1:-0.00015, D292+1:-0.00054, D366+1:-0.00019]}{6783@[b2+1:-0.00028, b5+1:0.00017];[c3+1:-0.00005, c4+1:0.00080, c5+1:0.00008, c6+1:0.00062, c9+1:-0.01456…	{6780@[b4+1:0.28, b5+1:-0.50, b6+1:-6.65, b7+1:-1.26, b12+1:0.31];[y5+1:-0.86, y9+1:1.08, y12+1:-2.88, y17+1:-8.42];[D126+1:2.29, D138+1:0.78, D144+1:1.53, D168+1:-0.15, D186+1:1.10, D204+1:1.31, D274+1:-0.53, D292+1:-1.87, D366+1:-0.52]}{6783@[b2+1:-1.50, b5+1:0.36];[c3+1:-0.16, c4+1:2.13, c5+1:0.16, c6+1:1.03, c9+1:-11.48, c11+1:-2.56, c13+1:0.57, c14+1:-14.79, c15+1:-9.35];[zDot6+1:6.38];[(M0-…	{6780@[b4+1:4821, b5+1:8808, b6+1:3934, b7+1:12802, b12+1:6456];[y5+1:7245, y9+1:7061, y12+1:5493, y17+1:3239];[D126+1:54983, D138+1:38114, D144+1:34326, D168+1:17403, D186+1:105624, D204+1:142006, D274+1:72670, D292+1:16639, D366+1:75294]}{6783@[b2+1:654, b5+1:944];[c3+1:1915, c4+1:1027, c5+1:985, c6+1:3304, c9+1:1594, c11+1:2511, c13+1:1387, c14+1:1197, c15+1:1856];[zDot6+1:1001];[(M0-365.13)+2…	{6780@18}{6783@25}	T	0.0016835	0	0	10.0288	4.02452	18.6559	3	11	1751.62	H4N4A1	FALSE	1.00933	(N(H)),(N(H)),(N(H(A))(N(H)))	Level3			{@156[9-1,17-1,18-8]}{@156[7-1,17-1,18-8]}{@156[9-1,16-1,18-8]}{@156[7-1,16-1,18-8]}{@156[9-1,17-8,18-1]}{@156[7-1,17-8,18-1]}{@156[9-1,16-8,18-1]}{@156[7-1,16-8,18-1]}{@156[9-1,16-1,17-8]}{@156[7-1,16-1,17-8]}... In Total:30 Paths
C:\Users\Bertozzi Lab\Desktop\Stacy\2020_08_17_Stacy\20200824_SAM_CD43_ddStcE_Sia_EThcD.raw	6907	26.8572	6876	1203.77	4	4811.06	P16150	Homo sapiens	Leukosialin	[20 to 43]	STTAVQTPTSGEPLVSTSEPLSSK	G,M	STTAVQTPT[O-Glycosylation:H2N2A1 on X]SGEPLVST[O-Glycosylation:H1N1 on X]S[O-Glycosylation:H2N2A1 on X]EPLSSK	3	4811.05	24.0806	0	{6907@[b4+1, b5+1, b6+1, b7+1, b12+1, b15+1];[y3+1, y5+1, y9+1, y12+1, y17+1];[D126+1, D138+1, D144+1, D168+1, D186+1, D204+1, D274+1, D292+1, D366+1]}{6909@[c3+1, c5+1, c6+1, c9+1, c10+1, c11+1];[zDot6+1, zDot9+1, zDot22+3, zDot24+2];[(M0-453.15)+3, (M0-615.20)+3, (M0-818.28)+2];[D126+1, D138+1, D144+1, D168+1, D186+1, D204+1, D274+1, D292+1, D366+1]}	{6907@[b4+1:361.17157, b5+1:460.23996, b6+1:588.29913, b7+1:689.34674, b12+1:1160.53676, b15+1:1469.75293];[y3+1:321.17590, y5+1:531.31451, y9+1:935.46790, y12+1:1244.67349, y17+1:1715.87378];[D126+1:126.05527, D138+1:138.05513, D144+1:144.06584, D168+1:168.06555, D186+1:186.07610, D204+1:204.08664, D274+1:274.09216, D292+1:292.10301, D366+1:366.13911]}{6909@[c3+1:307.16278, c5+1:477.26364, c6+1:…	{6907@[b4+1:-0.00021, b5+1:-0.00023, b6+1:0.00037, b7+1:0.00030, b12+1:-0.00621, b15+1:0.00471];[y3+1:-0.00096, y5+1:0.00083, y9+1:-0.00012, y12+1:0.00023, y17+1:0.00399];[D126+1:0.00033, D138+1:0.00018, D144+1:0.00033, D168+1:0.00004, D186+1:0.00002, D204+1:-0.00001, D274+1:0.00004, D292+1:0.00033, D366+1:-0.00036]}{6909@[c3+1:0.00157, c5+1:-0.00310, c6+1:-0.00018, c9+1:0.00929, c10+1:-0.00565, …	{6907@[b4+1:-0.57, b5+1:-0.50, b6+1:0.62, b7+1:0.43, b12+1:-5.36, b15+1:3.21];[y3+1:-2.99, y5+1:1.56, y9+1:-0.13, y12+1:0.19, y17+1:2.33];[D126+1:2.62, D138+1:1.34, D144+1:2.28, D168+1:0.21, D186+1:0.10, D204+1:-0.03, D274+1:0.14, D292+1:1.12, D366+1:-0.98]}{6909@[c3+1:5.13, c5+1:-6.50, c6+1:-0.30, c9+1:4.83, c10+1:-2.81, c11+1:-2.13];[zDot6+1:-4.70, zDot9+1:16.58, zDot22+3:-2.36, zDot24+2:-4.49]…	{6907@[b4+1:2592, b5+1:5072, b6+1:4931, b7+1:14912, b12+1:6803, b15+1:3478];[y3+1:4319, y5+1:8665, y9+1:5708, y12+1:9192, y17+1:4276];[D126+1:57783, D138+1:55690, D144+1:44383, D168+1:22228, D186+1:128223, D204+1:206409, D274+1:153715, D292+1:44582, D366+1:133037]}{6909@[c3+1:785, c5+1:816, c6+1:1675, c9+1:1280, c10+1:1489, c11+1:1232];[zDot6+1:1062, zDot9+1:1828, zDot22+3:1998, zDot24+2:7982];[(…	{6907@20}{6909@22}	T	0.00332226	0	0	9.01576	3.01015	18.7244	3	11	2407.85	H5N5A2	FALSE	1.14846	(N(H)),(N(H(A))(N(H))),(N(H(A))(N(H)))	Level3			{@467[9-8,17-1,18-8]}{@467[7-8,17-1,18-8]}{@467[9-8,16-1,18-8]}{@467[7-8,16-1,18-8]}{@467[9-8,17-8,18-1]}{@467[7-8,17-8,18-1]}{@467[9-8,16-8,18-1]}{@467[7-8,16-8,18-1]}{@467[9-8,16-1,17-8]}{@467[7-8,16-1,17-8]}... In Total:54 Paths
C:\Users\Bertozzi Lab\Desktop\Stacy\2020_08_17_Stacy\20200824_SAM_CD43_ddStcE_Sia_EThcD.raw	6120	23.0162	6104	1240.79	4	4959.14	P16150	Homo sapiens	Leukosialin	[20 to 43]	STTAVQTPTSGEPLVSTSEPLSSK	G,M	STT[O-Glycosylation:H2N2 on X]AVQTPT[O-Glycosylation:H2N2 on X]SGEPLVST[O-Glycosylation:H2N2 on X]SEPLS[O-Glycosylation:H1N1 on X]SK	4	4959.13	24.0555	0	{6120@[b5+1, b6+1, b7+1, b10+1, b12+1, b15+1];[y2+1, y3+1, y5+1, y9+1, y12+1, y17+1];[D109+1, D126+1, D138+1, D144+1, D168+1, D186+1, D204+1, D366+1]}{6124@[c3+1, c4+1, c5+1, c6+1, c9+1];[zDot1+1, zDot2+1, zDot6+1, zDot7+1, zDot14+1];[(M0-365.13)+2, (M0-730.26)+2];[D126+1, D138+1, D144+1, D168+1, D186+1, D204+1, D366+1]}	{6120@[b5+1:460.24017, b6+1:588.29834, b7+1:689.34718, b10+1:974.47253, b12+1:1160.54048, b15+1:1469.74744];[y2+1:234.14427, y3+1:321.17627, y5+1:531.31402, y9+1:935.46503, y12+1:1244.66296, y17+1:1715.86108];[D109+1:109.02875, D126+1:126.05523, D138+1:138.05510, D144+1:144.06566, D168+1:168.06574, D186+1:186.07622, D204+1:204.08676, D366+1:366.13968]}{6124@[c3+1:1037.42477, c4+1:1108.46497, c5+1…	{6120@[b5+1:-0.00002, b6+1:-0.00043, b7+1:0.00074, b10+1:-0.00638, b12+1:-0.00249, b15+1:-0.00078];[y2+1:-0.00056, y3+1:-0.00059, y5+1:0.00034, y9+1:-0.00299, y12+1:-0.01030, y17+1:-0.00870];[D109+1:0.00035, D126+1:0.00029, D138+1:0.00015, D144+1:0.00014, D168+1:0.00023, D186+1:0.00014, D204+1:0.00012, D366+1:0.00021]}{6124@[c3+1:-0.00082, c4+1:0.00226, c5+1:-0.00426, c6+1:-0.00250, c9+1:0.03980]…	{6120@[b5+1:-0.04, b6+1:-0.73, b7+1:1.07, b10+1:-6.56, b12+1:-2.15, b15+1:-0.53];[y2+1:-2.41, y3+1:-1.85, y5+1:0.63, y9+1:-3.20, y12+1:-8.28, y17+1:-5.07];[D109+1:3.25, D126+1:2.29, D138+1:1.12, D144+1:0.99, D168+1:1.36, D186+1:0.76, D204+1:0.57, D366+1:0.57]}{6124@[c3+1:-0.79, c4+1:2.04, c5+1:-3.53, c6+1:-1.87, c9+1:16.83];[zDot1+1:-0.43, zDot2+1:-2.43, zDot6+1:-0.44, zDot7+1:8.18, zDot14+1:-17.…	{6120@[b5+1:8756, b6+1:8738, b7+1:30153, b10+1:3847, b12+1:13873, b15+1:10491];[y2+1:2888, y3+1:4688, y5+1:18514, y9+1:9988, y12+1:7554, y17+1:3510];[D109+1:3708, D126+1:187600, D138+1:146778, D144+1:149941, D168+1:81284, D186+1:455820, D204+1:626697, D366+1:515342]}{6124@[c3+1:4789, c4+1:3646, c5+1:1956, c6+1:3314, c9+1:1405];[zDot1+1:925, zDot2+1:747, zDot6+1:3323, zDot7+1:961, zDot14+1:1451];[…	{6120@20}{6124@19}	T	0.00332226	0	0	10.0138	2.00948	15.7735	4	11	2555.93	H7N7	FALSE	0.978905	(N(H)),(N(H)(N(H))),(N(H)(N(H))),(N(H)(N(H)))	Level2	[22,H1N1,0.873]	[41,H1N1,0.873]	{@570[3-5,9-5,17-5,22-1]}{@570[2-5,9-5,17-5,22-1]}{@570[1-5,9-5,17-5,22-1]}{@570[3-5,7-5,17-5,22-1]}{@570[2-5,7-5,17-5,22-1]}{@570[1-5,7-5,17-5,22-1]}{@570[3-5,9-5,16-5,22-1]}{@570[2-5,9-5,16-5,22-1]}{@570[1-5,9-5,16-5,22-1]}{@570[3-5,7-5,16-5,22-1]}... In Total:12 Paths	{@1[1,0.000][5,0.333]}{@2[1,0.000][5,0.333]}{@3[1,0.000][5,0.333]}{@7[1,0.002][5,0.491]}{@9[1,0.002][5,0.491]}{@10[1,0.058][5,0.034]}{@16[1,0.002][5,0.467]}{@17[1,0.002][5,0.468]}{@18[5,0.032][1,0.030]}{@22[5,0.017][1,0.873]}{@23[5,0.001][1,0.030]}
C:\Users\Bertozzi Lab\Desktop\Stacy\2020_08_17_Stacy\20200824_SAM_CD43_ddStcE_Sia_EThcD.raw	6342	24.0816	6314	747.693	3	2240.06	P16150	Homo sapiens	Leukosialin	[208 to 227]	TTGSLEPSSGASGPQVSSVK	M,L	T[O-Glycosylation:H1N1 on X]TGSLEPSSGASGPQVSSVK	1	2240.05	40.0919	0	{6342@[b2+1, b4+1, b6+1, b10+1];[y1+1, y4+1, y7+1, y8+1, y9+1, y10+1, y11+1, y12+1, y13+1, y14+1, y15+1];[D126+1, D138+1, D144+1, D168+1, D186+1, D204+1, D366+1]}{6345@[b6+1, b11+1];[c1+1, c4+1, c5+1, c8+1, c9+1, c10+1, c11+1, c12+1, c15+1, c17+1, c18+1, c19+1];[y8+1, y14+1];[zDot2+1, zDot5+1, zDot9+1, zDot10+1, zDot11+1, zDot12+1, zDot15+1, zDot16+1, zDot19+1];[D126+1, D144+1, D186+1, D204+1, D3…	{6342@[b2+1:203.10301, b4+1:347.15613, b6+1:589.28418, b10+1:917.42224];[y1+1:147.11281, y4+1:420.24503, y7+1:744.42676, y8+1:801.44482, y9+1:888.47918, y10+1:959.51776, y11+1:1016.53778, y12+1:1103.57166, y13+1:1190.60791, y14+1:1287.65369, y15+1:1416.70374];[D126+1:126.05505, D138+1:138.05504, D144+1:144.06567, D168+1:168.06551, D186+1:186.07620, D204+1:204.08669, D366+1:366.13855]}{6345@[b6+1:…	{6342@[b2+1:0.00038, b4+1:0.00000, b6+1:0.00140, b10+1:0.00117];[y1+1:0.00000, y4+1:-0.00025, y7+1:0.00173, y8+1:-0.00167, y9+1:0.00066, y10+1:0.00213, y11+1:0.00068, y12+1:0.00253, y13+1:0.00675, y14+1:-0.00023, y15+1:0.00722];[D126+1:0.00010, D138+1:0.00009, D144+1:0.00016, D168+1:-0.00001, D186+1:0.00013, D204+1:0.00004, D366+1:-0.00092]}{6345@[b6+1:-0.00001, b11+1:0.00502];[c1+1:0.00039, c4+1…	{6342@[b2+1:1.87, b4+1:0.01, b6+1:2.37, b10+1:1.28];[y1+1:0.03, y4+1:-0.59, y7+1:2.32, y8+1:-2.09, y9+1:0.74, y10+1:2.22, y11+1:0.67, y12+1:2.29, y13+1:5.68, y14+1:-0.18, y15+1:5.10];[D126+1:0.80, D138+1:0.67, D144+1:1.10, D168+1:-0.06, D186+1:0.68, D204+1:0.19, D366+1:-2.51]}{6345@[b6+1:-0.01, b11+1:5.08];[c1+1:0.80, c4+1:-6.26, c5+1:0.87, c8+1:-0.17, c9+1:-1.96, c10+1:-1.29, c11+1:5.19, c12+1:1…	{6342@[b2+1:2732, b4+1:2581, b6+1:10270, b10+1:3517];[y1+1:6126, y4+1:7855, y7+1:8939, y8+1:13138, y9+1:12468, y10+1:4348, y11+1:8637, y12+1:5796, y13+1:3084, y14+1:41175, y15+1:6533];[D126+1:46479, D138+1:22420, D144+1:20959, D168+1:6760, D186+1:39681, D204+1:48574, D366+1:10307]}{6345@[b6+1:1536, b11+1:884];[c1+1:1082, c4+1:2715, c5+1:3430, c8+1:1945, c9+1:1032, c10+1:3040, c11+1:1631, c12+1:27…	{6342@22}{6345@30}	T	0	0	0	21.0345	0	12.0895	1	8	365.132	H1N1	FALSE	1.06971	(N(H))	Level1	[1,H1N1,1.000]	[208,H1N1,1.000]	{@1[1-1]}	{@1[1,1.000]}{@2[1,0.000]}{@4[1,0.000]}{@8[1,0.000]}{@9[1,0.000]}{@12[1,0.000]}{@17[1,0.000]}{@18[1,0.000]}
C:\Users\Bertozzi Lab\Desktop\Stacy\2020_08_17_Stacy\20200824_SAM_CD43_ddStcE_Sia_EThcD.raw	7515	29.5737	7489	1113.52	3	3337.54	P16150	Homo sapiens	Leukosialin	[21 to 43]	TTAVQTPTSGEPLVSTSEPLSSK	S,M	TTAVQTPT[O-Glycosylation:H1N1A1 on X]SGEPLVST[O-Glycosylation:H1N1 on X]SEPLSSK	2	3337.53	83.2457	0	{7515@[b2+1, b3+1, b4+1, b5+1, b6+1, b7+1, b8+1, b9+1, b10+1, b11+1, b13+1, b14+1, b15+1, b16+1, b18+1];[y1+1, y2+1, y3+1, y4+1, y5+1, y6+1, y7+1, y8+1, y9+1, y10+1, y11+1, y12+2, y13+1, y14+1, y15+1, y16+1, y17+2, y18+2, y19+2];[D109+1, D126+1, D138+1, D144+1, D168+1, D186+1, D204+1, D274+1, D292+1, D366+1]}{7518@[b4+1, b5+1, b6+1, b11+1, b14+1, b18+1, b19+1];[c3+1, c4+1, c5+1, c7+1, c8+1, c9+1,…	{7515@[b2+1:203.10284, b3+1:274.13901, b4+1:373.20823, b5+1:501.26772, b6+1:602.31482, b7+1:699.36835, b8+1:800.42480, b9+1:887.44878, b10+1:944.46399, b11+1:1073.51038, b13+1:1283.64424, b14+1:1382.71554, b15+1:1469.74451, b16+1:1570.78564, b18+1:1786.86253];[y1+1:147.11279, y2+1:234.14491, y3+1:321.17700, y4+1:434.26123, y5+1:531.31403, y6+1:660.35695, y7+1:747.38892, y8+1:848.43602, y9+1:935.4…	{7515@[b2+1:0.00021, b3+1:-0.00074, b4+1:0.00007, b5+1:0.00098, b6+1:0.00040, b7+1:0.00117, b8+1:0.00995, b9+1:0.00190, b10+1:-0.00436, b11+1:-0.00057, b13+1:-0.00354, b14+1:-0.00065, b15+1:-0.00371, b16+1:-0.01025, b18+1:-0.00799];[y1+1:-0.00001, y2+1:0.00008, y3+1:0.00014, y4+1:0.00031, y5+1:0.00034, y6+1:0.00067, y7+1:0.00061, y8+1:0.00004, y9+1:0.00085, y10+1:-0.00013, y11+1:0.00292, y12+2:0.…	{7515@[b2+1:1.04, b3+1:-2.71, b4+1:0.19, b5+1:1.96, b6+1:0.67, b7+1:1.67, b8+1:12.44, b9+1:2.14, b10+1:-4.62, b11+1:-0.53, b13+1:-2.76, b14+1:-0.47, b15+1:-2.52, b16+1:-6.53, b18+1:-4.47];[y1+1:-0.08, y2+1:0.34, y3+1:0.45, y4+1:0.71, y5+1:0.64, y6+1:1.01, y7+1:0.81, y8+1:0.04, y9+1:0.90, y10+1:-0.12, y11+1:2.54, y12+2:0.36, y13+1:-0.48, y14+1:0.50, y15+1:-0.04, y16+1:-3.93, y17+2:1.17, y18+2:1.08…	{7515@[b2+1:13904, b3+1:79792, b4+1:103598, b5+1:68110, b6+1:178510, b7+1:7182, b8+1:12641, b9+1:24784, b10+1:7220, b11+1:95501, b13+1:18587, b14+1:48109, b15+1:8235, b16+1:3945, b18+1:10990];[y1+1:7787, y2+1:23750, y3+1:53465, y4+1:6407, y5+1:250886, y6+1:34761, y7+1:55138, y8+1:52625, y9+1:237111, y10+1:59615, y11+1:7047, y12+2:14363, y13+1:22692, y14+1:58134, y15+1:24100, y16+1:12075, y17+2:92…	{7515@44}{7518@58}	T	0	0	0	28.0941	5.03781	19.3778	2	10	1021.36	H2N2A1	FALSE	0.999271	(N(H)),(N(H(A)))	Level1b	[8,H1N1A1,0.247][16,H1N1,0.252]	[28,H1N1A1,0.247][36,H1N1,0.252]	{@26[8-4,16-1]}	{@1[1,0.000][4,0.000]}{@2[1,0.000][4,0.000]}{@6[1,0.249][4,0.003]}{@8[1,0.249][4,0.247]}{@9[1,0.249][4,0.003]}{@15[1,0.000][4,0.008]}{@16[1,0.252][4,0.740]}{@17[1,0.000][4,0.000]}{@21[1,0.000][4,0.000]}{@22[4,0.000][1,0.000]}
C:\Users\Bertozzi Lab\Desktop\Stacy\2020_08_17_Stacy\20200824_SAM_CD43_ddStcE_Sia_EThcD.raw	6684	25.7092	6661	1109.24	4	4432.94	P16150	Homo sapiens	Leukosialin	[21 to 43]	TTAVQTPTSGEPLVSTSEPLSSK	S,M	TTAVQT[O-Glycosylation:H1N1 on X]PT[O-Glycosylation:H1N1 on X]SGEPLVSTS[O-Glycosylation:H2N2A1 on X]EPLSS[O-Glycosylation:H1N1 on X]K	4	4432.93	40.0956	0	{6684@[b3+1, b4+1, b5+1, b6+1, b9+1, b11+1, b13+1, b14+1];[y3+1, y5+1, y6+1, y7+1, y8+1, y9+1, y10+1, y12+1, y14+1, y17+2, y18+1];[D109+1, D126+1, D138+1, D144+1, D168+1, D186+1, D204+1, D274+1, D292+1, D366+1]}{6687@[b2+1];[c2+1, c3+1, c4+1, c5+1, c6+1, c8+1, c9+1, c10+1, c14+1, c15+1, c22+2];[y1+1, y9+1];[zDot1+1, zDot4+1, zDot6+1];[(M0-162.05)+2, (M0-291.10)+2, (M0-615.20)+3, (M0-656.23)+2];[D…	{6684@[b3+1:274.13821, b4+1:373.20874, b5+1:501.26639, b6+1:602.31474, b9+1:887.44556, b11+1:1073.51270, b13+1:1283.64746, b14+1:1382.71641];[y3+1:321.17606, y5+1:531.31332, y6+1:660.35370, y7+1:747.38568, y8+1:848.43683, y9+1:935.46710, y10+1:1034.53723, y12+1:1244.67981, y14+1:1430.73454, y17+2:858.43846, y18+1:1816.92407];[D109+1:109.02832, D126+1:126.05505, D138+1:138.05526, D144+1:144.06564,…	{6684@[b3+1:-0.00153, b4+1:0.00058, b5+1:-0.00035, b6+1:0.00032, b9+1:-0.00133, b11+1:0.00175, b13+1:-0.00031, b14+1:0.00022];[y3+1:-0.00081, y5+1:-0.00037, y6+1:-0.00258, y7+1:-0.00263, y8+1:0.00084, y9+1:-0.00091, y10+1:0.00080, y12+1:0.00655, y14+1:-0.00277, y17+2:-0.00013, y18+1:0.00661];[D109+1:-0.00008, D126+1:0.00010, D138+1:0.00031, D144+1:0.00013, D168+1:0.00036, D186+1:0.00010, D204+1:0…	{6684@[b3+1:-5.61, b4+1:1.56, b5+1:-0.70, b6+1:0.53, b9+1:-1.50, b11+1:1.63, b13+1:-0.24, b14+1:0.16];[y3+1:-2.51, y5+1:-0.69, y6+1:-3.92, y7+1:-3.52, y8+1:0.99, y9+1:-0.98, y10+1:0.77, y12+1:5.27, y14+1:-1.94, y17+2:-0.08, y18+1:3.64];[D109+1:-0.70, D126+1:0.79, D138+1:2.29, D144+1:0.89, D168+1:2.13, D186+1:0.52, D204+1:2.10, D274+1:1.31, D292+1:-0.51, D366+1:-0.50]}{6687@[b2+1:-3.49];[c2+1:-1.4…	{6684@[b3+1:4961, b4+1:8243, b5+1:8984, b6+1:29166, b9+1:3974, b11+1:24343, b13+1:5294, b14+1:11027];[y3+1:5414, y5+1:25115, y6+1:3344, y7+1:3290, y8+1:7640, y9+1:18072, y10+1:4601, y12+1:16934, y14+1:5905, y17+2:7186, y18+1:3466];[D109+1:3206, D126+1:140677, D138+1:115850, D144+1:106945, D168+1:66631, D186+1:316623, D204+1:450368, D274+1:214676, D292+1:58727, D366+1:300265]}{6687@[b2+1:1076];[c2…	{6684@29}{6687@30}	T	0	0	0	14.022	4.01676	19.6673	4	10	2116.76	H5N5A1	FALSE	1.16906	(N(H)),(N(H)),(N(H)),(N(H(A))(N(H)))	Level2	[6,H1N1,0.989][8,H1N1,0.505]	[26,H1N1,0.989][28,H1N1,0.505]	{@305[6-1,8-1,17-8,22-1]}{@305[6-1,8-1,16-8,22-1]}{@305[6-1,8-1,17-8,21-1]}{@305[6-1,8-1,16-8,21-1]}	{@1[1,0.000][8,0.000]}{@2[1,0.000][8,0.000]}{@6[1,0.989][8,0.000]}{@8[1,0.505][8,0.000]}{@9[1,0.505][8,0.000]}{@15[1,0.001][8,0.011]}{@16[1,0.011][8,0.484]}{@17[1,0.011][8,0.484]}{@21[1,0.489][8,0.011]}{@22[8,0.011][1,0.489]}
C:\Users\Bertozzi Lab\Desktop\Stacy\2020_08_17_Stacy\20200824_SAM_CD43_ddStcE_Sia_EThcD.raw	7077	27.6309	7052	991.814	3	2972.42	P16150	Homo sapiens	Leukosialin	[21 to 43]	TTAVQTPTSGEPLVSTSEPLSSK	S,M	TTAVQTPTSGEPLVST[O-Glycosylation:H1N1A1 on X]SEPLSSK	1	2972.4	24.1551	8	{7077@[y3+1, y5+1, y7+1, y8+1, y9+1, y10+1, y12+1, y14+1, y15+1, y17+2, y18+2];[D109+1, D126+1, D138+1, D144+1, D168+1, D186+1, D204+1, D274+1, D366+1]}{7080@[b15+1];[c9+1, c16+1, c20+1, c21+1, c22+1];[y3+1, y5+1, y9+1, y17+1];[zDot4+1, zDot6+1, zDot7+1];[D126+1, D138+1, D144+1, D186+1, D204+1, D366+1]}	{7077@[y3+1:321.17630, y5+1:531.31329, y7+1:747.38629, y8+1:848.43781, y9+1:935.46936, y10+1:1034.53805, y12+1:1244.67346, y14+1:1430.74451, y15+1:1517.76123, y17+2:858.43942, y18+2:908.96238];[D109+1:109.02838, D126+1:126.05517, D138+1:138.05531, D144+1:144.06571, D168+1:168.06554, D186+1:186.07618, D204+1:204.08707, D274+1:274.09195, D366+1:366.13922]}{7080@[b15+1:1469.74744];[c9+1:904.47455, c…	{7077@[y3+1:-0.00056, y5+1:-0.00040, y7+1:-0.00202, y8+1:0.00182, y9+1:0.00134, y10+1:0.00162, y12+1:0.00020, y14+1:0.00719, y15+1:-0.00811, y17+2:0.00178, y18+2:0.00001];[D109+1:-0.00002, D126+1:0.00022, D138+1:0.00037, D144+1:0.00020, D168+1:0.00002, D186+1:0.00010, D204+1:0.00043, D274+1:-0.00018, D366+1:-0.00025]}{7080@[b15+1:-0.00078];[c9+1:0.00111, c16+1:-0.02271, c20+1:0.05027, c21+1:-0.00…	{7077@[y3+1:-1.75, y5+1:-0.75, y7+1:-2.70, y8+1:2.14, y9+1:1.44, y10+1:1.57, y12+1:0.16, y14+1:5.03, y15+1:-5.35, y17+2:1.04, y18+2:0.01];[D109+1:-0.14, D126+1:1.77, D138+1:2.68, D144+1:1.37, D168+1:0.12, D186+1:0.56, D204+1:2.10, D274+1:-0.65, D366+1:-0.67]}{7080@[b15+1:-0.53];[c9+1:1.23, c16+1:-10.12, c20+1:18.83, c21+1:-0.47, c22+1:5.20];[y3+1:0.92, y5+1:0.41, y9+1:-3.46, y17+1:7.24];[zDot4+1:…	{7077@[y3+1:7733, y5+1:33025, y7+1:6575, y8+1:6726, y9+1:29149, y10+1:8549, y12+1:37676, y14+1:7252, y15+1:5872, y17+2:8839, y18+2:3851];[D109+1:1451, D126+1:77317, D138+1:51085, D144+1:48719, D168+1:23112, D186+1:125159, D204+1:147980, D274+1:6003, D366+1:41692]}{7080@[b15+1:1719];[c9+1:1333, c16+1:1088, c20+1:1298, c21+1:1756, c22+1:1498];[y3+1:1392, y5+1:1998, y9+1:1514, y17+1:1136];[zDot4+1:1…	{7077@20}{7080@19}	T	0.0016835	0	0	8.02684	0	15.4654	1	10	656.228	H1N1A1	FALSE	0.989866	(N(H(A)))	Level3			{@7[16-4]}{@7[15-4]}
C:\Users\Bertozzi Lab\Desktop\Stacy\2020_08_17_Stacy\20200824_SAM_CD43_ddStcE_Sia_EThcD.raw	7762	30.5935	7739	963.457	3	2887.35	P16150	Homo sapiens	Leukosialin	[22 to 40]	TAVQTPTSGEPLVSTSEPL	T,S	TAVQTPTSGEPLVS[O-Glycosylation:N1 on X]T[O-Glycosylation:N1 on X]S[O-Glycosylation:H1N2 on X]EPL	3	2887.33	27.1355	21	{7762@[b2+1, b3+1, b4+1, b5+1, b10+1, b12+1, b13+1];[D126+1, D138+1, D144+1, D168+1, D186+1, D204+1, D366+1]}{7765@[b4+1, b5+1, b10+1, b13+1, b17+1];[c3+1, c4+1, c6+1, c7+1, c8+1, c9+1, c11+1, c12+1, c13+1];[y7+1];[zDot6+1, zDot7+1, zDot10+1, zDot12+1, zDot15+1];[D126+1, D186+1, D204+1, D366+1]}	{7762@[b2+1:173.09195, b3+1:272.16022, b4+1:400.21823, b5+1:501.26528, b10+1:972.45984, b12+1:1182.60046, b13+1:1281.66724];[D126+1:126.05512, D138+1:138.05521, D144+1:144.06566, D168+1:168.06549, D186+1:186.07626, D204+1:204.08675, D366+1:366.13937]}{7765@[b4+1:400.21875, b5+1:501.26511, b10+1:972.46338, b13+1:1281.66748, b17+1:1685.83789];[c3+1:289.18689, c4+1:417.24600, c6+1:615.34723, c7+1:71…	{7762@[b2+1:-0.00012, b3+1:-0.00027, b4+1:-0.00083, b5+1:-0.00146, b10+1:-0.00343, b12+1:0.00037, b13+1:-0.00127];[D126+1:0.00018, D138+1:0.00026, D144+1:0.00014, D168+1:-0.00003, D186+1:0.00018, D204+1:0.00010, D366+1:-0.00009]}{7765@[b4+1:-0.00031, b5+1:-0.00163, b10+1:0.00011, b13+1:-0.00103, b17+1:0.01505];[c3+1:-0.00014, c4+1:0.00039, c6+1:0.00118, c7+1:-0.00097, c8+1:-0.00193, c9+1:0.00046,…	{7762@[b2+1:-0.69, b3+1:-0.98, b4+1:-2.08, b5+1:-2.92, b10+1:-3.53, b12+1:0.31, b13+1:-0.99];[D126+1:1.41, D138+1:1.90, D144+1:0.99, D168+1:-0.15, D186+1:0.97, D204+1:0.49, D366+1:-0.25]}{7765@[b4+1:-0.78, b5+1:-3.25, b10+1:0.12, b13+1:-0.80, b17+1:8.94];[c3+1:-0.49, c4+1:0.94, c6+1:1.92, c7+1:-1.36, c8+1:-2.41, c9+1:0.54, c11+1:-1.41, c12+1:-7.48, c13+1:1.04];[y7+1:0.63];[zDot6+1:7.57, zDot7+1:-…	{7762@[b2+1:7763, b3+1:6092, b4+1:5443, b5+1:21590, b10+1:12179, b12+1:3276, b13+1:4548];[D126+1:36873, D138+1:21930, D144+1:18495, D168+1:9130, D186+1:60212, D204+1:72608, D366+1:17680]}{7765@[b4+1:864, b5+1:2085, b10+1:2297, b13+1:1359, b17+1:1539];[c3+1:1672, c4+1:8903, c6+1:1595, c7+1:3786, c8+1:1752, c9+1:5716, c11+1:5746, c12+1:4232, c13+1:2099];[y7+1:1819];[zDot6+1:1564, zDot7+1:1567, zDot…	{7762@14}{7765@24}	T	0.0016835	0	0	14.0885	0	11.2161	3	7	974.37	H1N4	FALSE	1.29475	(N),(N),(N(H)(N))	Level3			{@22[14-0,15-0,16-3]}{@22[14-0,15-3,16-0]}{@22[14-3,15-0,16-0]}
C:\Users\Bertozzi Lab\Desktop\Stacy\2020_08_17_Stacy\20200824_SAM_CD43_ddStcE_Sia_EThcD.raw	7514	29.5723	7489	1079.84	3	3236.49	P16150	Homo sapiens	Leukosialin	[22 to 43]	TAVQTPTSGEPLVSTSEPLSSK	T,M	TAVQTPT[O-Glycosylation:H1N1A1 on X]SGEPLVSTS[O-Glycosylation:H1N1 on X]EPLSSK	2	3236.48	23.1766	0	{7514@[b2+1, b4+1, b5+1, b10+1, b13+1];[y3+1, y5+1, y7+1, y8+1, y9+1, y10+1, y12+1, y17+1];[D126+1, D138+1, D144+1, D168+1, D186+1, D204+1, D274+1, D292+1, D366+1]}{7517@[b10+1];[c4+1, c7+1, c9+1];[y5+1];[zDot4+1, zDot6+1, zDot9+1, zDot13+1];[(M0-656.23)+2];[D186+1, D204+1, D274+1, D292+1, D366+1]}	{7514@[b2+1:173.09251, b4+1:400.22015, b5+1:501.26587, b10+1:972.46497, b13+1:1281.65796];[y3+1:321.17728, y5+1:531.31332, y7+1:747.38965, y8+1:848.42981, y9+1:935.46359, y10+1:1034.53345, y12+1:1244.67944, y17+1:1715.86655];[D126+1:126.05511, D138+1:138.05515, D144+1:144.06560, D168+1:168.06555, D186+1:186.07620, D204+1:204.08687, D274+1:274.09230, D292+1:292.10295, D366+1:366.13895]}{7517@[b10+…	{7514@[b2+1:0.00045, b4+1:0.00109, b5+1:-0.00086, b10+1:0.00170, b13+1:-0.01055];[y3+1:0.00042, y5+1:-0.00037, y7+1:0.00134, y8+1:-0.00618, y9+1:-0.00442, y10+1:-0.00298, y12+1:0.00618, y17+1:-0.00323];[D126+1:0.00016, D138+1:0.00020, D144+1:0.00008, D168+1:0.00004, D186+1:0.00013, D204+1:0.00022, D274+1:0.00017, D292+1:0.00027, D366+1:-0.00052]}{7517@[b10+1:-0.00215];[c4+1:0.00027, c7+1:0.00329,…	{7514@[b2+1:2.59, b4+1:2.74, b5+1:-1.73, b10+1:1.75, b13+1:-8.24];[y3+1:1.30, y5+1:-0.69, y7+1:1.79, y8+1:-7.29, y9+1:-4.73, y10+1:-2.89, y12+1:4.97, y17+1:-1.89];[D126+1:1.28, D138+1:1.45, D144+1:0.57, D168+1:0.21, D186+1:0.68, D204+1:1.09, D274+1:0.64, D292+1:0.91, D366+1:-1.42]}{7517@[b10+1:-2.21];[c4+1:0.65, c7+1:2.40, c9+1:-4.21];[y5+1:-3.28];[zDot4+1:10.50, zDot6+1:1.56, zDot9+1:17.26, zDot…	{7514@[b2+1:2165, b4+1:4047, b5+1:9640, b10+1:7434, b13+1:4664];[y3+1:4262, y5+1:13059, y7+1:3195, y8+1:4040, y9+1:14240, y10+1:3693, y12+1:19260, y17+1:14985];[D126+1:32137, D138+1:20876, D144+1:21647, D168+1:12513, D186+1:52090, D204+1:72605, D274+1:71987, D292+1:18772, D366+1:36240]}{7517@[b10+1:902];[c4+1:3848, c7+1:1163, c9+1:1757];[y5+1:1113];[zDot4+1:1879, zDot6+1:2160, zDot9+1:1158, zDot1…	{7514@22}{7517@15}	T	0.00483871	0	0	7.03948	1.0092	14.4727	2	9	1021.36	H2N2A1	FALSE	0.964367	(N(H)),(N(H(A)))	Level3			{@26[7-4,16-1]}{@26[5-4,16-1]}{@26[7-4,15-1]}{@26[5-4,15-1]}{@26[7-4,14-1]}{@26[5-4,14-1]}
C:\Users\Bertozzi Lab\Desktop\Stacy\2020_08_17_Stacy\20200824_SAM_CD43_ddStcE_Sia_EThcD.raw	8858	34.2493	8828	895.737	3	2684.19	P16150	Homo sapiens	Leukosialin	[228 to 246]	LSTMMSPTTSTNASTVPFR	K,N	LSTMMSPT[O-Glycosylation:H1N1A1 on X]TSTNASTVPFR	1	2684.19	28.1314	0	{8858@[b2+1, b3+1, b4+1];[y1+1, y3+1, y4+1, y5+1, y6+1, y7+1];[D126+1, D138+1, D144+1, D168+1, D186+1, D204+1, D274+1, D292+1, D366+1]}{8861@[b5+1, b6+1];[c3+1, c4+1, c5+1, c7+1, c8+1, c9+1, c11+1];[y1+1, y3+1, y4+1];[zDot1+1, zDot2+1, zDot4+1, zDot5+1, zDot6+1, zDot7+1, zDot19+2];[D126+1, D168+1, D186+1, D204+1, D274+1, D292+1, D366+1]}	{8858@[b2+1:201.12326, b3+1:302.17114, b4+1:433.21463];[y1+1:175.11888, y3+1:419.24089, y4+1:518.31116, y5+1:619.35876, y6+1:706.38641, y7+1:777.42743];[D126+1:126.05505, D138+1:138.05502, D144+1:144.06541, D168+1:168.06549, D186+1:186.07614, D204+1:204.08672, D274+1:274.09201, D292+1:292.10281, D366+1:366.13971]}{8861@[b5+1:564.25201, b6+1:651.28448];[c3+1:319.19717, c4+1:450.23856, c5+1:581.278…	{8858@[b2+1:-0.00011, b3+1:0.00010, b4+1:0.00310];[y1+1:-0.00007, y3+1:0.00076, y4+1:0.00261, y5+1:0.00254, y6+1:-0.00184, y7+1:0.00206];[D126+1:0.00011, D138+1:0.00008, D144+1:-0.00010, D168+1:-0.00003, D186+1:0.00006, D204+1:0.00008, D274+1:-0.00012, D292+1:0.00013, D366+1:0.00024]}{8861@[b5+1:-0.00000, b6+1:0.00044];[c3+1:-0.00042, c4+1:0.00047, c5+1:0.00031, c7+1:0.00200, c8+1:-0.00393, c9+1:…	{8858@[b2+1:-0.54, b3+1:0.32, b4+1:7.17];[y1+1:-0.41, y3+1:1.82, y4+1:5.05, y5+1:4.11, y6+1:-2.60, y7+1:2.66];[D126+1:0.86, D138+1:0.56, D144+1:-0.71, D168+1:-0.15, D186+1:0.35, D204+1:0.37, D274+1:-0.42, D292+1:0.44, D366+1:0.67]}{8861@[b5+1:-0.01, b6+1:0.68];[c3+1:-1.33, c4+1:1.06, c5+1:0.54, c7+1:2.61, c8+1:-2.59, c9+1:0.20, c11+1:4.16];[y1+1:0.12, y3+1:-1.57, y4+1:-0.02];[zDot1+1:-1.02, zDot2…	{8858@[b2+1:9161, b3+1:2837, b4+1:4537];[y1+1:3877, y3+1:32304, y4+1:4021, y5+1:5092, y6+1:11401, y7+1:8269];[D126+1:17562, D138+1:13586, D144+1:11338, D168+1:4563, D186+1:24060, D204+1:35314, D274+1:90920, D292+1:20034, D366+1:7201]}{8861@[b5+1:1932, b6+1:1026];[c3+1:1121, c4+1:2686, c5+1:4221, c7+1:954, c8+1:5777, c9+1:2370, c11+1:2270];[y1+1:880, y3+1:10793, y4+1:2126];[zDot1+1:2709, zDot2+1:1…	{8858@18}{8861@26}	T	0	0	0	14.1114	0	16.1996	1	9	656.228	H1N1A1	TRUE	1.1982	(N(H(A)))	Level1	[8,H1N1A1,0.973]	[235,H1N1A1,0.973]	{@7[8-4]}	{@2[4,0.000]}{@3[4,0.000]}{@6[4,0.013]}{@8[4,0.973]}{@9[4,0.013]}{@10[4,0.000]}{@11[4,0.000]}{@14[4,0.000]}{@15[4,0.000]}
C:\Users\Bertozzi Lab\Desktop\Stacy\2020_08_17_Stacy\20200824_SAM_CD43_ddStcE_Sia_EThcD.raw	9227	35.2651	9195	1114.81	3	3341.41	P16150	Homo sapiens	Leukosialin	[229 to 246]	STMMSPTTSTNASTVPFR	L,N	S[O-Glycosylation:N1 on X]T[O-Glycosylation:N1 on X]M[Common Variable:Oxidation on M]M[Common Variable:Oxidation on M]S[O-Glycosylation:N1A1 on X]PT[O-Glycosylation:N1A1 on X]TSTNASTVPFR	6	3341.38	25.1736	40	{9227@[y1+1, y3+1, y4+1, y5+1, y6+1, y7+1];[D126+1, D138+1, D144+1, D168+1, D186+1, D204+1, D274+1, D292+1]}{9230@[b16+1];[c8+1, c9+1, c11+1];[y1+1, y3+1, y4+1, y5+1, y6+1, y7+1];[zDot1+1, zDot2+1, zDot4+1, zDot5+1, zDot6+1, zDot7+1, zDot11+1, zDot18+2];[(M0-291.10)+2];[D126+1, D138+1, D168+1, D186+1, D204+1, D274+1, D292+1]}	{9227@[y1+1:175.11905, y3+1:419.24085, y4+1:518.30829, y5+1:619.35815, y6+1:706.38965, y7+1:777.42545];[D126+1:126.05513, D138+1:138.05526, D144+1:144.06554, D168+1:168.06567, D186+1:186.07648, D204+1:204.08681, D274+1:274.09222, D292+1:292.10204]}{9230@[b16+1:1626.69568];[c8+1:2280.90747, c9+1:2367.93848, c11+1:2583.01471];[y1+1:175.11879, y3+1:419.23998, y4+1:518.30750, y5+1:619.35864, y6+1:706…	{9227@[y1+1:0.00010, y3+1:0.00072, y4+1:-0.00026, y5+1:0.00193, y6+1:0.00140, y7+1:0.00008];[D126+1:0.00018, D138+1:0.00031, D144+1:0.00002, D168+1:0.00016, D186+1:0.00040, D204+1:0.00016, D274+1:0.00010, D292+1:-0.00065]}{9230@[b16+1:-0.00289];[c8+1:0.03467, c9+1:0.03365, c11+1:0.01928];[y1+1:-0.00016, y3+1:-0.00015, y4+1:-0.00105, y5+1:0.00242, y6+1:0.00073, y7+1:0.00103];[zDot1+1:0.00004, zDot…	{9227@[y1+1:0.56, y3+1:1.71, y4+1:-0.49, y5+1:3.12, y6+1:1.98, y7+1:0.11];[D126+1:1.46, D138+1:2.29, D144+1:0.14, D168+1:0.94, D186+1:2.17, D204+1:0.79, D274+1:0.36, D292+1:-2.23]}{9230@[b16+1:-1.78];[c8+1:15.21, c9+1:14.22, c11+1:7.47];[y1+1:-0.93, y3+1:-0.37, y4+1:-2.03, y5+1:3.91, y6+1:1.03, y7+1:1.32];[zDot1+1:0.24, zDot2+1:-2.71, zDot4+1:1.03, zDot5+1:-0.67, zDot6+1:0.33, zDot7+1:-0.35, zDot…	{9227@[y1+1:5373, y3+1:80040, y4+1:9228, y5+1:6476, y6+1:7989, y7+1:11356];[D126+1:43333, D138+1:36517, D144+1:23388, D168+1:15252, D186+1:99065, D204+1:124263, D274+1:278132, D292+1:74010]}{9230@[b16+1:1397];[c8+1:2207, c9+1:2196, c11+1:1730];[y1+1:1518, y3+1:14619, y4+1:3919, y5+1:1710, y6+1:1673, y7+1:1882];[zDot1+1:4307, zDot2+1:1945, zDot4+1:10586, zDot5+1:3566, zDot6+1:1455, zDot7+1:5431, z…	{9227@14}{9230@26}	T	0.0016835	0	0	10.0397	1.04444	15.489	4	9	1394.51	N4A2	TRUE	1.69469	(N),(N),(N(A)),(N(A))	Level3			{@71[1-0,2-0,5-2,7-2]}{@71[1-0,2-2,5-0,7-2]}{@71[1-2,2-0,5-0,7-2]}{@71[1-0,2-2,5-2,7-0]}{@71[1-2,2-0,5-2,7-0]}{@71[1-2,2-2,5-0,7-0]}
C:\Users\Bertozzi Lab\Desktop\Stacy\2020_08_17_Stacy\20200824_SAM_CD43_ddStcE_Sia_EThcD.raw	8531	33.2253	8499	1017.78	3	3050.31	P16150	Homo sapiens	Leukosialin	[229 to 246]	STMMSPTTSTNASTVPFR	L,N	S[O-Glycosylation:N1 on X]T[O-Glycosylation:N1 on X]M[Common Variable:Oxidation on M]M[Common Variable:Oxidation on M]S[O-Glycosylation:N1 on X]PT[O-Glycosylation:N1A1 on X]TSTNASTVPFR	6	3050.28	24.1412	31	{8531@[y1+1, y3+1, y4+1, y5+1, y6+1, y7+1];[D126+1, D138+1, D144+1, D168+1, D186+1, D204+1, D274+1, D292+1]}{8534@[c8+1, c14+1];[y1+1, y3+1, y4+1, y5+1, y6+1, y7+1, y15+1];[zDot1+1, zDot2+1, zDot4+1, zDot5+1, zDot6+1, zDot7+1, zDot11+1, zDot18+2];[(M0-291.10)+2];[D126+1, D138+1, D144+1, D168+1, D186+1, D204+1, D274+1, D292+1]}	{8531@[y1+1:175.11871, y3+1:419.23967, y4+1:518.30884, y5+1:619.35626, y6+1:706.38928, y7+1:777.42542];[D126+1:126.05511, D138+1:138.05505, D144+1:144.06560, D168+1:168.06555, D186+1:186.07623, D204+1:204.08668, D274+1:274.09198, D292+1:292.10251]}{8534@[c8+1:1989.81641, c14+1:2551.01831];[y1+1:175.11894, y3+1:419.23981, y4+1:518.30780, y5+1:619.35681, y6+1:706.38916, y7+1:777.42685, y15+1:1612.7…	{8531@[y1+1:-0.00024, y3+1:-0.00046, y4+1:0.00029, y5+1:0.00004, y6+1:0.00103, y7+1:0.00005];[D126+1:0.00016, D138+1:0.00011, D144+1:0.00008, D168+1:0.00004, D186+1:0.00016, D204+1:0.00003, D274+1:-0.00015, D292+1:-0.00018]}{8534@[c8+1:0.03903, c14+1:0.00147];[y1+1:-0.00001, y3+1:-0.00032, y4+1:-0.00074, y5+1:0.00059, y6+1:0.00091, y7+1:0.00149, y15+1:-0.02881];[zDot1+1:0.00013, zDot2+1:0.00052, …	{8531@[y1+1:-1.37, y3+1:-1.10, y4+1:0.57, y5+1:0.06, y6+1:1.46, y7+1:0.07];[D126+1:1.28, D138+1:0.78, D144+1:0.57, D168+1:0.21, D186+1:0.85, D204+1:0.15, D274+1:-0.54, D292+1:-0.61]}{8534@[c8+1:19.62, c14+1:0.58];[y1+1:-0.06, y3+1:-0.76, y4+1:-1.44, y5+1:0.95, y6+1:1.29, y7+1:1.92, y15+1:-17.87];[zDot1+1:0.82, zDot2+1:1.69, zDot4+1:-0.40, zDot5+1:-0.97, zDot6+1:0.24, zDot7+1:1.89, zDot11+1:-19.98…	{8531@[y1+1:4476, y3+1:50992, y4+1:4501, y5+1:4618, y6+1:5582, y7+1:11602];[D126+1:58945, D138+1:36651, D144+1:37828, D168+1:20094, D186+1:96117, D204+1:108047, D274+1:148227, D292+1:28424]}{8534@[c8+1:2059, c14+1:3497];[y1+1:1614, y3+1:11697, y4+1:1863, y5+1:2071, y6+1:2045, y7+1:3174, y15+1:1252];[zDot1+1:4002, zDot2+1:1412, zDot4+1:9385, zDot5+1:2596, zDot6+1:1580, zDot7+1:8276, zDot11+1:1159,…	{8531@14}{8534@26}	T	0.0016835	0	0	9.03945	1.02031	16.4599	4	9	1103.41	N4A1	TRUE	0.968883	(N),(N),(N),(N(A))	Level3			{@33[1-0,2-0,5-0,7-2]}{@33[1-0,2-0,5-2,7-0]}{@33[1-0,2-2,5-0,7-0]}{@33[1-2,2-0,5-0,7-0]}
C:\Users\Bertozzi Lab\Desktop\Stacy\2020_08_17_Stacy\20200824_SAM_CD43_ddStcE_Sia_EThcD.raw	7257	28.4407	7236	1057.95	4	4227.79	P16150	Homo sapiens	Leukosialin	[229 to 253]	STMMSPTTSTNASTVPFRNPDENSR	L,G	STM[Common Variable:Oxidation on M]M[Common Variable:Oxidation on M]SPTT[O-Glycosylation:N1 on X]S[O-Glycosylation:N1 on X]T[O-Glycosylation:H1N2A1 on X]NAST[O-Glycosylation:N1 on X]VPFRNPDENSR	6	4227.76	30.0505	28	{7257@[y2+1, y3+1, y4+1, y6+1, y7+1, y10+1, y14+1];[D109+1, D126+1, D138+1, D144+1, D168+1, D186+1, D204+1, D274+1, D292+1, D366+1]}{7260@[b17+1];[c18+2, c21+2, c24+2];[y1+1, y2+1, y4+1, y7+1];[zDot1+1, zDot2+1, zDot3+1, zDot4+1, zDot5+1, zDot7+1, zDot8+1, zDot11+2, zDot13+1, zDot21+3, zDot23+3, zDot25+3];[(M0-291.10)+3, (M0-453.15)+3, (M0-656.23)+2];[D126+1, D138+1, D144+1, D168+1, D186+1, D204+…	{7257@[y2+1:262.15097, y3+1:376.19467, y4+1:505.23682, y6+1:717.31787, y7+1:831.36578, y10+1:1231.57422, y14+1:1589.73792];[D109+1:109.02846, D126+1:126.05528, D138+1:138.05534, D144+1:144.06583, D168+1:168.06563, D186+1:186.07657, D204+1:204.08672, D274+1:274.09268, D292+1:292.10248, D366+1:366.13977]}{7260@[b17+1:1773.76465];[c18+2:1708.23591, c21+2:1871.29708, c24+2:2036.35807];[y1+1:175.11917…	{7257@[y2+1:-0.00001, y3+1:0.00076, y4+1:0.00032, y6+1:0.00166, y7+1:0.00665, y10+1:-0.00721, y14+1:-0.02874];[D109+1:0.00006, D126+1:0.00034, D138+1:0.00039, D144+1:0.00032, D168+1:0.00011, D186+1:0.00049, D204+1:0.00007, D274+1:0.00056, D292+1:-0.00021, D366+1:0.00030]}{7260@[b17+1:-0.00233];[c18+2:0.02481, c21+2:0.02451, c24+2:0.02894];[y1+1:0.00022, y2+1:-0.00013, y4+1:-0.00097, y7+1:0.00299]…	{7257@[y2+1:-0.04, y3+1:2.02, y4+1:0.63, y6+1:2.32, y7+1:8.01, y10+1:-5.86, y14+1:-18.09];[D109+1:0.57, D126+1:2.68, D138+1:2.85, D144+1:2.22, D168+1:0.67, D186+1:2.66, D204+1:0.34, D274+1:2.04, D292+1:-0.72, D366+1:0.82]}{7260@[b17+1:-1.31];[c18+2:7.27, c21+2:6.55, c24+2:7.11];[y1+1:1.26, y2+1:-0.51, y4+1:-1.92, y7+1:3.60];[zDot1+1:1.30, zDot2+1:-1.78, zDot3+1:-0.72, zDot4+1:0.31, zDot5+1:3.86, …	{7257@[y2+1:18725, y3+1:5567, y4+1:27621, y6+1:3444, y7+1:3782, y10+1:2951, y14+1:4533];[D109+1:5712, D126+1:242514, D138+1:181216, D144+1:178830, D168+1:75870, D186+1:432016, D204+1:541163, D274+1:279796, D292+1:74136, D366+1:205703]}{7260@[b17+1:1739];[c18+2:13302, c21+2:10650, c24+2:13947];[y1+1:2590, y2+1:1734, y4+1:2006, y7+1:1337];[zDot1+1:5787, zDot2+1:4220, zDot3+1:5947, zDot4+1:7254, zDo…	{7257@17}{7260@32}	T	0	0	0	14.0542	3.01259	19.3525	4	10	1468.55	H1N5A1	TRUE	1.04192	(N),(N),(N),(N(H(A))(N))	Level3			{@85[8-0,9-0,10-6,14-0]}{@85[7-0,9-0,10-6,14-0]}{@85[5-0,9-0,10-6,14-0]}{@85[7-0,8-0,10-6,14-0]}{@85[5-0,8-0,10-6,14-0]}{@85[5-0,7-0,10-6,14-0]}{@85[8-0,9-6,10-0,14-0]}{@85[7-0,9-6,10-0,14-0]}{@85[5-0,9-6,10-0,14-0]}{@85[8-6,9-0,10-0,14-0]}... In Total:180 Paths
C:\Users\Bertozzi Lab\Desktop\Stacy\2020_08_17_Stacy\20200824_SAM_CD43_ddStcE_Sia_EThcD.raw	7266	28.4774	7249	1057.96	4	4227.79	P16150	Homo sapiens	Leukosialin	[229 to 253]	STMMSPTTSTNASTVPFRNPDENSR	L,G	S[O-Glycosylation:N1 on X]T[O-Glycosylation:H1N2 on X]M[Common Variable:Oxidation on M]M[Common Variable:Oxidation on M]SPT[O-Glycosylation:N1 on X]T[O-Glycosylation:N1A1 on X]STNASTVPFRNPDENSR	6	4227.76	29.0489	29	{7266@[y1+1, y2+1, y3+1, y4+1, y6+1, y10+2];[D109+1, D126+1, D138+1, D144+1, D168+1, D186+1, D204+1, D274+1, D292+1, D366+1]}{7270@[c14+1, c18+2, c21+2];[y1+1, y2+1, y3+1, y4+1, y7+1, y10+2];[zDot1+1, zDot2+1, zDot3+1, zDot4+1, zDot5+1, zDot7+1, zDot8+2, zDot11+2, zDot17+2, zDot22+2, zDot25+3];[(M0-162.05)+3, (M0-365.13)+2, (M0-291.10)+3];[D126+1, D138+1, D144+1, D168+1, D186+1, D204+1, D274+1, D…	{7266@[y1+1:175.11887, y2+1:262.15070, y3+1:376.19458, y4+1:505.23666, y6+1:717.31885, y10+2:616.29445];[D109+1:109.02848, D126+1:126.05517, D138+1:138.05531, D144+1:144.06589, D168+1:168.06593, D186+1:186.07646, D204+1:204.08673, D274+1:274.09207, D292+1:292.10317, D366+1:366.13952]}{7270@[c14+1:2916.16699, c18+2:1708.23557, c21+2:1871.30187];[y1+1:175.11920, y2+1:262.15103, y3+1:376.19269, y4+1…	{7266@[y1+1:-0.00009, y2+1:-0.00028, y3+1:0.00067, y4+1:0.00016, y6+1:0.00264, y10+2:0.00019];[D109+1:0.00008, D126+1:0.00022, D138+1:0.00037, D144+1:0.00037, D168+1:0.00041, D186+1:0.00039, D204+1:0.00008, D274+1:-0.00005, D292+1:0.00048, D366+1:0.00006]}{7270@[c14+1:0.01797, c18+2:0.02414, c21+2:0.03410];[y1+1:0.00025, y2+1:0.00005, y3+1:-0.00122, y4+1:-0.00075, y7+1:-0.00159, y10+2:0.00135];[z…	{7266@[y1+1:-0.50, y2+1:-1.09, y3+1:1.79, y4+1:0.32, y6+1:3.69, y10+2:0.16];[D109+1:0.78, D126+1:1.80, D138+1:2.68, D144+1:2.60, D168+1:2.45, D186+1:2.08, D204+1:0.42, D274+1:-0.20, D292+1:1.64, D366+1:0.15]}{7270@[c14+1:6.16, c18+2:7.07, c21+2:9.12];[y1+1:1.43, y2+1:0.19, y3+1:-3.25, y4+1:-1.49, y7+1:-1.92, y10+2:1.10];[zDot1+1:0.91, zDot2+1:-0.84, zDot3+1:-1.14, zDot4+1:0.93, zDot5+1:4.10, zDot…	{7266@[y1+1:3063, y2+1:17657, y3+1:5623, y4+1:31933, y6+1:4171, y10+2:8612];[D109+1:6604, D126+1:236654, D138+1:188743, D144+1:180435, D168+1:82574, D186+1:424199, D204+1:554865, D274+1:272352, D292+1:72197, D366+1:199297]}{7270@[c14+1:1452, c18+2:11037, c21+2:10958];[y1+1:1927, y2+1:2465, y3+1:1384, y4+1:1251, y7+1:994, y10+2:2012];[zDot1+1:5059, zDot2+1:2471, zDot3+1:4775, zDot4+1:6283, zDot5+1…	{7266@16}{7270@32}	T	0	0	0	13.0404	3.01448	19.3512	4	10	1468.55	H1N5A1	TRUE	1.06587	(N),(N),(N(A)),(N(H)(N))	Level3			{@86[1-0,2-3,7-0,8-2]}{@86[1-3,2-0,7-0,8-2]}{@86[1-0,2-3,5-0,8-2]}{@86[1-3,2-0,5-0,8-2]}{@86[1-0,2-3,7-2,8-0]}{@86[1-3,2-0,7-2,8-0]}{@86[1-0,2-3,5-2,8-0]}{@86[1-3,2-0,5-2,8-0]}{@86[1-0,2-3,5-0,7-2]}{@86[1-3,2-0,5-0,7-2]}... In Total:12 Paths
C:\Users\Bertozzi Lab\Desktop\Stacy\2020_08_17_Stacy\20200824_SAM_CD43_ddStcE_Sia_EThcD.raw	6940	27.0157	6924	985.181	4	3936.69	P16150	Homo sapiens	Leukosialin	[229 to 253]	STMMSPTTSTNASTVPFRNPDENSR	L,G	STM[Common Variable:Oxidation on M]M[Common Variable:Oxidation on M]SPTTS[O-Glycosylation:N1 on X]T[O-Glycosylation:N1 on X]NAS[O-Glycosylation:N1 on X]T[O-Glycosylation:H1N2 on X]VPFRNPDENSR	6	3936.66	29.0395	21	{6940@[y1+1, y2+1, y3+1, y4+1, y6+1, y7+1, y10+1, y14+1];[D109+1, D126+1, D138+1, D144+1, D168+1, D186+1, D204+1, D366+1]}{6944@[c14+1, c18+2, c20+2, c21+2, c24+2];[y1+1, y2+1, y6+1, y8+2];[zDot1+1, zDot2+1, zDot3+1, zDot4+1, zDot5+1, zDot7+1, zDot8+2, zDot9+1, zDot11+2, zDot19+2];[(M0-162.05)+3, (M0-365.13)+3];[D126+1, D138+1, D144+1, D168+1, D186+1, D204+1, D366+1]}	{6940@[y1+1:175.11896, y2+1:262.15082, y3+1:376.19385, y4+1:505.23575, y6+1:717.30731, y7+1:831.36560, y10+1:1231.56506, y14+1:1589.74280];[D109+1:109.02859, D126+1:126.05519, D138+1:138.05528, D144+1:144.06585, D168+1:168.06587, D186+1:186.07643, D204+1:204.08669, D366+1:366.13919]}{6944@[c14+1:2625.06201, c18+2:1562.68557, c20+2:1668.23698, c21+2:1725.74924, c24+2:1890.80891];[y1+1:175.11900, y…	{6940@[y1+1:0.00001, y2+1:-0.00016, y3+1:-0.00006, y4+1:-0.00075, y6+1:-0.00890, y7+1:0.00647, y10+1:-0.01636, y14+1:-0.02386];[D109+1:0.00020, D126+1:0.00024, D138+1:0.00034, D144+1:0.00033, D168+1:0.00035, D186+1:0.00036, D204+1:0.00004, D366+1:-0.00028]}{6944@[c14+1:0.00841, c18+2:0.01955, c20+2:0.02669, c21+2:0.02427, c24+2:0.02605];[y1+1:0.00005, y2+1:0.00002, y6+1:0.00050, y8+2:-0.00083];[z…	{6940@[y1+1:0.03, y2+1:-0.62, y3+1:-0.16, y4+1:-1.48, y6+1:-12.42, y7+1:7.79, y10+1:-13.30, y14+1:-15.02];[D109+1:1.84, D126+1:1.95, D138+1:2.46, D144+1:2.33, D168+1:2.09, D186+1:1.92, D204+1:0.19, D366+1:-0.76]}{6944@[c14+1:3.20, c18+2:6.26, c20+2:8.01, c21+2:7.03, c24+2:6.89];[y1+1:0.29, y2+1:0.08, y6+1:0.70, y8+2:-0.84];[zDot1+1:2.17, zDot2+1:-1.84, zDot3+1:-0.46, zDot4+1:1.93, zDot5+1:-1.77, …	{6940@[y1+1:2227, y2+1:10234, y3+1:6184, y4+1:37292, y6+1:2751, y7+1:3677, y10+1:4816, y14+1:6337];[D109+1:2618, D126+1:244213, D138+1:172314, D144+1:168903, D168+1:76431, D186+1:408508, D204+1:507650, D366+1:200725]}{6944@[c14+1:2236, c18+2:11932, c20+2:5634, c21+2:6736, c24+2:16308];[y1+1:1901, y2+1:1549, y6+1:904, y8+2:2626];[zDot1+1:3581, zDot2+1:2445, zDot3+1:3681, zDot4+1:5621, zDot5+1:1823…	{6940@16}{6944@28}	T	0	0	0	15.0536	2.00473	15.2688	4	10	1177.45	H1N5	TRUE	1.01462	(N),(N),(N),(N(H)(N))	Level3			{@41[9-0,10-0,13-0,14-3]}{@41[8-0,10-0,13-0,14-3]}{@41[7-0,10-0,13-0,14-3]}{@41[8-0,9-0,13-0,14-3]}{@41[7-0,9-0,13-0,14-3]}{@41[7-0,8-0,13-0,14-3]}{@41[8-0,9-0,10-0,14-3]}{@41[7-0,9-0,10-0,14-3]}{@41[7-0,8-0,10-0,14-3]}{@41[7-0,8-0,9-0,14-3]}... In Total:60 Paths
C:\Users\Bertozzi Lab\Desktop\Stacy\2020_08_17_Stacy\20200824_SAM_CD43_ddStcE_Sia_EThcD.raw	7521	29.6069	7501	1130.73	4	4518.88	P16150	Homo sapiens	Leukosialin	[229 to 253]	STMMSPTTSTNASTVPFRNPDENSR	L,G	S[O-Glycosylation:N1 on X]TM[Common Variable:Oxidation on M]M[Common Variable:Oxidation on M]SPTTS[O-Glycosylation:N1 on X]T[O-Glycosylation:H1N2A1 on X]NAST[O-Glycosylation:N1A1 on X]VPFRNPDENSR	6	4518.85	27.0489	26	{7521@[y2+1, y3+1, y4+1, y6+1, y7+1, y10+2, y14+2];[D109+1, D126+1, D138+1, D144+1, D168+1, D186+1, D204+1, D274+1, D292+1, D366+1]}{7525@[c18+2, c20+2, c21+2];[y1+1, y2+1, y3+1, y4+1, y6+1, y7+1];[zDot1+1, zDot2+1, zDot3+1, zDot4+1, zDot5+1, zDot7+1, zDot11+2, zDot15+1, zDot24+2, zDot25+2];[(M0-291.10)+3];[D126+1, D138+1, D144+1, D168+1, D186+1, D204+1, D274+1, D292+1, D366+1]}	{7521@[y2+1:262.15118, y3+1:376.19424, y4+1:505.23694, y6+1:717.31818, y7+1:831.36041, y10+2:616.29478, y14+2:795.38826];[D109+1:109.02869, D126+1:126.05523, D138+1:138.05532, D144+1:144.06590, D168+1:168.06592, D186+1:186.07658, D204+1:204.08712, D274+1:274.09228, D292+1:292.10263, D366+1:366.13952]}{7525@[c18+2:1853.78966, c20+2:1959.34111, c21+2:2016.85001];[y1+1:175.11917, y2+1:262.15121, y3+…	{7521@[y2+1:0.00020, y3+1:0.00034, y4+1:0.00044, y6+1:0.00197, y7+1:0.00128, y10+2:0.00086, y14+2:0.00259];[D109+1:0.00029, D126+1:0.00028, D138+1:0.00037, D144+1:0.00039, D168+1:0.00040, D186+1:0.00051, D204+1:0.00047, D274+1:0.00016, D292+1:-0.00005, D366+1:0.00006]}{7525@[c18+2:0.03690, c20+2:0.04411, c21+2:0.03496];[y1+1:0.00022, y2+1:0.00023, y3+1:-0.00125, y4+1:0.00129, y6+1:-0.00078, y7+1:…	{7521@[y2+1:0.78, y3+1:0.90, y4+1:0.87, y6+1:2.75, y7+1:1.54, y10+2:0.70, y14+2:1.63];[D109+1:2.69, D126+1:2.26, D138+1:2.73, D144+1:2.70, D168+1:2.41, D186+1:2.74, D204+1:2.33, D274+1:0.58, D292+1:-0.19, D366+1:0.15]}{7525@[c18+2:9.96, c20+2:11.26, c21+2:8.67];[y1+1:1.26, y2+1:0.90, y3+1:-3.33, y4+1:2.56, y6+1:-1.09, y7+1:-0.67];[zDot1+1:0.82, zDot2+1:-1.22, zDot3+1:1.83, zDot4+1:1.74, zDot5+1:1…	{7521@[y2+1:17860, y3+1:6571, y4+1:37525, y6+1:4734, y7+1:3823, y10+2:9046, y14+2:7078];[D109+1:4161, D126+1:224856, D138+1:165973, D144+1:167204, D168+1:74814, D186+1:376390, D204+1:503770, D274+1:594804, D292+1:161249, D366+1:155109]}{7525@[c18+2:8748, c20+2:4059, c21+2:10598];[y1+1:1819, y2+1:2634, y3+1:1039, y4+1:1848, y6+1:968, y7+1:1021];[zDot1+1:7324, zDot2+1:3696, zDot3+1:9766, zDot4+1:93…	{7521@17}{7525@29}	T	0.0016835	0	0	12.0315	1.01147	19.3713	4	10	1759.64	H1N5A2	TRUE	1.02872	(N),(N),(N(A)),(N(H(A))(N))	Level2	[1,N1,0.317]	[229,N1,0.317]	{@159[1-0,9-0,10-6,14-2]}{@159[1-0,8-0,10-6,14-2]}{@159[1-0,7-0,10-6,14-2]}{@159[1-0,5-0,10-6,14-2]}{@159[1-0,2-0,10-6,14-2]}{@159[1-0,9-6,10-0,14-2]}{@159[1-0,8-6,10-0,14-2]}{@159[1-0,7-6,10-0,14-2]}{@159[1-0,5-6,10-0,14-2]}{@159[1-0,2-6,10-0,14-2]}... In Total:120 Paths	{@1[0,0.317][2,0.020][6,0.072][3,0.009]}{@2[0,0.064][2,0.064][6,0.026][3,0.027]}{@5[0,0.179][2,0.173][6,0.052][3,0.071]}{@7[0,0.179][2,0.173][6,0.052][3,0.071]}{@8[0,0.179][2,0.173][6,0.052][3,0.071]}{@9[0,0.179][2,0.173][6,0.052][3,0.071]}{@10[0,0.179][2,0.173][6,0.052][3,0.071]}{@13[0,0.054][2,0.334][6,0.014][3,0.112]}{@14[2,0.334][0,0.054][6,0.014][3,0.112]}{@24[6,0.000][2,0.000][0,0.000][3,0.…
C:\Users\Bertozzi Lab\Desktop\Stacy\2020_08_17_Stacy\20200824_SAM_CD43_ddStcE_Sia_EThcD.raw	8270	32.4278	8251	1039.45	4	4153.75	P16150	Homo sapiens	Leukosialin	[229 to 253]	STMMSPTTSTNASTVPFRNPDENSR	L,G	STM[Common Variable:Oxidation on M]M[Common Variable:Oxidation on M]SPT[O-Glycosylation:N1 on X]T[O-Glycosylation:N1 on X]S[O-Glycosylation:N1A1 on X]T[O-Glycosylation:N1A1 on X]NASTVPFRNPDENSR	6	4153.72	24.0498	24	{8270@[y1+1, y2+1, y3+1, y4+1, y10+1, y14+2];[D126+1, D138+1, D144+1, D168+1, D186+1, D204+1, D274+1, D292+1]}{8274@[c10+1, c23+2, c24+2];[y1+1, y2+1, y3+1, y4+1, y11+2];[zDot1+1, zDot2+1, zDot3+1, zDot4+1, zDot7+1, zDot9+1, zDot11+2, zDot14+2, zDot25+3];[(M0-291.10)+3];[D126+1, D138+1, D144+1, D168+1, D186+1, D204+1, D274+1, D292+1]}	{8270@[y1+1:175.11899, y2+1:262.15054, y3+1:376.19235, y4+1:505.23557, y10+1:1231.57947, y14+2:795.38795];[D126+1:126.05521, D138+1:138.05524, D144+1:144.06577, D168+1:168.06586, D186+1:186.07620, D204+1:204.08670, D274+1:274.09204, D292+1:292.10287]}{8274@[c10+1:2468.98315, c23+2:1955.81570, c24+2:1999.33707];[y1+1:175.11900, y2+1:262.15161, y3+1:376.19409, y4+1:505.23648, y11+2:665.82875];[zDot…	{8270@[y1+1:0.00004, y2+1:-0.00044, y3+1:-0.00156, y4+1:-0.00093, y10+1:-0.00196, y14+2:0.00196];[D126+1:0.00026, D138+1:0.00029, D144+1:0.00025, D168+1:0.00034, D186+1:0.00013, D204+1:0.00005, D274+1:-0.00009, D292+1:0.00019]}{8274@[c10+1:0.03065, c23+2:0.01302, c24+2:0.02373];[y1+1:0.00005, y2+1:0.00063, y3+1:0.00018, y4+1:-0.00002, y11+2:0.00040];[zDot1+1:-0.00005, zDot2+1:-0.00012, zDot3+1:-0…	{8270@[y1+1:0.21, y2+1:-1.67, y3+1:-4.15, y4+1:-1.84, y10+1:-1.59, y14+2:1.23];[D126+1:2.07, D138+1:2.12, D144+1:1.74, D168+1:2.04, D186+1:0.68, D204+1:0.27, D274+1:-0.31, D292+1:0.64]}{8274@[c10+1:12.42, c23+2:3.33, c24+2:5.94];[y1+1:0.29, y2+1:2.42, y3+1:0.49, y4+1:-0.04, y11+2:0.30];[zDot1+1:-0.34, zDot2+1:-0.47, zDot3+1:-2.25, zDot4+1:0.93, zDot7+1:0.20, zDot9+1:-10.31, zDot11+2:0.21, zDot14+…	{8270@[y1+1:2526, y2+1:9704, y3+1:3198, y4+1:20330, y10+1:3021, y14+2:17644];[D126+1:91065, D138+1:65501, D144+1:66819, D168+1:37123, D186+1:171126, D204+1:238582, D274+1:443546, D292+1:118608]}{8274@[c10+1:2033, c23+2:4769, c24+2:9857];[y1+1:1887, y2+1:2196, y3+1:1369, y4+1:1555, y11+2:1629];[zDot1+1:4168, zDot2+1:1377, zDot3+1:4322, zDot4+1:3907, zDot7+1:4597, zDot9+1:1531, zDot11+2:8708, zDot1…	{8270@14}{8274@26}	T	0.00483871	0	0	11.0307	1.01774	16.2895	4	10	1394.51	N4A2	TRUE	0.981519	(N),(N),(N(A)),(N(A))	Level3			{@71[7-0,8-0,9-2,10-2]}{@71[5-0,8-0,9-2,10-2]}{@71[2-0,8-0,9-2,10-2]}{@71[1-0,8-0,9-2,10-2]}{@71[5-0,7-0,9-2,10-2]}{@71[2-0,7-0,9-2,10-2]}{@71[1-0,7-0,9-2,10-2]}{@71[2-0,5-0,9-2,10-2]}{@71[1-0,5-0,9-2,10-2]}{@71[1-0,2-0,9-2,10-2]}... In Total:210 Paths
C:\Users\Bertozzi Lab\Desktop\Stacy\2020_08_17_Stacy\20200824_SAM_CD43_ddStcE_Sia_EThcD.raw	7180	28.0868	7163	1057.95	4	4227.78	P16150	Homo sapiens	Leukosialin	[229 to 253]	STMMSPTTSTNASTVPFRNPDENSR	L,G	STM[Common Variable:Oxidation on M]M[Common Variable:Oxidation on M]SPTTS[O-Glycosylation:N1 on X]T[O-Glycosylation:N1 on X]NAS[O-Glycosylation:N1 on X]T[O-Glycosylation:H1N2A1 on X]VPFRNPDENSR	6	4227.76	24.046	69	{7180@[b16+1];[y2+1, y4+1];[(M0-656.23)+2, (M0-859.31)+2];[D109+1, D126+1, D138+1, D144+1, D168+1, D186+1, D204+1, D274+1, D292+1, D366+1]}{7183@[c20+2, c23+2, c24+2];[y1+1, y2+1, y3+1, y11+2];[zDot1+1, zDot2+1, zDot3+1, zDot4+1, zDot5+1, zDot7+1, zDot11+2, zDot19+2, zDot22+3];[(M0-291.10)+3, (M0-656.23)+3, (M0-859.31)+2];[D126+1, D138+1, D144+1, D168+1, D186+1, D204+1, D274+1, D292+1, D366+1]}	{7180@[b16+1:1626.72754];[y2+1:262.15097, y4+1:505.23691];[(M0-656.23)+2:1786.78773, (M0-859.31)+2:1685.24994];[D109+1:109.02843, D126+1:126.05521, D138+1:138.05531, D144+1:144.06573, D168+1:168.06561, D186+1:186.07646, D204+1:204.08707, D274+1:274.09218, D292+1:292.10254, D366+1:366.13958]}{7183@[c20+2:1813.78426, c23+2:1992.83805, c24+2:2036.35184];[y1+1:175.11891, y2+1:262.15042, y3+1:376.1945…	{7180@[b16+1:0.02897];[y2+1:-0.00001, y4+1:0.00041];[(M0-656.23)+2:0.03076, (M0-859.31)+2:0.03455];[D109+1:0.00003, D126+1:0.00026, D138+1:0.00036, D144+1:0.00021, D168+1:0.00010, D186+1:0.00039, D204+1:0.00042, D274+1:0.00005, D292+1:-0.00015, D366+1:0.00012]}{7183@[c20+2:0.02582, c23+2:0.02094, c24+2:0.01650];[y1+1:-0.00004, y2+1:-0.00056, y3+1:0.00061, y11+2:0.00058];[zDot1+1:-0.00015, zDot2+1…	{7180@[b16+1:17.82];[y2+1:-0.04, y4+1:0.82];[(M0-656.23)+2:8.61, (M0-859.31)+2:10.26];[D109+1:0.28, D126+1:2.07, D138+1:2.62, D144+1:1.48, D168+1:0.58, D186+1:2.08, D204+1:2.07, D274+1:0.19, D292+1:-0.51, D366+1:0.32]}{7183@[c20+2:7.12, c23+2:5.26, c24+2:4.05];[y1+1:-0.23, y2+1:-2.14, y3+1:1.63, y11+2:0.44];[zDot1+1:-0.92, zDot2+1:-2.28, zDot3+1:-0.04, zDot4+1:0.93, zDot5+1:2.88, zDot7+1:2.74, zD…	{7180@[b16+1:4846];[y2+1:9639, y4+1:21496];[(M0-656.23)+2:8984, (M0-859.31)+2:5187];[D109+1:3172, D126+1:111105, D138+1:85951, D144+1:73175, D168+1:41495, D186+1:200922, D204+1:268448, D274+1:223001, D292+1:64342, D366+1:98222]}{7183@[c20+2:6863, c23+2:3855, c24+2:5697];[y1+1:1592, y2+1:1062, y3+1:805, y11+2:1185];[zDot1+1:3638, zDot2+1:2531, zDot3+1:4765, zDot4+1:3967, zDot5+1:1159, zDot7+1:4835…	{7180@15}{7183@28}	T	0.00483871	0	0	12.0365	5.01488	19.3761	4	10	1468.55	H1N5A1	TRUE	1.17435	(N),(N),(N),(N(H(A))(N))	Level3			{@85[9-0,10-0,13-0,14-6]}{@85[8-0,10-0,13-0,14-6]}{@85[7-0,10-0,13-0,14-6]}{@85[8-0,9-0,13-0,14-6]}{@85[7-0,9-0,13-0,14-6]}{@85[7-0,8-0,13-0,14-6]}{@85[8-0,9-0,10-0,14-6]}{@85[7-0,9-0,10-0,14-6]}{@85[7-0,8-0,10-0,14-6]}{@85[7-0,8-0,9-0,14-6]}... In Total:240 Paths
C:\Users\Bertozzi Lab\Desktop\Stacy\2020_08_17_Stacy\20200824_SAM_CD43_ddStcE_Sia_EThcD.raw	6453	24.6044	6434	1072.21	4	4284.81	P16150	Homo sapiens	Leukosialin	[230 to 253]	TMMSPTTSTNASTVPFRNPDENSR	S,G	TMMSPTTS[O-Glycosylation:N1 on X]T[O-Glycosylation:N1A1 on X]NAST[O-Glycosylation:H1N1A2 on X]VPFRNPDENSR	3	4284.77	25.0284	13	{6453@[y1+1, y2+1, y3+1, y4+1, y6+1, y10+2, y14+2];[D109+1, D126+1, D138+1, D144+1, D168+1, D186+1, D204+1, D274+1, D292+1, D366+1]}{6456@[b11+1];[c16+2, c19+2, c20+2, c23+2];[y2+1, y3+1, y4+1];[zDot1+1, zDot2+1, zDot3+1, zDot4+1, zDot5+1, zDot7+1, zDot9+1, zDot11+2, zDot15+2];[(M0-291.10)+3];[D126+1, D138+1, D144+1, D168+1, D186+1, D204+1, D274+1, D292+1, D366+1]}	{6453@[y1+1:175.11852, y2+1:262.15100, y3+1:376.19437, y4+1:505.23654, y6+1:717.31165, y10+2:616.29396, y14+2:795.38808];[D109+1:109.02839, D126+1:126.05519, D138+1:138.05531, D144+1:144.06590, D168+1:168.06596, D186+1:186.07651, D204+1:204.08715, D274+1:274.09250, D292+1:292.10303, D366+1:366.13985]}{6456@[b11+1:1123.49780];[c16+2:1658.69100, c19+2:1842.28938, c20+2:1899.80794, c23+2:2064.86781]…	{6453@[y1+1:-0.00044, y2+1:0.00002, y3+1:0.00046, y4+1:0.00004, y6+1:-0.00456, y10+2:-0.00078, y14+2:0.00223];[D109+1:-0.00001, D126+1:0.00025, D138+1:0.00037, D144+1:0.00039, D168+1:0.00044, D186+1:0.00043, D204+1:0.00050, D274+1:0.00037, D292+1:0.00034, D366+1:0.00038]}{6456@[b11+1:0.02198];[c16+2:0.02586, c19+2:0.02582, c20+2:0.03599, c23+2:0.03819];[y2+1:0.00060, y3+1:0.00140, y4+1:0.00032];[…	{6453@[y1+1:-2.51, y2+1:0.08, y3+1:1.22, y4+1:0.08, y6+1:-6.37, y10+2:-0.64, y14+2:1.40];[D109+1:-0.07, D126+1:1.98, D138+1:2.68, D144+1:2.70, D168+1:2.63, D186+1:2.33, D204+1:2.46, D274+1:1.37, D292+1:1.17, D366+1:1.05]}{6456@[b11+1:19.58];[c16+2:7.80, c19+2:7.01, c20+2:9.48, c23+2:9.25];[y2+1:2.30, y3+1:3.74, y4+1:0.63];[zDot1+1:2.26, zDot2+1:-1.84, zDot3+1:-1.99, zDot4+1:-0.32, zDot5+1:-1.57, …	{6453@[y1+1:2169, y2+1:35176, y3+1:2980, y4+1:17895, y6+1:2875, y10+2:6667, y14+2:6861];[D109+1:2362, D126+1:138360, D138+1:116526, D144+1:105223, D168+1:46581, D186+1:301021, D204+1:386016, D274+1:164602, D292+1:44348, D366+1:179084]}{6456@[b11+1:1613];[c16+2:3094, c19+2:3102, c20+2:3630, c23+2:5069];[y2+1:811, y3+1:760, y4+1:1073];[zDot1+1:3800, zDot2+1:2693, zDot3+1:4899, zDot4+1:5459, zDot5+1…	{6453@17}{6456@27}	T	0.0016835	0	0	13.0282	1.00151	19.2994	3	9	1644.58	H1N3A3	TRUE	1.10894	(N),(N(A)),(N(H(A))(A))	Level3			{@124[8-0,9-2,13-7]}{@124[7-0,9-2,13-7]}{@124[6-0,9-2,13-7]}{@124[4-0,9-2,13-7]}{@124[1-0,9-2,13-7]}{@124[8-2,9-0,13-7]}{@124[7-2,9-0,13-7]}{@124[6-2,9-0,13-7]}{@124[4-2,9-0,13-7]}{@124[1-2,9-0,13-7]}... In Total:60 Paths
C:\Users\Bertozzi Lab\Desktop\Stacy\2020_08_17_Stacy\20200824_SAM_CD43_ddStcE_Sia_EThcD.raw	7090	27.6879	7066	803.732	3	2408.17	P16150	Homo sapiens	Leukosialin	[24 to 43]	VQTPTSGEPLVSTSEPLSSK	A,M	VQTPTSGEPLVST[O-Glycosylation:H1N1 on X]SEPLSSK	1	2408.17	90.3816	0	{7090@[b2+1, b3+1, b4+1, b5+1, b6+1, b7+1, b8+1, b9+2, b10+1, b11+1, b12+1, b14+1, b15+1];[y1+1, y2+1, y3+1, y4+1, y5+1, y6+1, y7+1, y8+1, y9+1, y10+1, y11+1, y12+2, y13+1, y14+1, y15+1, y16+1, y17+2, y18+2];[(M0-365.13)+2];[D109+1, D126+1, D138+1, D144+1, D168+1, D186+1, D204+1, D366+1]}{7093@[b2+1, b3+1, b5+1, b6+1, b7+1, b8+1, b10+1, b11+1, b15+1, b16+1];[c2+1, c4+1, c5+1, c6+1, c7+1, c9+1, c1…	{7090@[b2+1:228.13488, b3+1:329.18245, b4+1:426.23517, b5+1:527.28625, b6+1:614.31427, b7+1:671.33881, b8+1:800.38011, b9+2:449.21956, b10+1:1010.51562, b11+1:1109.58447, b12+1:1196.61108, b14+1:1384.68933, b15+1:1513.74045];[y1+1:147.11311, y2+1:234.14539, y3+1:321.17713, y4+1:434.26157, y5+1:531.31482, y6+1:660.35753, y7+1:747.39029, y8+1:848.43609, y9+1:935.46941, y10+1:1034.53850, y11+1:1147.…	{7090@[b2+1:0.00061, b3+1:0.00050, b4+1:0.00046, b5+1:0.00387, b6+1:-0.00015, b7+1:0.00293, b8+1:0.00163, b9+2:0.00060, b10+1:0.00032, b11+1:0.00076, b12+1:-0.00466, b14+1:-0.00612, b15+1:0.00241];[y1+1:0.00031, y2+1:0.00056, y3+1:0.00027, y4+1:0.00064, y5+1:0.00113, y6+1:0.00125, y7+1:0.00198, y8+1:0.00010, y9+1:0.00139, y10+1:0.00207, y11+1:-0.00062, y12+2:0.00179, y13+1:0.00352, y14+1:0.00396,…	{7090@[b2+1:2.68, b3+1:1.54, b4+1:1.08, b5+1:7.35, b6+1:-0.24, b7+1:4.36, b8+1:2.04, b9+2:0.67, b10+1:0.32, b11+1:0.68, b12+1:-3.90, b14+1:-4.42, b15+1:1.59];[y1+1:2.12, y2+1:2.40, y3+1:0.83, y4+1:1.48, y5+1:2.12, y6+1:1.89, y7+1:2.65, y8+1:0.11, y9+1:1.49, y10+1:2.00, y11+1:-0.54, y12+2:1.44, y13+1:2.56, y14+1:2.77, y15+1:1.86, y16+1:0.95, y17+2:2.10, y18+2:2.42];[(M0-365.13)+2:0.90];[D109+1:3.5…	{7090@[b2+1:733954, b3+1:423483, b4+1:11423, b5+1:19977, b6+1:35156, b7+1:36966, b8+1:280736, b9+2:51790, b10+1:94308, b11+1:77439, b12+1:12739, b14+1:5151, b15+1:21450];[y1+1:32606, y2+1:85512, y3+1:179587, y4+1:27805, y5+1:758093, y6+1:97648, y7+1:205486, y8+1:202049, y9+1:809651, y10+1:278632, y11+1:53035, y12+2:103060, y13+1:84035, y14+1:216334, y15+1:138746, y16+1:57664, y17+2:761948, y18+2:…	{7090@40}{7093@65}	T	0	0	0	28.1667	3.03999	15.2458	1	8	365.132	H1N1	FALSE	1.05912	(N(H))	Level1	[13,H1N1,0.991]	[36,H1N1,0.991]	{@1[13-1]}	{@3[1,0.000]}{@5[1,0.000]}{@6[1,0.000]}{@12[1,0.009]}{@13[1,0.991]}{@14[1,0.000]}{@18[1,0.000]}{@19[1,0.000]}
C:\Users\Bertozzi Lab\Desktop\Stacy\2020_08_17_Stacy\20200824_SAM_CD43_ddStcE_Sia_EThcD.raw	7658	30.1993	7629	900.764	3	2699.27	P16150	Homo sapiens	Leukosialin	[24 to 43]	VQTPTSGEPLVSTSEPLSSK	A,M	VQTPTSGEPLVST[O-Glycosylation:H1N1A1 on X]SEPLSSK	1	2699.26	85.3587	0	{7658@[b2+1, b3+1, b4+1, b5+1, b6+1, b7+1, b8+1, b9+1, b10+1, b11+1, b12+1, b13+1, b15+1, b16+1, b17+1];[y1+1, y2+1, y3+1, y4+1, y5+1, y6+1, y7+1, y8+1, y9+1, y10+1, y11+1, y12+2, y13+1, y14+1, y15+1, y16+1, y17+2, y18+2];[(M0-656.23)+2];[D109+1, D126+1, D138+1, D144+1, D168+1, D186+1, D204+1, D274+1, D292+1, D366+1]}{7661@[b2+1, b3+1, b6+1, b8+1, b11+1, b15+1];[c2+1, c4+1, c5+1, c6+1, c7+1, c9+1…	{7658@[b2+1:228.13487, b3+1:329.18262, b4+1:426.23645, b5+1:527.28601, b6+1:614.31525, b7+1:671.33887, b8+1:800.37964, b9+1:897.43683, b10+1:1010.51687, b11+1:1109.58356, b12+1:1196.60999, b13+1:1297.66357, b15+1:1513.73874, b16+1:1610.80627, b17+1:1723.87878];[y1+1:147.11293, y2+1:234.14552, y3+1:321.17699, y4+1:434.26059, y5+1:531.31442, y6+1:660.35797, y7+1:747.38989, y8+1:848.43695, y9+1:935.…	{7658@[b2+1:0.00060, b3+1:0.00068, b4+1:0.00174, b5+1:0.00362, b6+1:0.00083, b7+1:0.00299, b8+1:0.00116, b9+1:0.00559, b10+1:0.00157, b11+1:-0.00015, b12+1:-0.00576, b13+1:0.00015, b15+1:0.00070, b16+1:0.01547, b17+1:0.00391];[y1+1:0.00013, y2+1:0.00069, y3+1:0.00013, y4+1:-0.00034, y5+1:0.00073, y6+1:0.00169, y7+1:0.00158, y8+1:0.00096, y9+1:0.00077, y10+1:0.00141, y11+1:-0.00018, y12+2:0.00060,…	{7658@[b2+1:2.66, b3+1:2.06, b4+1:4.09, b5+1:6.88, b6+1:1.35, b7+1:4.46, b8+1:1.46, b9+1:6.24, b10+1:1.55, b11+1:-0.14, b12+1:-4.82, b13+1:0.12, b15+1:0.46, b16+1:9.61, b17+1:2.27];[y1+1:0.86, y2+1:2.96, y3+1:0.40, y4+1:-0.77, y5+1:1.38, y6+1:2.56, y7+1:2.12, y8+1:1.14, y9+1:0.82, y10+1:1.36, y11+1:-0.15, y12+2:0.48, y13+1:0.94, y14+1:2.05, y15+1:0.95, y16+1:0.60, y17+2:1.30, y18+2:1.55];[(M0-656…	{7658@[b2+1:372189, b3+1:267210, b4+1:8142, b5+1:14407, b6+1:23276, b7+1:22654, b8+1:191166, b9+1:4681, b10+1:55739, b11+1:69116, b12+1:11298, b13+1:9328, b15+1:28772, b16+1:9054, b17+1:5847];[y1+1:19178, y2+1:53363, y3+1:102841, y4+1:13167, y5+1:459510, y6+1:52760, y7+1:96998, y8+1:105772, y9+1:439101, y10+1:138528, y11+1:32573, y12+2:39291, y13+1:65887, y14+1:138255, y15+1:89192, y16+1:28900, y…	{7658@44}{7661@60}	T	0	0	0	27.1343	4.06149	19.2518	1	8	656.228	H1N1A1	FALSE	0.988558	(N(H(A)))	Level1	[13,H1N1A1,1.000]	[36,H1N1A1,1.000]	{@7[13-4]}	{@3[4,0.000]}{@5[4,0.000]}{@6[4,0.000]}{@12[4,0.000]}{@13[4,1.000]}{@14[4,0.000]}{@18[4,0.000]}{@19[4,0.000]}
C:\Users\Bertozzi Lab\Desktop\Stacy\2020_08_17_Stacy\20200824_SAM_CD43_ddStcE_Sia_EThcD.raw	7730	30.4695	7715	900.764	3	2699.27	P16150	Homo sapiens	Leukosialin	[24 to 43]	VQTPTSGEPLVSTSEPLSSK	A,M	VQTPTSGEPLVST[O-Glycosylation:H1N1A1 on X]SEPLSSK	1	2699.26	46.3168	0	{7730@[b2+1, b3+1, b8+1, b10+1, b15+1];[y2+1, y3+1, y5+1, y6+1, y7+1, y8+1, y9+1, y10+1, y12+1, y13+1, y14+1, y15+1, y17+2, y18+2];[D126+1, D138+1, D144+1, D168+1, D186+1, D204+1, D274+1, D292+1, D366+1]}{7733@[b2+1, b8+1, b9+1];[c2+1, c4+1, c5+1, c6+1, c7+1, c9+1, c10+1, c11+1, c12+1, c13+1, c14+1, c16+1];[y3+1, y7+1, y12+1, y17+2];[zDot4+1, zDot6+1, zDot7+1, zDot10+1, zDot13+1];[(M0-291.10)+2, …	{7730@[b2+1:228.13402, b3+1:329.18164, b8+1:800.37993, b10+1:1010.50732, b15+1:1513.72717];[y2+1:234.14523, y3+1:321.17612, y5+1:531.31320, y6+1:660.35669, y7+1:747.38141, y8+1:848.43384, y9+1:935.46811, y10+1:1034.53699, y12+1:1244.67325, y13+1:1373.71019, y14+1:1430.73412, y15+1:1517.76062, y17+2:858.43815, y18+2:908.96304];[D126+1:126.05518, D138+1:138.05525, D144+1:144.06567, D168+1:168.06566…	{7730@[b2+1:-0.00025, b3+1:-0.00031, b8+1:0.00146, b10+1:-0.00798, b15+1:-0.01087];[y2+1:0.00040, y3+1:-0.00074, y5+1:-0.00049, y6+1:0.00041, y7+1:-0.00690, y8+1:-0.00215, y9+1:0.00009, y10+1:0.00056, y12+1:-0.00001, y13+1:-0.00567, y14+1:-0.00320, y15+1:-0.00872, y17+2:-0.00077, y18+2:0.00135];[D126+1:0.00023, D138+1:0.00031, D144+1:0.00016, D168+1:0.00014, D186+1:0.00021, D204+1:-0.00010, D274+…	{7730@[b2+1:-1.10, b3+1:-0.93, b8+1:1.83, b10+1:-7.90, b15+1:-7.19];[y2+1:1.72, y3+1:-2.32, y5+1:-0.92, y6+1:0.62, y7+1:-9.25, y8+1:-2.54, y9+1:0.10, y10+1:0.54, y12+1:-0.01, y13+1:-4.13, y14+1:-2.24, y15+1:-5.75, y17+2:-0.45, y18+2:0.74];[D126+1:1.83, D138+1:2.23, D144+1:1.10, D168+1:0.85, D186+1:1.14, D204+1:-0.49, D274+1:-1.04, D292+1:0.12, D366+1:-0.76]}{7733@[b2+1:-3.65, b8+1:1.76, b9+1:0.25…	{7730@[b2+1:17895, b3+1:14006, b8+1:9004, b10+1:3377, b15+1:4584];[y2+1:3008, y3+1:4059, y5+1:25943, y6+1:3057, y7+1:3591, y8+1:6273, y9+1:23399, y10+1:6467, y12+1:47608, y13+1:2907, y14+1:5299, y15+1:5708, y17+2:32825, y18+2:15452];[D126+1:18049, D138+1:12991, D144+1:12223, D168+1:7145, D186+1:27725, D204+1:41413, D274+1:96490, D292+1:21453, D366+1:9353]}{7733@[b2+1:732, b8+1:1085, b9+1:929];[c2…	{7730@28}{7733@32}	T	0	0	0	17.0667	3.06695	14.2261	1	8	656.228	H1N1A1	FALSE	1.06275	(N(H(A)))	Level1	[13,H1N1A1,0.993]	[36,H1N1A1,0.993]	{@7[13-4]}	{@3[4,0.000]}{@5[4,0.000]}{@6[4,0.000]}{@12[4,0.007]}{@13[4,0.993]}{@14[4,0.000]}{@18[4,0.000]}{@19[4,0.000]}
C:\Users\Bertozzi Lab\Desktop\Stacy\2020_08_17_Stacy\20200824_SAM_CD43_ddStcE_Sia_EThcD.raw	5733	21.2574	5709	652.306	3	1953.9	P16150	Homo sapiens	Leukosialin	[240 to 253]	ASTVPFRNPDENSR	N,G	AST[O-Glycosylation:H1N1 on X]VPFRNPDENSR	1	1953.89	39.3545	0	{5733@[b3+1, b4+1, b7+1, b8+1, b10+1, b11+1];[y1+1, y3+1, y4+1, y6+1, y7+1, y10+2, y11+2, y12+2];[(M0-162.05)+2, (M0-365.13)+2];[D126+1, D138+1, D144+1, D168+1, D186+1, D204+1, D366+1]}{5736@[c3+1, c5+1, c6+1, c7+1, c9+1, c10+1, c11+1, c12+1, c13+1];[y1+1, y10+2];[zDot1+1, zDot2+1, zDot3+1, zDot4+1, zDot5+1, zDot7+1, zDot9+1, zDot11+1, zDot13+2, zDot14+2];[(M0-162.05)+2, (M0-365.13)+2];[D126+1, D…	{5733@[b3+1:260.12344, b4+1:359.19327, b7+1:759.41876, b8+1:873.46124, b10+1:1085.53711, b11+1:1214.56035];[y1+1:175.11920, y3+1:376.19306, y4+1:505.23646, y6+1:717.31555, y7+1:831.36511, y10+2:616.29440, y11+2:665.82839, y12+2:716.35351];[(M0-162.05)+2:896.92785, (M0-365.13)+2:795.38756];[D126+1:126.05526, D138+1:138.05534, D144+1:144.06590, D168+1:168.06572, D186+1:186.07645, D204+1:204.08704, …	{5733@[b3+1:-0.00065, b4+1:0.00076, b7+1:0.00396, b8+1:0.00352, b10+1:-0.00032, b11+1:-0.01967];[y1+1:0.00025, y3+1:-0.00084, y4+1:-0.00005, y6+1:-0.00066, y7+1:0.00598, y10+2:0.00010, y11+2:-0.00034, y12+2:0.00222];[(M0-162.05)+2:0.00239, (M0-365.13)+2:0.00118];[D126+1:0.00031, D138+1:0.00040, D144+1:0.00038, D168+1:0.00020, D186+1:0.00037, D204+1:0.00039, D366+1:0.00131]}{5736@[c3+1:0.00098, c5…	{5733@[b3+1:-2.52, b4+1:2.11, b7+1:5.22, b8+1:4.03, b10+1:-0.30, b11+1:-16.21];[y1+1:1.43, y3+1:-2.25, y4+1:-0.09, y6+1:-0.92, y7+1:7.20, y10+2:0.08, y11+2:-0.25, y12+2:1.55];[(M0-162.05)+2:1.33, (M0-365.13)+2:0.75];[D126+1:2.47, D138+1:2.90, D144+1:2.65, D168+1:1.22, D186+1:2.00, D204+1:1.92, D366+1:3.59]}{5736@[c3+1:1.52, c5+1:1.14, c6+1:-3.24, c7+1:-2.71, c9+1:-3.37, c10+1:-0.42, c11+1:-0.70, …	{5733@[b3+1:4954, b4+1:6175, b7+1:3667, b8+1:3936, b10+1:22848, b11+1:30811];[y1+1:8336, y3+1:10933, y4+1:37377, y6+1:6828, y7+1:7310, y10+2:49675, y11+2:12298, y12+2:10745];[(M0-162.05)+2:65646, (M0-365.13)+2:748361];[D126+1:81809, D138+1:62044, D144+1:63981, D168+1:18438, D186+1:111707, D204+1:94674, D366+1:6172]}{5736@[c3+1:1267, c5+1:1687, c6+1:2516, c7+1:13550, c9+1:6845, c10+1:11157, c11+1:…	{5733@23}{5736@30}	T	0	0	0	18.1299	4.23014	14.1224	1	3	365.132	H1N1	FALSE	1.01482	(N(H))	Level3			{@1[3-1]}{@1[2-1]}
C:\Users\Bertozzi Lab\Desktop\Stacy\2020_08_17_Stacy\20200824_SAM_CD43_ddStcE_Sia_EThcD.raw	5882	21.8822	5853	755.655	3	2263.94	P16150	Homo sapiens	Leukosialin	[44 to 54]	MYTTSITSDPK	K,A	MYT[O-Glycosylation:H1N1A1 on X]T[O-Glycosylation:H1N1 on X]SITSDPK	2	2263.94	52.1626	0	{5882@[b2+1, b3+1, b4+1, b5+1, b6+1, b7+1, b8+1, b9+1];[y1+1, y2+1, y3+1, y4+1, y5+1, y6+1, y7+1, y8+1, y9+1, y10+1];[(M0-656.23)+1];[D109+1, D126+1, D138+1, D144+1, D168+1, D186+1, D204+1, D274+1, D292+1, D366+1]}{5885@[b2+1, b9+1];[c1+1, c2+1, c3+1, c4+1, c5+1, c6+1, c7+1, c8+1, c10+1];[y1+1, y2+1, y3+1, y4+1, y5+1, y6+1, y7+1, y8+1];[zDot1+1, zDot3+1, zDot4+1, zDot5+1, zDot6+1, zDot7+1, zDot8+…	{5882@[b2+1:295.11139, b3+1:396.15946, b4+1:497.20676, b5+1:584.23921, b6+1:697.32330, b7+1:798.37016, b8+1:885.40112, b9+1:1000.42971];[y1+1:147.11293, y2+1:244.16642, y3+1:359.19226, y4+1:446.22450, y5+1:547.27313, y6+1:660.35768, y7+1:747.39001, y8+1:848.43689, y9+1:949.48370, y10+1:1112.54858];[(M0-656.23)+1:1608.71997];[D109+1:109.02852, D126+1:126.05529, D138+1:138.05541, D144+1:144.06592, …	{5882@[b2+1:0.00030, b3+1:0.00070, b4+1:0.00031, b5+1:0.00073, b6+1:0.00076, b7+1:-0.00006, b8+1:-0.00112, b9+1:0.00052];[y1+1:0.00013, y2+1:0.00085, y3+1:-0.00025, y4+1:-0.00004, y5+1:0.00091, y6+1:0.00140, y7+1:0.00170, y8+1:0.00090, y9+1:0.00004, y10+1:0.00159];[(M0-656.23)+1:0.00030];[D109+1:0.00012, D126+1:0.00034, D138+1:0.00047, D144+1:0.00040, D168+1:0.00016, D186+1:0.00025, D204+1:0.0001…	{5882@[b2+1:1.02, b3+1:1.76, b4+1:0.62, b5+1:1.25, b6+1:1.10, b7+1:-0.08, b8+1:-1.27, b9+1:0.52];[y1+1:0.86, y2+1:3.49, y3+1:-0.70, y4+1:-0.08, y5+1:1.67, y6+1:2.12, y7+1:2.28, y8+1:1.06, y9+1:0.04, y10+1:1.43];[(M0-656.23)+1:0.19];[D109+1:1.13, D126+1:2.71, D138+1:3.40, D144+1:2.81, D168+1:0.94, D186+1:1.36, D204+1:0.94, D274+1:0.25, D292+1:0.02, D366+1:1.14]}{5885@[b2+1:-1.58, b9+1:0.73];[c1+1:…	{5882@[b2+1:37461, b3+1:19804, b4+1:12141, b5+1:22380, b6+1:42190, b7+1:32753, b8+1:12232, b9+1:294442];[y1+1:6528, y2+1:150018, y3+1:10753, y4+1:28077, y5+1:74658, y6+1:23925, y7+1:37971, y8+1:40756, y9+1:80164, y10+1:15252];[(M0-656.23)+1:84280];[D109+1:9606, D126+1:569272, D138+1:426060, D144+1:421740, D168+1:206530, D186+1:1014610, D204+1:1203863, D274+1:1414471, D292+1:286378, D366+1:207161]…	{5882@29}{5885@42}	T	0	0	0	18.0977	5.03495	19.4603	2	5	1021.36	H2N2A1	FALSE	1.00574	(N(H)),(N(H(A)))	Level1b	[3,H1N1A1,0.500][4,H1N1,0.500]	[46,H1N1A1,0.500][47,H1N1,0.500]	{@26[3-4,4-1]}	{@3[1,0.500][4,0.500]}{@4[1,0.500][4,0.500]}{@5[1,0.000][4,0.000]}{@7[1,0.000][4,0.000]}{@8[4,0.000][1,0.000]}
C:\Users\Bertozzi Lab\Desktop\Stacy\2020_08_17_Stacy\20200824_SAM_CD43_ddStcE_Sia_EThcD.raw	5440	20.0037	5420	658.624	3	1972.85	P16150	Homo sapiens	Leukosialin	[44 to 54]	MYTTSITSDPK	K,A	MYT[O-Glycosylation:H1N1 on X]T[O-Glycosylation:H1N1 on X]SITSDPK	2	1972.84	51.2181	0	{5440@[b2+1, b3+1, b4+1, b5+1, b6+1, b7+1, b8+1, b9+1];[y1+1, y2+1, y3+1, y4+1, y5+1, y6+1, y7+1, y8+1, y9+1, y10+1];[(M0-365.13)+1];[D109+1, D115+1, D126+1, D138+1, D144+1, D163+1, D168+1, D186+1, D204+1, D366+1]}{5443@[b2+1, b8+1, b9+1];[c1+1, c2+1, c3+1, c4+1, c5+1, c6+1, c7+1, c8+1, c10+1];[y1+1, y2+1, y3+1, y4+1, y5+1, y6+1, y7+1, y9+1];[zDot1+1, zDot3+1, zDot4+1, zDot5+1, zDot6+1, zDot7+1, …	{5440@[b2+1:295.11081, b3+1:396.15887, b4+1:497.20728, b5+1:584.23805, b6+1:697.32278, b7+1:798.37078, b8+1:885.40564, b9+1:1000.42922];[y1+1:147.11304, y2+1:244.16596, y3+1:359.19254, y4+1:446.22560, y5+1:547.27221, y6+1:660.35750, y7+1:747.38928, y8+1:848.43494, y9+1:949.48359, y10+1:1112.54526];[(M0-365.13)+1:1608.71960];[D109+1:109.02861, D115+1:115.03896, D126+1:126.05522, D138+1:138.05529, …	{5440@[b2+1:-0.00028, b3+1:0.00010, b4+1:0.00083, b5+1:-0.00043, b6+1:0.00024, b7+1:0.00056, b8+1:0.00339, b9+1:0.00003];[y1+1:0.00023, y2+1:0.00039, y3+1:0.00002, y4+1:0.00106, y5+1:-0.00000, y6+1:0.00122, y7+1:0.00097, y8+1:-0.00105, y9+1:-0.00008, y10+1:-0.00174];[(M0-365.13)+1:-0.00007];[D109+1:0.00021, D115+1:0.00001, D126+1:0.00027, D138+1:0.00034, D144+1:0.00041, D163+1:0.00048, D168+1:0.0…	{5440@[b2+1:-0.95, b3+1:0.25, b4+1:1.67, b5+1:-0.74, b6+1:0.35, b7+1:0.70, b8+1:3.84, b9+1:0.03];[y1+1:1.59, y2+1:1.62, y3+1:0.07, y4+1:2.39, y5+1:-0.01, y6+1:1.85, y7+1:1.30, y8+1:-1.24, y9+1:-0.09, y10+1:-1.56];[(M0-365.13)+1:-0.04];[D109+1:1.98, D115+1:0.06, D126+1:2.20, D138+1:2.51, D144+1:2.86, D163+1:2.94, D168+1:2.13, D186+1:1.27, D204+1:2.69, D366+1:1.57]}{5443@[b2+1:-2.82, b8+1:-3.82, b9…	{5440@[b2+1:55140, b3+1:30946, b4+1:13071, b5+1:20679, b6+1:30318, b7+1:21695, b8+1:5198, b9+1:182098];[y1+1:12347, y2+1:241343, y3+1:15966, y4+1:28552, y5+1:79949, y6+1:30832, y7+1:47370, y8+1:61100, y9+1:135705, y10+1:33302];[(M0-365.13)+1:7789];[D109+1:14783, D115+1:4108, D126+1:718047, D138+1:474401, D144+1:494327, D163+1:3253, D168+1:186585, D186+1:916578, D204+1:1076793, D366+1:107735]}{544…	{5440@29}{5443@39}	T	0	0	0	18.1199	3.01761	17.4866	2	5	730.264	H2N2	FALSE	0.967519	(N(H)),(N(H))	Level1	[3,H1N1,1.000][4,H1N1,1.000]	[46,H1N1,1.000][47,H1N1,1.000]	{@10[3-1,4-1]}	{@3[1,1.000]}{@4[1,1.000]}{@5[1,0.000]}{@7[1,0.000]}{@8[1,0.000]}
C:\Users\Bertozzi Lab\Desktop\Stacy\2020_08_17_Stacy\20200824_SAM_CD43_ddStcE_Sia_EThcD.raw	5438	20.0005	5420	604.606	3	1810.8	P16150	Homo sapiens	Leukosialin	[44 to 54]	MYTTSITSDPK	K,A	MYT[O-Glycosylation:N1 on X]T[O-Glycosylation:H1N1 on X]SITSDPK	2	1810.79	48.2487	0	{5438@[b2+1, b3+1, b4+1, b5+1, b6+1, b7+1, b9+1];[y1+1, y2+1, y4+1, y5+1, y6+1, y7+1, y8+1, y9+1, y10+1];[(M0-365.13)+1];[D109+1, D126+1, D138+1, D144+1, D168+1, D186+1, D204+1, D366+1]}{5441@[b2+1, b3+1, b9+1];[c1+1, c2+1, c3+1, c4+1, c5+1, c6+1, c7+1, c8+1, c10+1];[y1+1, y2+1, y3+1, y4+1, y5+1, y6+1, y7+1, y9+1];[zDot1+1, zDot3+1, zDot4+1, zDot5+1, zDot6+1, zDot7+1, zDot8+1, zDot11+1];[(M0-203.…	{5438@[b2+1:295.11102, b3+1:396.15930, b4+1:497.20651, b5+1:584.23846, b6+1:697.32318, b7+1:798.37354, b9+1:1000.42782];[y1+1:147.11333, y2+1:244.16554, y4+1:446.22430, y5+1:547.27167, y6+1:660.35570, y7+1:747.38956, y8+1:848.43590, y9+1:949.48322, y10+1:1112.54270];[(M0-365.13)+1:1446.66293];[D109+1:109.02834, D126+1:126.05521, D138+1:138.05523, D144+1:144.06576, D168+1:168.06574, D186+1:186.076…	{5438@[b2+1:-0.00007, b3+1:0.00053, b4+1:0.00007, b5+1:-0.00001, b6+1:0.00064, b7+1:0.00332, b9+1:-0.00137];[y1+1:0.00052, y2+1:-0.00003, y4+1:-0.00024, y5+1:-0.00055, y6+1:-0.00058, y7+1:0.00125, y8+1:-0.00009, y9+1:-0.00045, y10+1:-0.00430];[(M0-365.13)+1:-0.00392];[D109+1:-0.00006, D126+1:0.00027, D138+1:0.00028, D144+1:0.00024, D168+1:0.00023, D186+1:0.00032, D204+1:0.00028, D366+1:-0.00095]}…	{5438@[b2+1:-0.23, b3+1:1.35, b4+1:0.13, b5+1:-0.02, b6+1:0.92, b7+1:4.16, b9+1:-1.37];[y1+1:3.58, y2+1:-0.11, y4+1:-0.53, y5+1:-1.01, y6+1:-0.88, y7+1:1.67, y8+1:-0.10, y9+1:-0.48, y10+1:-3.87];[(M0-365.13)+1:-2.71];[D109+1:-0.56, D126+1:2.13, D138+1:2.07, D144+1:1.69, D168+1:1.36, D186+1:1.71, D204+1:1.39, D366+1:-2.59]}{5441@[b2+1:-0.02, b3+1:0.50, b9+1:-3.94];[c1+1:0.41, c2+1:-1.49, c3+1:-1.4…	{5438@[b2+1:18291, b3+1:9469, b4+1:4431, b5+1:6021, b6+1:8627, b7+1:6910, b9+1:52150];[y1+1:4794, y2+1:82262, y4+1:13155, y5+1:35991, y6+1:6601, y7+1:21737, y8+1:24790, y9+1:51386, y10+1:10600];[(M0-365.13)+1:19086];[D109+1:3646, D126+1:283500, D138+1:170651, D144+1:192762, D168+1:61838, D186+1:278085, D204+1:304197, D366+1:13375]}{5441@[b2+1:3221, b3+1:981, b9+1:2370];[c1+1:2370, c2+1:3104, c3+1…	{5438@25}{5441@38}	T	0	0	0	17.1351	4.03355	15.5109	2	5	568.212	H1N2	FALSE	0.901276	(N),(N(H))	Level1	[3,N1,0.998][4,H1N1,0.998]	[46,N1,0.998][47,H1N1,0.998]	{@5[3-0,4-1]}	{@3[0,0.998][1,0.002]}{@4[0,0.002][1,0.998]}{@5[0,0.000][1,0.000]}{@7[0,0.000][1,0.000]}{@8[1,0.000][0,0.000]}
C:\Users\Bertozzi Lab\Desktop\Stacy\2020_08_17_Stacy\20200824_SAM_CD43_ddStcE_Sia_EThcD.raw	5132	18.6075	5113	726.317	3	2175.93	P16150	Homo sapiens	Leukosialin	[44 to 54]	MYTTSITSDPK	K,A	MYT[O-Glycosylation:H1N1 on X]T[O-Glycosylation:N1 on X]SIT[O-Glycosylation:H1N1 on X]SDPK	3	2175.92	38.1367	0	{5132@[b2+1, b6+1, b7+1, b9+1];[y2+1, y5+1, y6+1, y7+1, y8+1, y9+1];[D109+1, D115+1, D126+1, D138+1, D144+1, D168+1, D186+1, D204+1, D366+1]}{5135@[b2+1, b9+1, b10+1];[c1+1, c2+1, c3+1, c4+1, c5+1, c6+1, c7+1, c8+1, c10+2];[y1+1, y2+1, y4+1, y8+1];[zDot1+1, zDot3+1, zDot4+1, zDot6+1, zDot7+1, zDot8+1, zDot9+1, zDot10+1, zDot11+2];[(M0-162.05)+2, (M0-365.13)+2, (M0-203.08)+1];[D126+1, D138+1, D144…	{5132@[b2+1:295.11179, b6+1:697.32166, b7+1:798.37264, b9+1:1000.42943];[y2+1:244.16560, y5+1:547.27246, y6+1:660.35638, y7+1:747.38947, y8+1:848.44031, y9+1:949.47989];[D109+1:109.02856, D115+1:115.03924, D126+1:126.05528, D138+1:138.05539, D144+1:144.06591, D168+1:168.06569, D186+1:186.07653, D204+1:204.08675, D366+1:366.13951]}{5135@[b2+1:295.11115, b9+1:1000.43502, b10+1:1097.50195];[c1+1:149…	{5132@[b2+1:0.00070, b6+1:-0.00088, b7+1:0.00242, b9+1:0.00024];[y2+1:0.00004, y5+1:0.00024, y6+1:0.00010, y7+1:0.00116, y8+1:0.00432, y9+1:-0.00378];[D109+1:0.00017, D115+1:0.00028, D126+1:0.00033, D138+1:0.00044, D144+1:0.00039, D168+1:0.00017, D186+1:0.00045, D204+1:0.00010, D366+1:0.00004]}{5135@[b2+1:0.00005, b9+1:0.00583, b10+1:0.02000];[c1+1:-0.00032, c2+1:-0.00009, c3+1:-0.00366, c4+1:-0.…	{5132@[b2+1:2.37, b6+1:-1.27, b7+1:3.04, b9+1:0.25];[y2+1:0.15, y5+1:0.44, y6+1:0.16, y7+1:1.55, y8+1:5.10, y9+1:-3.98];[D109+1:1.56, D115+1:2.47, D126+1:2.65, D138+1:3.24, D144+1:2.76, D168+1:1.03, D186+1:2.46, D204+1:0.49, D366+1:0.11]}{5135@[b2+1:0.19, b9+1:5.83, b10+1:18.24];[c1+1:-2.17, c2+1:-0.30, c3+1:-4.71, c4+1:-2.24, c5+1:-1.67, c6+1:2.68, c7+1:-0.30, c8+1:0.60, c10+2:2.15];[y1+1:0.24, …	{5132@[b2+1:4366, b6+1:8107, b7+1:5987, b9+1:52279];[y2+1:25686, y5+1:7953, y6+1:4679, y7+1:5894, y8+1:4204, y9+1:13449];[D109+1:3487, D115+1:1438, D126+1:183349, D138+1:134272, D144+1:129700, D168+1:53794, D186+1:284370, D204+1:332344, D366+1:34709]}{5135@[b2+1:1538, b9+1:6696, b10+1:3656];[c1+1:837, c2+1:10669, c3+1:4792, c4+1:12029, c5+1:8982, c6+1:8201, c7+1:11135, c8+1:21507, c10+2:2007];[y1…	{5132@19}{5135@35}	T	0	0	0	17.0829	3.01453	16.6004	3	5	933.344	H2N3	FALSE	1.03457	(N),(N(H)),(N(H))	Level1	[3,H1N1,0.998][4,N1,0.992][7,H1N1,0.994]	[46,H1N1,0.998][47,N1,0.992][50,H1N1,0.994]	{@20[3-1,4-0,7-1]}	{@3[0,0.002][1,0.998]}{@4[0,0.992][1,0.004]}{@5[0,0.002][1,0.002]}{@7[1,0.994][0,0.004]}{@8[1,0.002][0,0.000]}
C:\Users\Bertozzi Lab\Desktop\Stacy\2020_08_17_Stacy\20200824_SAM_CD43_ddStcE_Sia_EThcD.raw	6093	22.8932	6074	812.863	2	1623.71	P16150	Homo sapiens	Leukosialin	[44 to 54]	MYTTSITSDPK	K,A	M[Common Variable:Oxidation on M]YT[O-Glycosylation:H1N1 on X]TSITSDPK	2	1623.71	34.327	0	{6093@[b2+1, b3+1, b4+1, b6+1, b9+1];[y1+1, y2+1, y3+1, y4+1, y5+1, y6+1, y7+1, y8+1, y9+1, y10+1];[(M0-365.13)+1];[D126+1, D138+1, D144+1, D168+1, D186+1, D204+1, D366+1]}{6097@[b2+1, b9+1];[c8+1, c10+1];[y2+1, y4+1, y5+1, y6+1, y7+1, y8+1, y9+1];[zDot6+1, zDot8+1, zDot9+1, zDot10+1, zDot11+1];[(M0-162.05)+1, (M0-365.13)+1];[D126+1, D138+1, D144+1, D168+1, D186+1, D204+1, D366+1]}	{6093@[b2+1:311.10559, b3+1:412.15350, b4+1:513.20227, b6+1:713.31885, b9+1:1016.42419];[y1+1:147.11287, y2+1:244.16550, y3+1:359.19183, y4+1:446.22461, y5+1:547.27277, y6+1:660.35651, y7+1:747.38800, y8+1:848.43219, y9+1:949.48517, y10+1:1112.53442];[(M0-365.13)+1:1259.58044];[D126+1:126.05516, D138+1:138.05521, D144+1:144.06574, D168+1:168.06551, D186+1:186.07610, D204+1:204.08678, D366+1:366.1…	{6093@[b2+1:-0.00041, b3+1:-0.00018, b4+1:0.00091, b6+1:0.00139, b9+1:0.00008];[y1+1:0.00007, y2+1:-0.00007, y3+1:-0.00068, y4+1:0.00007, y5+1:0.00055, y6+1:0.00022, y7+1:-0.00031, y8+1:-0.00380, y9+1:0.00150, y10+1:-0.01257];[(M0-365.13)+1:-0.00195];[D126+1:0.00021, D138+1:0.00026, D144+1:0.00023, D168+1:-0.00001, D186+1:0.00002, D204+1:0.00013, D366+1:-0.00065]}{6097@[b2+1:0.00059, b9+1:-0.0001…	{6093@[b2+1:-1.33, b3+1:-0.44, b4+1:1.77, b6+1:1.96, b9+1:0.08];[y1+1:0.45, y2+1:-0.30, y3+1:-1.89, y4+1:0.16, y5+1:1.00, y6+1:0.34, y7+1:-0.42, y8+1:-4.48, y9+1:1.58, y10+1:-11.31];[(M0-365.13)+1:-1.55];[D126+1:1.68, D138+1:1.90, D144+1:1.58, D168+1:-0.06, D186+1:0.10, D204+1:0.64, D366+1:-1.77]}{6097@[b2+1:1.91, b9+1:-0.10];[c8+1:3.84, c10+1:0.20];[y2+1:0.33, y4+1:-1.01, y5+1:1.00, y6+1:0.25, y…	{6093@[b2+1:12842, b3+1:3994, b4+1:3338, b6+1:4632, b9+1:41658];[y1+1:3002, y2+1:33959, y3+1:2875, y4+1:7011, y5+1:16771, y6+1:4430, y7+1:7062, y8+1:14677, y9+1:27163, y10+1:2751];[(M0-365.13)+1:254796];[D126+1:84637, D138+1:48887, D144+1:49440, D168+1:26680, D186+1:153122, D204+1:192554, D366+1:33207]}{6097@[b2+1:1621, b9+1:5893];[c8+1:6754, c10+1:14533];[y2+1:9562, y4+1:1268, y5+1:5056, y6+1:13…	{6093@23}{6097@25}	T	0	0	0	6.03414	3.21109	14.4145	1	5	365.132	H1N1	FALSE	0.995398	(N(H))	Level1	[3,H1N1,0.960]	[46,H1N1,0.960]	{@1[3-1]}	{@3[1,0.960]}{@4[1,0.019]}{@5[1,0.019]}{@7[1,0.000]}{@8[1,0.000]}
C:\Users\Bertozzi Lab\Desktop\Stacy\2020_08_17_Stacy\20200824_SAM_CD43_ddStcE_Sia_EThcD.raw	5117	18.5311	5099	780.336	3	2337.98	P16150	Homo sapiens	Leukosialin	[44 to 54]	MYTTSITSDPK	K,A	MYT[O-Glycosylation:H1N1 on X]T[O-Glycosylation:H1N1 on X]S[O-Glycosylation:H1N1 on X]ITSDPK	3	2337.98	31.1213	0	{5117@[b2+1, b5+1, b6+1, b7+1, b9+1];[y2+1, y4+1, y5+1, y6+1, y7+1, y8+1, y9+1];[D109+1, D126+1, D138+1, D144+1, D168+1, D186+1, D204+1, D366+1]}{5120@[c2+1, c3+1, c4+1, c5+1, c6+1, c7+1, c8+1, c10+1];[y2+1, y4+1];[zDot3+1, zDot4+1, zDot5+1, zDot6+1, zDot7+1, zDot8+1, zDot10+1, zDot11+1];[(M0-365.13)+1];[D126+1, D138+1, D144+1, D168+1, D186+1, D204+1, D366+1]}	{5117@[b2+1:295.11102, b5+1:584.24390, b6+1:697.32281, b7+1:798.37238, b9+1:1000.42925];[y2+1:244.16580, y4+1:446.22580, y5+1:547.27240, y6+1:660.35718, y7+1:747.39178, y8+1:848.43512, y9+1:949.48517];[D109+1:109.02858, D126+1:126.05522, D138+1:138.05526, D144+1:144.06560, D168+1:168.06554, D186+1:186.07613, D204+1:204.08664, D366+1:366.13897]}{5120@[c2+1:312.13773, c3+1:778.31739, c4+1:1244.4836…	{5117@[b2+1:-0.00007, b5+1:0.00542, b6+1:0.00028, b7+1:0.00216, b9+1:0.00006];[y2+1:0.00023, y4+1:0.00126, y5+1:0.00018, y6+1:0.00090, y7+1:0.00347, y8+1:-0.00087, y9+1:0.00150];[D109+1:0.00018, D126+1:0.00028, D138+1:0.00031, D144+1:0.00008, D168+1:0.00002, D186+1:0.00005, D204+1:-0.00001, D366+1:-0.00049]}{5120@[c2+1:0.00009, c3+1:-0.00012, c4+1:-0.01370, c5+1:-0.00278, c6+1:0.00813, c7+1:-0.01…	{5117@[b2+1:-0.23, b5+1:9.29, b6+1:0.40, b7+1:2.71, b9+1:0.06];[y2+1:0.96, y4+1:2.83, y5+1:0.33, y6+1:1.36, y7+1:4.65, y8+1:-1.03, y9+1:1.58];[D109+1:1.70, D126+1:2.23, D138+1:2.29, D144+1:0.57, D168+1:0.12, D186+1:0.27, D204+1:-0.03, D366+1:-1.35]}{5120@[c2+1:0.29, c3+1:-0.16, c4+1:-11.02, c5+1:-1.64, c6+1:4.49, c7+1:-6.78, c8+1:0.85, c10+1:2.43];[y2+1:0.08, y4+1:1.46];[zDot3+1:0.39, zDot4+1:-0.…	{5117@[b2+1:3491, b5+1:3112, b6+1:5043, b7+1:3538, b9+1:51629];[y2+1:33302, y4+1:3486, y5+1:7197, y6+1:4513, y7+1:4178, y8+1:4641, y9+1:5581];[D109+1:3594, D126+1:158215, D138+1:117377, D144+1:111659, D168+1:45270, D186+1:261268, D204+1:313364, D366+1:58340]}{5120@[c2+1:4642, c3+1:3510, c4+1:11870, c5+1:5777, c6+1:3373, c7+1:3743, c8+1:9674, c10+1:1781];[y2+1:4672, y4+1:1154];[zDot3+1:3390, zDot4…	{5117@20}{5120@26}	T	0	0	0	16.0759	1.00338	15.5978	3	5	1095.4	H3N3	FALSE	1.12993	(N(H)),(N(H)),(N(H))	Level1	[3,H1N1,1.000][4,H1N1,1.000][5,H1N1,0.998]	[46,H1N1,1.000][47,H1N1,1.000][48,H1N1,0.998]	{@32[3-1,4-1,5-1]}	{@3[1,1.000]}{@4[1,1.000]}{@5[1,0.998]}{@7[1,0.002]}{@8[1,0.000]}
C:\Users\Bertozzi Lab\Desktop\Stacy\2020_08_17_Stacy\20200824_SAM_CD43_ddStcE_Sia_EThcD.raw	5828	21.6727	5811	760.986	3	2279.94	P16150	Homo sapiens	Leukosialin	[44 to 54]	MYTTSITSDPK	K,A	M[Common Variable:Oxidation on M]YT[O-Glycosylation:H1N1A1 on X]T[O-Glycosylation:H1N1 on X]SITSDPK	3	2279.93	30.0978	32	{5828@[y2+1, y4+1, y5+1, y6+1, y7+1, y8+1, y9+1, y10+1];[D109+1, D126+1, D138+1, D144+1, D168+1, D186+1, D204+1, D274+1, D366+1]}{5832@[b10+1];[c3+1, c4+1, c5+1, c6+1, c8+1, c10+1];[y1+1, y2+1, y3+1, y4+1, y5+1, y6+1, y7+1];[zDot1+1, zDot3+1, zDot4+1, zDot5+1, zDot6+1, zDot7+1, zDot11+1];[(M0-453.15)+1];[D126+1, D138+1, D144+1, D168+1, D186+1, D204+1, D274+1, D292+1, D366+1]}	{5828@[y2+1:244.16544, y4+1:446.22531, y5+1:547.27194, y6+1:660.35541, y7+1:747.38879, y8+1:848.43481, y9+1:949.48471, y10+1:1112.54810];[D109+1:109.02857, D126+1:126.05524, D138+1:138.05527, D144+1:144.06563, D168+1:168.06557, D186+1:186.07636, D204+1:204.08697, D274+1:274.09198, D366+1:366.13960]}{5832@[b10+1:1113.46594];[c3+1:1085.40784, c4+1:1551.58508, c5+1:1638.62109, c6+1:1751.70552, c8+1:…	{5828@[y2+1:-0.00013, y4+1:0.00077, y5+1:-0.00028, y6+1:-0.00087, y7+1:0.00048, y8+1:-0.00117, y9+1:0.00105, y10+1:0.00110];[D109+1:0.00018, D126+1:0.00030, D138+1:0.00032, D144+1:0.00011, D168+1:0.00005, D186+1:0.00029, D204+1:0.00033, D274+1:-0.00015, D366+1:0.00013]}{5832@[b10+1:-0.01093];[c3+1:-0.00001, c4+1:-0.00263, c5+1:0.00135, c6+1:0.00171, c8+1:0.00209, c10+1:0.00429];[y1+1:-0.00003, y2…	{5828@[y2+1:-0.54, y4+1:1.73, y5+1:-0.51, y6+1:-1.33, y7+1:0.65, y8+1:-1.39, y9+1:1.10, y10+1:0.99];[D109+1:1.63, D126+1:2.38, D138+1:2.34, D144+1:0.78, D168+1:0.30, D186+1:1.55, D204+1:1.61, D274+1:-0.54, D366+1:0.36]}{5832@[b10+1:-9.82];[c3+1:-0.00, c4+1:-1.69, c5+1:0.83, c6+1:0.98, c8+1:1.08, c10+1:2.00];[y1+1:-0.18, y2+1:-1.23, y3+1:-0.44, y4+1:0.57, y5+1:-1.79, y6+1:-1.51, y7+1:-1.89];[zDot1…	{5828@[y2+1:53372, y4+1:9317, y5+1:25148, y6+1:8609, y7+1:9356, y8+1:10907, y9+1:24012, y10+1:4216];[D109+1:5923, D126+1:168840, D138+1:133401, D144+1:121210, D168+1:65724, D186+1:295538, D204+1:353747, D274+1:8406, D366+1:60491]}{5832@[b10+1:995];[c3+1:2607, c4+1:19025, c5+1:9230, c6+1:11948, c8+1:15477, c10+1:3558];[y1+1:1290, y2+1:15842, y3+1:4137, y4+1:4529, y5+1:2043, y6+1:1392, y7+1:1655];[…	{5828@17}{5832@31}	T	0	0	0	13.1083	1.0006	18.3323	2	5	1021.36	H2N2A1	FALSE	1.1613	(N(H)),(N(H(A)))	Level1	[3,H1N1A1,0.993][4,H1N1,0.993]	[46,H1N1A1,0.993][47,H1N1,0.993]	{@26[3-4,4-1]}	{@3[1,0.007][4,0.993]}{@4[1,0.993][4,0.007]}{@5[1,0.000][4,0.000]}{@7[1,0.000][4,0.000]}{@8[4,0.000][1,0.000]}
C:\Users\Bertozzi Lab\Desktop\Stacy\2020_08_17_Stacy\20200824_SAM_CD43_ddStcE_Sia_EThcD.raw	5881	21.8808	5853	701.636	3	2101.89	P16150	Homo sapiens	Leukosialin	[44 to 54]	MYTTSITSDPK	K,A	MYT[O-Glycosylation:H1N1A1 on X]T[O-Glycosylation:N1 on X]SITSDPK	2	2101.89	29.1327	3	{5881@[b6+1, b9+1];[y2+1, y5+1, y7+1, y8+1, y9+1];[(M0-656.23)+1];[D109+1, D126+1, D138+1, D144+1, D168+1, D186+1, D204+1, D274+1, D292+1, D366+1]}{5884@[b9+1];[c2+1, c3+1, c4+1, c5+1, c6+1, c7+1, c8+1, c10+1];[y1+1, y2+1, y3+1, y4+1, y7+1];[zDot5+1, zDot6+1, zDot7+1, zDot11+1];[(M0-291.10)+2, (M0-453.15)+1, (M0-656.23)+2];[D126+1, D138+1, D144+1, D168+1, D186+1, D204+1, D274+1, D292+1, D366+1]}	{5881@[b6+1:697.32391, b9+1:1000.42692];[y2+1:244.16537, y5+1:547.27319, y7+1:747.38757, y8+1:848.43958, y9+1:949.48395];[(M0-656.23)+1:1446.66672];[D109+1:109.02838, D126+1:126.05521, D138+1:138.05504, D144+1:144.06561, D168+1:168.06552, D186+1:186.07646, D204+1:204.08677, D274+1:274.09204, D292+1:292.10266, D366+1:366.13968]}{5884@[b9+1:1000.42877];[c2+1:312.13806, c3+1:1069.40930, c4+1:1373.53…	{5881@[b6+1:0.00137, b9+1:-0.00227];[y2+1:-0.00019, y5+1:0.00098, y7+1:-0.00074, y8+1:0.00359, y9+1:0.00028];[(M0-656.23)+1:-0.00013];[D109+1:-0.00002, D126+1:0.00026, D138+1:0.00009, D144+1:0.00010, D168+1:0.00000, D186+1:0.00039, D204+1:0.00012, D274+1:-0.00008, D292+1:-0.00003, D366+1:0.00021]}{5884@[b9+1:-0.00042];[c2+1:0.00042, c3+1:-0.00363, c4+1:-0.00702, c5+1:-0.00963, c6+1:0.00873, c7+1:…	{5881@[b6+1:1.97, b9+1:-2.28];[y2+1:-0.79, y5+1:1.79, y7+1:-0.99, y8+1:4.23, y9+1:0.30];[(M0-656.23)+1:-0.09];[D109+1:-0.14, D126+1:2.10, D138+1:0.67, D144+1:0.67, D168+1:0.03, D186+1:2.08, D204+1:0.60, D274+1:-0.31, D292+1:-0.09, D366+1:0.58]}{5884@[b9+1:-0.42];[c2+1:1.36, c3+1:-3.39, c4+1:-5.11, c5+1:-6.60, c6+1:5.55, c7+1:-0.50, c8+1:-0.17, c10+1:-1.14];[y1+1:-1.85, y2+1:-1.86, y3+1:-0.70, y4+…	{5881@[b6+1:4541, b9+1:35335];[y2+1:16966, y5+1:8335, y7+1:6500, y8+1:4016, y9+1:9745];[(M0-656.23)+1:55864];[D109+1:1611, D126+1:61395, D138+1:49709, D144+1:51451, D168+1:23054, D186+1:97409, D204+1:111655, D274+1:129640, D292+1:26067, D366+1:7123]}{5884@[b9+1:1256];[c2+1:2205, c3+1:2328, c4+1:14341, c5+1:4211, c6+1:5701, c7+1:3390, c8+1:9741, c10+1:1485];[y1+1:993, y2+1:5745, y3+1:1171, y4+1:20…	{5881@18}{5884@30}	T	0	0	0	12.0464	4.04905	19.3197	2	5	859.307	H1N2A1	FALSE	0.96614	(N),(N(H(A)))	Level1b	[3,H1N1A1,0.500][4,N1,0.500]	[46,H1N1A1,0.500][47,N1,0.500]	{@15[3-4,4-0]}	{@3[0,0.500][4,0.500]}{@4[0,0.500][4,0.500]}{@5[0,0.000][4,0.000]}{@7[0,0.000][4,0.000]}{@8[4,0.000][0,0.000]}
C:\Users\Bertozzi Lab\Desktop\Stacy\2020_08_17_Stacy\20200824_SAM_CD43_ddStcE_Sia_EThcD.raw	4874	17.5482	4846	785.667	3	2353.98	P16150	Homo sapiens	Leukosialin	[44 to 54]	MYTTSITSDPK	K,A	M[Common Variable:Oxidation on M]YT[O-Glycosylation:H1N1 on X]T[O-Glycosylation:H1N1 on X]SIT[O-Glycosylation:H1N1 on X]SDPK	4	2353.97	27.1147	0	{4874@[b2+1, b7+1, b9+1];[y2+1, y5+1, y8+1, y9+1];[D109+1, D126+1, D138+1, D144+1, D168+1, D186+1, D204+1, D366+1]}{4876@[b9+1, b10+1];[c1+1, c2+1, c3+1, c4+1, c5+1, c6+1, c7+1, c8+1, c10+1];[y2+1, y4+1];[zDot3+1, zDot4+1, zDot6+1, zDot7+1, zDot8+1, zDot11+1];[(M0-162.05)+1];[D126+1, D138+1, D144+1, D168+1, D186+1, D204+1, D366+1]}	{4874@[b2+1:311.10590, b7+1:814.36774, b9+1:1016.42328];[y2+1:244.16470, y5+1:547.27081, y8+1:848.43414, y9+1:949.47837];[D109+1:109.02856, D126+1:126.05518, D138+1:138.05529, D144+1:144.06560, D168+1:168.06561, D186+1:186.07642, D204+1:204.08661, D366+1:366.13934]}{4876@[b9+1:1016.43915, b10+1:1113.45835];[c1+1:165.06941, c2+1:328.13232, c3+1:794.30951, c4+1:1260.48547, c5+1:1347.52002, c6+1:146…	{4874@[b2+1:-0.00011, b7+1:0.00260, b9+1:-0.00083];[y2+1:-0.00086, y5+1:-0.00140, y8+1:-0.00185, y9+1:-0.00530];[D109+1:0.00016, D126+1:0.00024, D138+1:0.00034, D144+1:0.00008, D168+1:0.00010, D186+1:0.00035, D204+1:-0.00004, D366+1:-0.00012]}{4876@[b9+1:0.01504, b10+1:-0.01852];[c1+1:0.00019, c2+1:-0.00023, c3+1:-0.00291, c4+1:-0.00682, c5+1:-0.00430, c6+1:0.00098, c7+1:-0.00248, c8+1:0.00985, c…	{4874@[b2+1:-0.35, b7+1:3.20, b9+1:-0.81];[y2+1:-3.56, y5+1:-2.57, y8+1:-2.18, y9+1:-5.59];[D109+1:1.48, D126+1:1.89, D138+1:2.51, D144+1:0.57, D168+1:0.58, D186+1:1.88, D204+1:-0.19, D366+1:-0.34]}{4876@[b9+1:14.82, b10+1:-16.65];[c1+1:1.14, c2+1:-0.70, c3+1:-3.67, c4+1:-5.41, c5+1:-3.19, c6+1:0.67, c7+1:-1.29, c8+1:4.89, c10+1:-3.11];[y2+1:-1.61, y4+1:3.17];[zDot3+1:-2.73, zDot4+1:2.69, zDot6+1…	{4874@[b2+1:5882, b7+1:2970, b9+1:38003];[y2+1:12662, y5+1:3861, y8+1:4674, y9+1:6098];[D109+1:1556, D126+1:102884, D138+1:70324, D144+1:80951, D168+1:31370, D186+1:196938, D204+1:231099, D366+1:38774]}{4876@[b9+1:1593, b10+1:1304];[c1+1:6459, c2+1:6744, c3+1:3684, c4+1:5219, c5+1:5028, c6+1:3009, c7+1:1392, c8+1:4869, c10+1:1397];[y2+1:3912, y4+1:1842];[zDot3+1:3206, zDot4+1:1544, zDot6+1:3457, …	{4874@15}{4876@27}	T	0.0016835	0	0	15.0723	1.0027	15.6252	3	5	1095.4	H3N3	FALSE	0.909037	(N(H)),(N(H)),(N(H))	Level1	[3,H1N1,1.000][4,H1N1,0.998][7,H1N1,1.000]	[46,H1N1,1.000][47,H1N1,0.998][50,H1N1,1.000]	{@32[3-1,4-1,7-1]}	{@3[1,1.000]}{@4[1,0.998]}{@5[1,0.002]}{@7[1,1.000]}{@8[1,0.000]}
C:\Users\Bertozzi Lab\Desktop\Stacy\2020_08_17_Stacy\20200824_SAM_CD43_ddStcE_Sia_EThcD.raw	5130	18.5973	5113	663.956	3	1988.84	P16150	Homo sapiens	Leukosialin	[44 to 54]	MYTTSITSDPK	K,A	M[Common Variable:Oxidation on M]YTTS[O-Glycosylation:H2N2 on X]ITSDPK	2	1988.84	25.3466	0	{5130@[b2+1, b6+1, b9+1];[y2+1, y4+1, y5+1, y6+1, y7+1, y8+1, y9+1];[(M0-527.19)+1, (M0-730.26)+1];[D126+1, D138+1, D144+1, D168+1, D186+1, D204+1, D366+1]}{5133@[c1+1, c2+1, c5+1, c6+1, c8+1];[y1+1, y2+1];[zDot7+1, zDot8+1];[(M0-162.05)+1, (M0-365.13)+1, (M0-527.19)+1, (M0-730.26)+1];[D126+1, D138+1, D144+1, D168+1, D186+1, D204+1, D366+1]}	{5130@[b2+1:311.10585, b6+1:713.32031, b9+1:1016.42553];[y2+1:244.16561, y4+1:446.22760, y5+1:547.27112, y6+1:660.35382, y7+1:747.39044, y8+1:848.43651, y9+1:949.48352];[(M0-527.19)+1:1462.65593, (M0-730.26)+1:1259.58178];[D126+1:126.05521, D138+1:138.05523, D144+1:144.06561, D168+1:168.06543, D186+1:186.07633, D204+1:204.08702, D366+1:366.13940]}{5133@[c1+1:165.06923, c2+1:328.13278, c5+1:1347.5…	{5130@[b2+1:-0.00015, b6+1:0.00286, b9+1:0.00143];[y2+1:0.00004, y4+1:0.00306, y5+1:-0.00110, y6+1:-0.00246, y7+1:0.00213, y8+1:0.00052, y9+1:-0.00015];[(M0-527.19)+1:-0.00584, (M0-730.26)+1:-0.00062];[D126+1:0.00026, D138+1:0.00028, D144+1:0.00010, D168+1:-0.00009, D186+1:0.00026, D204+1:0.00037, D366+1:-0.00006]}{5133@[c1+1:0.00000, c2+1:0.00023, c5+1:0.00874, c6+1:-0.00084, c8+1:0.00693];[y1+1…	{5130@[b2+1:-0.49, b6+1:4.01, b9+1:1.41];[y2+1:0.17, y4+1:6.87, y5+1:-2.01, y6+1:-3.73, y7+1:2.86, y8+1:0.62, y9+1:-0.15];[(M0-527.19)+1:-3.99, (M0-730.26)+1:-0.49];[D126+1:2.10, D138+1:2.07, D144+1:0.67, D168+1:-0.52, D186+1:1.38, D204+1:1.84, D366+1:-0.17]}{5133@[c1+1:0.02, c2+1:0.70, c5+1:6.49, c6+1:-0.57, c8+1:4.20];[y1+1:3.16, y2+1:0.59];[zDot7+1:-8.48, zDot8+1:-15.64];[(M0-162.05)+1:3.94, (…	{5130@[b2+1:11566, b6+1:3151, b9+1:22085];[y2+1:22969, y4+1:2695, y5+1:7231, y6+1:3795, y7+1:4984, y8+1:9026, y9+1:14230];[(M0-527.19)+1:7980, (M0-730.26)+1:85036];[D126+1:69908, D138+1:45816, D144+1:53889, D168+1:15708, D186+1:79313, D204+1:108029, D366+1:5851]}{5133@[c1+1:2030, c2+1:1380, c5+1:1975, c6+1:4577, c8+1:3746];[y1+1:765, y2+1:2369];[zDot7+1:2825, zDot8+1:1386];[(M0-162.05)+1:1064, (M…	{5130@19}{5133@20}	T	0.0016835	0	0	7.07651	6.17324	14.5581	1	5	730.264	H2N2	FALSE	0.907489	(N(H)(N(H)))	Level1	[5,H2N2,0.991]	[48,H2N2,0.991]	{@9[5-5]}	{@3[5,0.000]}{@4[5,0.008]}{@5[5,0.991]}{@7[5,0.000]}{@8[5,0.000]}
C:\Users\Bertozzi Lab\Desktop\Stacy\2020_08_17_Stacy\20200824_SAM_CD43_ddStcE_Sia_EThcD.raw	5562	20.4777	5529	987.431	2	1972.85	P16150	Homo sapiens	Leukosialin	[44 to 54]	MYTTSITSDPK	K,A	MYT[O-Glycosylation:H1N1 on X]TSITS[O-Glycosylation:H1N1 on X]DPK	2	1972.84	25.211	0	{5562@[b2+1, b3+1, b5+1, b6+1, b7+1, b9+1];[y2+1, y4+1, y5+1, y6+1, y7+1, y8+1, y9+1];[(M0-365.13)+1];[D109+1, D126+1, D138+1, D144+1, D168+1, D186+1, D204+1, D366+1]}{5565@[b10+1];[c8+1, c10+1];[y2+1];[zDot6+1, zDot7+1, zDot8+1, zDot9+1, zDot10+1, zDot11+1];[(M0-365.13)+1];[D126+1, D138+1, D144+1, D168+1, D186+1, D204+1, D366+1]}	{5562@[b2+1:295.11127, b3+1:396.15906, b5+1:584.23798, b6+1:697.32220, b7+1:798.36931, b9+1:1000.42930];[y2+1:244.16574, y4+1:446.22403, y5+1:547.27173, y6+1:660.35413, y7+1:747.38928, y8+1:848.43762, y9+1:949.48322];[(M0-365.13)+1:1608.72119];[D109+1:109.02831, D126+1:126.05506, D138+1:138.05526, D144+1:144.06577, D168+1:168.06557, D186+1:186.07626, D204+1:204.08694, D366+1:366.13964]}{5565@[b10…	{5562@[b2+1:0.00018, b3+1:0.00029, b5+1:-0.00050, b6+1:-0.00033, b7+1:-0.00091, b9+1:0.00011];[y2+1:0.00017, y4+1:-0.00051, y5+1:-0.00049, y6+1:-0.00216, y7+1:0.00097, y8+1:0.00163, y9+1:-0.00045];[(M0-365.13)+1:0.00152];[D109+1:-0.00009, D126+1:0.00011, D138+1:0.00031, D144+1:0.00025, D168+1:0.00005, D186+1:0.00018, D204+1:0.00029, D366+1:0.00018]}{5565@[b10+1:0.02186];[c8+1:-0.00079, c10+1:-0.0…	{5562@[b2+1:0.60, b3+1:0.73, b5+1:-0.86, b6+1:-0.48, b7+1:-1.14, b9+1:0.11];[y2+1:0.71, y4+1:-1.15, y5+1:-0.90, y6+1:-3.27, y7+1:1.30, y8+1:1.93, y9+1:-0.48];[(M0-365.13)+1:0.95];[D109+1:-0.85, D126+1:0.88, D138+1:2.29, D144+1:1.74, D168+1:0.30, D186+1:0.97, D204+1:1.43, D366+1:0.48]}{5565@[b10+1:19.94];[c8+1:-0.49, c10+1:-0.59];[y2+1:0.77];[zDot6+1:0.91, zDot7+1:1.94, zDot8+1:1.54, zDot9+1:0.60,…	{5562@[b2+1:6957, b3+1:2945, b5+1:4427, b6+1:14116, b7+1:9131, b9+1:86338];[y2+1:31235, y4+1:6260, y5+1:17202, y6+1:3571, y7+1:4645, y8+1:6356, y9+1:9440];[(M0-365.13)+1:46880];[D109+1:3114, D126+1:107870, D138+1:90467, D144+1:87198, D168+1:38300, D186+1:244094, D204+1:271045, D366+1:87058]}{5565@[b10+1:4413];[c8+1:7397, c10+1:7139];[y2+1:881];[zDot6+1:2746, zDot7+1:1276, zDot8+1:1299, zDot9+1:82…	{5562@22}{5565@18}	T	0.0016835	0	0	7.09814	2.055	15.4652	2	5	730.264	H2N2	FALSE	1.03501	(N(H)),(N(H))	Level2	[3,H1N1,0.993]	[46,H1N1,0.993]	{@10[3-1,8-1]}{@10[3-1,7-1]}	{@3[1,0.993]}{@4[1,0.255]}{@5[1,0.251]}{@7[1,0.251]}{@8[1,0.251]}
C:\Users\Bertozzi Lab\Desktop\Stacy\2020_08_17_Stacy\20200824_SAM_CD43_ddStcE_Sia_EThcD.raw	5492	20.2251	5468	760.987	3	2279.94	P16150	Homo sapiens	Leukosialin	[44 to 54]	MYTTSITSDPK	K,A	M[Common Variable:Oxidation on M]YTT[O-Glycosylation:H2N2A1 on X]SITSDPK	2	2279.93	24.2337	0	{5492@[b6+1, b9+1];[y2+1];[(M0-818.28)+1, (M0-1021.36)+1];[D126+1, D138+1, D144+1, D168+1, D186+1, D204+1, D274+1, D292+1, D366+1]}{5495@[c1+1, c2+1, c4+1, c5+1, c6+1, c8+1];[y2+1, y5+1];[zDot3+1, zDot5+1, zDot7+1, zDot8+1, zDot11+1];[(M0-291.10)+1, (M0-453.15)+2, (M0-615.20)+2, (M0-656.23)+1, (M0-818.28)+1, (M0-1021.36)+1];[D126+1, D186+1, D204+1, D274+1, D292+1, D366+1]}	{5492@[b6+1:713.32294, b9+1:1016.42896];[y2+1:244.16536];[(M0-818.28)+1:1462.65903, (M0-1021.36)+1:1259.58001];[D126+1:126.05511, D138+1:138.05504, D144+1:144.06537, D168+1:168.06555, D186+1:186.07611, D204+1:204.08661, D274+1:274.09203, D292+1:292.10236, D366+1:366.13965]}{5495@[c1+1:165.06927, c2+1:328.13174, c4+1:1551.59998, c5+1:1638.62390, c6+1:1751.71057, c8+1:1939.77307];[y2+1:244.16553, y…	{5492@[b6+1:0.00548, b9+1:0.00485];[y2+1:-0.00021];[(M0-818.28)+1:-0.00274, (M0-1021.36)+1:-0.00238];[D126+1:0.00016, D138+1:0.00009, D144+1:-0.00015, D168+1:0.00004, D186+1:0.00003, D204+1:-0.00004, D274+1:-0.00010, D292+1:-0.00033, D366+1:0.00018]}{5495@[c1+1:0.00005, c2+1:-0.00081, c4+1:0.01226, c5+1:0.00416, c6+1:0.00677, c8+1:-0.01044];[y2+1:-0.00004, y5+1:0.00366];[zDot3+1:0.00077, zDot5+1:…	{5492@[b6+1:7.70, b9+1:4.78];[y2+1:-0.86];[(M0-818.28)+1:-1.87, (M0-1021.36)+1:-1.89];[D126+1:1.28, D138+1:0.67, D144+1:-1.03, D168+1:0.21, D186+1:0.19, D204+1:-0.19, D274+1:-0.37, D292+1:-1.14, D366+1:0.50]}{5495@[c1+1:0.30, c2+1:-2.47, c4+1:7.91, c5+1:2.54, c6+1:3.87, c8+1:-5.38];[y2+1:-0.17, y5+1:6.70];[zDot3+1:2.26, zDot5+1:1.47, zDot7+1:2.06, zDot8+1:-18.03, zDot11+1:12.56];[(M0-291.10)+1:-0…	{5492@[b6+1:2934, b9+1:6682];[y2+1:8249];[(M0-818.28)+1:15077, (M0-1021.36)+1:32833];[D126+1:21690, D138+1:16365, D144+1:15325, D168+1:7067, D186+1:31679, D204+1:46063, D274+1:31941, D292+1:10136, D366+1:5940]}{5495@[c1+1:1719, c2+1:1552, c4+1:4170, c5+1:1565, c6+1:2342, c8+1:2340];[y2+1:2217, y5+1:802];[zDot3+1:1817, zDot5+1:1046, zDot7+1:747, zDot8+1:944, zDot11+1:1301];[(M0-291.10)+1:2146, (M0…	{5492@14}{5495@25}	T	0.0016835	0	0	11.0546	8.1471	15.4304	1	5	1021.36	H2N2A1	FALSE	1.06789	(N(H(A))(N(H)))	Level1	[4,H2N2A1,0.991]	[47,H2N2A1,0.991]	{@25[4-8]}	{@3[8,0.005]}{@4[8,0.991]}{@5[8,0.005]}{@7[8,0.000]}{@8[8,0.000]}
C:\Users\Bertozzi Lab\Desktop\Stacy\2020_08_17_Stacy\20200824_SAM_CD43_ddStcE_Sia_EThcD.raw	8676	33.7046	8651	931.773	3	2792.3	P16150	Homo sapiens	Leukosialin	[84 to 101]	STGSPLPEPTTYQEVSIK	A,M	ST[O-Glycosylation:N1A1 on X]GSPLPEPT[O-Glycosylation:H1N1 on X]TYQEVSIK	2	2792.28	30.1768	7	{8676@[y1+1, y3+1, y4+1, y6+1, y7+1, y8+1, y10+1, y11+1, y12+2, y13+1, y15+2];[D126+1, D138+1, D144+1, D168+1, D186+1, D204+1, D274+1, D292+1, D366+1]}{8679@[c17+3];[y2+1, y3+1, y4+1, y5+1, y6+1, y10+1, y15+2];[zDot2+1, zDot3+1, zDot4+1, zDot5+1, zDot6+1, zDot7+1, zDot8+1, zDot11+1, zDot13+1, zDot15+1, zDot16+2];[D126+1, D138+1, D144+1, D168+1, D186+1, D204+1, D274+1, D292+1, D366+1]}	{8676@[y1+1:147.11296, y3+1:347.22900, y4+1:446.29660, y6+1:703.39490, y7+1:866.45569, y8+1:967.50641, y10+1:1165.60864, y11+1:1294.65112, y12+2:696.35651, y13+1:1504.78918, y15+2:844.94178];[D126+1:126.05522, D138+1:138.05527, D144+1:144.06583, D168+1:168.06563, D186+1:186.07643, D204+1:204.08670, D274+1:274.09215, D292+1:292.10263, D366+1:366.13890]}{8679@[c17+3:888.73498];[y2+1:260.19757, y3+1…	{8676@[y1+1:0.00016, y3+1:0.00011, y4+1:-0.00071, y6+1:-0.00358, y7+1:-0.00612, y8+1:-0.00308, y10+1:-0.00129, y11+1:-0.00140, y12+2:0.00045, y13+1:-0.00017, y15+2:0.00214];[D126+1:0.00027, D138+1:0.00032, D144+1:0.00031, D168+1:0.00011, D186+1:0.00036, D204+1:0.00005, D274+1:0.00002, D292+1:-0.00006, D366+1:-0.00057]}{8679@[c17+3:-0.01293];[y2+1:0.00070, y3+1:0.00063, y4+1:0.00075, y5+1:0.00043,…	{8676@[y1+1:1.07, y3+1:0.31, y4+1:-1.59, y6+1:-5.10, y7+1:-7.07, y8+1:-3.19, y10+1:-1.11, y11+1:-1.08, y12+2:0.32, y13+1:-0.11, y15+2:1.27];[D126+1:2.16, D138+1:2.34, D144+1:2.17, D168+1:0.67, D186+1:1.92, D204+1:0.27, D274+1:0.08, D292+1:-0.19, D366+1:-1.56]}{8679@[c17+3:-4.86];[y2+1:2.71, y3+1:1.81, y4+1:1.69, y5+1:0.75, y6+1:2.89, y10+1:-13.26, y15+2:0.73];[zDot2+1:-0.30, zDot3+1:-1.29, zDot4+…	{8676@[y1+1:6271, y3+1:8190, y4+1:4927, y6+1:2907, y7+1:5973, y8+1:6308, y10+1:59155, y11+1:4436, y12+2:64546, y13+1:6400, y15+2:209927];[D126+1:104239, D138+1:61527, D144+1:47487, D168+1:26566, D186+1:156875, D204+1:234117, D274+1:199115, D292+1:58511, D366+1:110605]}{8679@[c17+3:1619];[y2+1:1050, y3+1:3533, y4+1:3543, y5+1:968, y6+1:1294, y10+1:3776, y15+2:12500];[zDot2+1:3083, zDot3+1:2048, zD…	{8676@20}{8679@28}	T	0	0	0	12.0786	0	18.3628	2	6	859.307	H1N2A1	FALSE	1.29625	(N(H)),(N(A))	Level2	[10,H1N1,0.981]	[93,H1N1,0.981]	{@16[2-2,10-1]}{@16[1-2,10-1]}	{@1[1,0.000][2,0.500]}{@2[1,0.000][2,0.500]}{@4[1,0.000][2,0.000]}{@10[1,0.981][2,0.000]}{@11[1,0.018][2,0.000]}{@16[2,0.000][1,0.000]}
C:\Users\Bertozzi Lab\Desktop\Stacy\2020_08_17_Stacy\20200824_SAM_CD43_ddStcE_Sia_EThcD.raw	7197	28.1576	7177	807.052	3	2418.13	P16150	Homo sapiens	Leukosialin	[87 to 101]	SPLPEPTTYQEVSIK	G,M	S[O-Glycosylation:H1N1 on X]PLPEPT[O-Glycosylation:H1N1 on X]TYQEVSIK	2	2418.13	63.2376	0	{7197@[b2+1, b3+1, b4+1, b5+1, b6+1, b7+1, b8+1, b9+1, b10+1, b11+1, b12+1, b13+1, b14+1];[y1+1, y2+1, y3+1, y4+1, y5+1, y6+1, y7+1, y8+1, y9+1, y10+2, y11+1, y12+2, y13+2, y14+1];[D109+1, D115+1, D126+1, D138+1, D144+1, D163+1, D168+1, D186+1, D204+1, D366+1]}{7200@[b3+1, b5+1];[c2+1, c4+1, c6+1, c7+1, c8+1, c9+1, c10+1, c11+1, c12+1, c13+1, c14+2];[y1+1, y2+1, y3+1, y4+1, y5+1, y6+1, y7+1, y8+1…	{7197@[b2+1:185.09248, b3+1:298.17639, b4+1:395.22985, b5+1:524.27255, b6+1:621.33087, b7+1:722.37671, b8+1:823.41951, b9+1:986.48685, b10+1:1114.54172, b11+1:1243.58694, b12+1:1342.65379, b13+1:1429.68542, b14+1:1542.77436];[y1+1:147.11331, y2+1:260.19736, y3+1:347.22916, y4+1:446.29756, y5+1:575.34290, y6+1:703.40002, y7+1:866.46289, y8+1:967.51198, y9+1:1068.55869, y10+2:583.30954, y11+1:1294.…	{7197@[b2+1:0.00041, b3+1:0.00026, b4+1:0.00096, b5+1:0.00106, b6+1:0.00662, b7+1:0.00478, b8+1:-0.00010, b9+1:0.00391, b10+1:0.00020, b11+1:0.00283, b12+1:0.00126, b13+1:0.00087, b14+1:0.00575];[y1+1:0.00051, y2+1:0.00049, y3+1:0.00026, y4+1:0.00025, y5+1:0.00300, y6+1:0.00154, y7+1:0.00108, y8+1:0.00250, y9+1:0.00152, y10+2:0.00187, y11+1:0.00366, y12+2:0.00262, y13+2:0.00281, y14+1:-0.00691];[…	{7197@[b2+1:2.25, b3+1:0.87, b4+1:2.43, b5+1:2.03, b6+1:10.67, b7+1:6.62, b8+1:-0.12, b9+1:3.97, b10+1:0.18, b11+1:2.28, b12+1:0.94, b13+1:0.61, b14+1:3.73];[y1+1:3.48, y2+1:1.89, y3+1:0.75, y4+1:0.57, y5+1:5.23, y6+1:2.20, y7+1:1.25, y8+1:2.58, y9+1:1.43, y10+2:1.60, y11+1:2.83, y12+2:1.88, y13+2:1.87, y14+1:-4.32];[D109+1:2.83, D115+1:1.33, D126+1:3.45, D138+1:3.85, D144+1:4.04, D163+1:0.02, D1…	{7197@[b2+1:268057, b3+1:449220, b4+1:45614, b5+1:227179, b6+1:3731, b7+1:16594, b8+1:26529, b9+1:27295, b10+1:30594, b11+1:41455, b12+1:66834, b13+1:20385, b14+1:39153];[y1+1:57035, y2+1:33556, y3+1:115235, y4+1:52456, y5+1:45977, y6+1:71583, y7+1:78815, y8+1:77573, y9+1:37352, y10+2:299937, y11+1:74856, y12+2:715679, y13+2:264233, y14+1:6570];[D109+1:19330, D115+1:2598, D126+1:1562237, D138+1:6…	{7197@37}{7200@43}	T	0	0	0	21.1776	2.01273	17.3659	2	4	730.264	H2N2	FALSE	0.976002	(N(H)),(N(H))	Level1	[1,H1N1,1.000][7,H1N1,1.000]	[87,H1N1,1.000][93,H1N1,1.000]	{@10[1-1,7-1]}	{@1[1,1.000]}{@7[1,1.000]}{@8[1,0.000]}{@13[1,0.000]}
C:\Users\Bertozzi Lab\Desktop\Stacy\2020_08_17_Stacy\20200824_SAM_CD43_ddStcE_Sia_EThcD.raw	7196	28.1556	7177	753.034	3	2256.08	P16150	Homo sapiens	Leukosialin	[87 to 101]	SPLPEPTTYQEVSIK	G,M	S[O-Glycosylation:H1N1 on X]PLPEPT[O-Glycosylation:N1 on X]TYQEVSIK	2	2256.08	61.2438	0	{7196@[b2+1, b3+1, b4+1, b5+1, b7+1, b8+1, b9+1, b10+1, b11+1, b12+1, b14+1];[y1+1, y2+1, y3+1, y4+1, y5+1, y6+1, y7+1, y8+1, y9+1, y10+2, y11+1, y12+2, y13+1, y14+2];[D109+1, D126+1, D138+1, D144+1, D168+1, D186+1, D204+1, D366+1]}{7199@[b3+1, b5+1, b9+1];[c2+1, c4+1, c6+1, c7+1, c8+1, c9+1, c10+1, c11+1, c12+1, c13+1, c14+2];[y1+1, y2+1, y3+1, y5+1, y7+1, y8+1, y10+1, y12+1, y13+1];[zDot1+1, zD…	{7196@[b2+1:185.09245, b3+1:298.17627, b4+1:395.22894, b5+1:524.27273, b7+1:722.37024, b8+1:823.42401, b9+1:986.48364, b10+1:1114.52917, b11+1:1243.58182, b12+1:1342.65076, b14+1:1542.77441];[y1+1:147.11298, y2+1:260.19699, y3+1:347.22893, y4+1:446.29712, y5+1:575.34168, y6+1:703.39868, y7+1:866.46722, y8+1:967.50885, y9+1:1068.55673, y10+2:583.30895, y11+1:1294.65100, y12+2:696.35675, y13+1:1504…	{7196@[b2+1:0.00038, b3+1:0.00014, b4+1:0.00005, b5+1:0.00124, b7+1:-0.00169, b8+1:0.00440, b9+1:0.00070, b10+1:-0.01234, b11+1:-0.00229, b12+1:-0.00177, b14+1:0.00580];[y1+1:0.00017, y2+1:0.00012, y3+1:0.00003, y4+1:-0.00019, y5+1:0.00178, y6+1:0.00020, y7+1:0.00541, y8+1:-0.00064, y9+1:-0.00044, y10+2:0.00068, y11+1:-0.00152, y12+2:0.00094, y13+1:-0.00542, y14+2:-0.00536];[D109+1:0.00018, D126+…	{7196@[b2+1:2.09, b3+1:0.47, b4+1:0.12, b5+1:2.38, b7+1:-2.35, b8+1:5.35, b9+1:0.71, b10+1:-11.08, b11+1:-1.85, b12+1:-1.32, b14+1:3.76];[y1+1:1.18, y2+1:0.47, y3+1:0.10, y4+1:-0.43, y5+1:3.10, y6+1:0.28, y7+1:6.26, y8+1:-0.66, y9+1:-0.41, y10+2:0.59, y11+1:-1.18, y12+2:0.67, y13+1:-3.60, y14+2:-3.35];[D109+1:1.70, D126+1:1.92, D138+1:2.29, D144+1:2.76, D168+1:1.72, D186+1:0.60, D204+1:0.51, D366…	{7196@[b2+1:58794, b3+1:74214, b4+1:8521, b5+1:36741, b7+1:7119, b8+1:3670, b9+1:6072, b10+1:6956, b11+1:6434, b12+1:7406, b14+1:3659];[y1+1:14515, y2+1:8499, y3+1:22057, y4+1:9454, y5+1:12888, y6+1:16728, y7+1:14318, y8+1:18783, y9+1:6694, y10+2:69810, y11+1:19302, y12+2:122863, y13+1:16964, y14+2:4761];[D109+1:3679, D126+1:288503, D138+1:146092, D144+1:133729, D168+1:50742, D186+1:257187, D204+…	{7196@33}{7199@43}	T	0	0	0	21.1466	2.02855	15.3276	2	4	568.212	H1N2	FALSE	1.09871	(N),(N(H))	Level1b	[1,H1N1,0.499][7,N1,0.499]	[87,H1N1,0.499][93,N1,0.499]	{@5[1-1,7-0]}	{@1[0,0.501][1,0.499]}{@7[0,0.499][1,0.499]}{@8[0,0.000][1,0.002]}{@13[1,0.000][0,0.000]}
C:\Users\Bertozzi Lab\Desktop\Stacy\2020_08_17_Stacy\20200824_SAM_CD43_ddStcE_Sia_EThcD.raw	7747	30.5409	7727	904.085	3	2709.23	P16150	Homo sapiens	Leukosialin	[87 to 101]	SPLPEPTTYQEVSIK	G,M	S[O-Glycosylation:H1N1A1 on X]PLPEPT[O-Glycosylation:H1N1 on X]TYQEVSIK	2	2709.23	61.2361	0	{7747@[b2+1, b3+1, b4+1, b5+1, b7+1, b8+1, b9+1, b10+1, b11+1, b12+1, b13+1, b14+1];[y1+1, y2+1, y3+1, y4+1, y5+1, y6+1, y7+1, y8+1, y9+1, y10+2, y11+1, y12+2, y13+2, y14+1];[(M0-656.23)+2];[D109+1, D126+1, D138+1, D144+1, D168+1, D186+1, D204+1, D274+1, D292+1, D366+1]}{7750@[b3+1];[c2+1, c4+1, c6+1, c7+1, c8+1, c9+1, c10+1, c11+1, c12+1, c13+1, c14+1];[y1+1, y2+1, y3+1, y4+1, y5+1, y6+1, y7+1, …	{7747@[b2+1:185.09233, b3+1:298.17636, b4+1:395.22937, b5+1:524.27212, b7+1:722.37238, b8+1:823.42480, b9+1:986.48354, b10+1:1114.53455, b11+1:1243.58450, b12+1:1342.65149, b13+1:1429.68469, b14+1:1542.77356];[y1+1:147.11281, y2+1:260.19644, y3+1:347.22894, y4+1:446.29767, y5+1:575.34058, y6+1:703.39978, y7+1:866.46166, y8+1:967.50960, y9+1:1068.55859, y10+2:583.30883, y11+1:1294.65173, y12+2:696…	{7747@[b2+1:0.00026, b3+1:0.00023, b4+1:0.00047, b5+1:0.00063, b7+1:0.00044, b8+1:0.00519, b9+1:0.00060, b10+1:-0.00697, b11+1:0.00039, b12+1:-0.00103, b13+1:0.00014, b14+1:0.00494];[y1+1:0.00000, y2+1:-0.00043, y3+1:0.00005, y4+1:0.00036, y5+1:0.00067, y6+1:0.00130, y7+1:-0.00015, y8+1:0.00012, y9+1:0.00143, y10+2:0.00046, y11+1:-0.00079, y12+2:0.00143, y13+2:0.00288, y14+1:0.00115];[(M0-656.23)…	{7747@[b2+1:1.42, b3+1:0.78, b4+1:1.20, b5+1:1.21, b7+1:0.61, b8+1:6.32, b9+1:0.61, b10+1:-6.26, b11+1:0.32, b12+1:-0.77, b13+1:0.10, b14+1:3.21];[y1+1:0.03, y2+1:-1.65, y3+1:0.13, y4+1:0.81, y5+1:1.17, y6+1:1.85, y7+1:-0.17, y8+1:0.12, y9+1:1.34, y10+2:0.39, y11+1:-0.61, y12+2:1.03, y13+2:1.92, y14+1:0.72];[(M0-656.23)+2:1.16];[D109+1:1.91, D126+1:3.02, D138+1:2.73, D144+1:1.42, D168+1:2.68, D18…	{7747@[b2+1:80126, b3+1:178277, b4+1:21496, b5+1:97863, b7+1:7710, b8+1:5098, b9+1:15053, b10+1:12148, b11+1:23719, b12+1:41673, b13+1:15254, b14+1:24959];[y1+1:21463, y2+1:13253, y3+1:45560, y4+1:23394, y5+1:10352, y6+1:24805, y7+1:25548, y8+1:29295, y9+1:8298, y10+2:75142, y11+1:22232, y12+2:305909, y13+2:112642, y14+1:3802];[(M0-656.23)+2:46184];[D109+1:7463, D126+1:410234, D138+1:218882, D144…	{7747@37}{7750@43}	T	0	0	0	21.1342	4.07312	19.3323	2	4	1021.36	H2N2A1	FALSE	1.09827	(N(H)),(N(H(A)))	Level1	[1,H1N1A1,1.000][7,H1N1,1.000]	[87,H1N1A1,1.000][93,H1N1,1.000]	{@26[1-4,7-1]}	{@1[1,0.000][4,1.000]}{@7[1,1.000][4,0.000]}{@8[1,0.000][4,0.000]}{@13[4,0.000][1,0.000]}
C:\Users\Bertozzi Lab\Desktop\Stacy\2020_08_17_Stacy\20200824_SAM_CD43_ddStcE_Sia_EThcD.raw	7642	30.1321	7616	904.086	3	2709.24	P16150	Homo sapiens	Leukosialin	[87 to 101]	SPLPEPTTYQEVSIK	G,M	S[O-Glycosylation:H1N1 on X]PLPEPT[O-Glycosylation:H1N1A1 on X]TYQEVSIK	2	2709.23	56.2125	0	{7642@[b2+1, b3+1, b4+1, b5+1, b7+1, b8+1, b9+1, b10+1, b11+1, b12+1, b13+1, b14+1];[y1+1, y2+1, y3+1, y4+1, y5+1, y6+1, y7+1, y8+1, y9+1, y10+2, y11+1, y12+2, y13+2];[D109+1, D126+1, D138+1, D144+1, D168+1, D186+1, D204+1, D274+1, D292+1, D366+1]}{7645@[c2+1, c4+1, c6+1, c7+1, c8+1, c9+1, c10+1, c11+1, c12+1, c13+1, c14+1];[y2+1, y3+1, y4+1, y5+1, y6+1, y8+1];[zDot2+1, zDot3+1, zDot4+1, zDot5+1,…	{7642@[b2+1:185.09230, b3+1:298.17707, b4+1:395.22833, b5+1:524.27209, b7+1:722.36938, b8+1:823.41663, b9+1:986.48595, b10+1:1114.53918, b11+1:1243.58813, b12+1:1342.65328, b13+1:1429.68872, b14+1:1542.77079];[y1+1:147.11307, y2+1:260.19693, y3+1:347.22928, y4+1:446.29813, y5+1:575.34082, y6+1:703.40143, y7+1:866.46197, y8+1:967.51055, y9+1:1068.56311, y10+2:583.30875, y11+1:1294.65308, y12+2:696…	{7642@[b2+1:0.00023, b3+1:0.00093, b4+1:-0.00056, b5+1:0.00060, b7+1:-0.00255, b8+1:-0.00298, b9+1:0.00301, b10+1:-0.00233, b11+1:0.00403, b12+1:0.00075, b13+1:0.00417, b14+1:0.00217];[y1+1:0.00026, y2+1:0.00006, y3+1:0.00038, y4+1:0.00082, y5+1:0.00092, y6+1:0.00295, y7+1:0.00016, y8+1:0.00106, y9+1:0.00594, y10+2:0.00030, y11+1:0.00055, y12+2:0.00126, y13+2:0.00120];[D109+1:0.00012, D126+1:0.00…	{7642@[b2+1:1.26, b3+1:3.15, b4+1:-1.43, b5+1:1.15, b7+1:-3.53, b8+1:-3.63, b9+1:3.06, b10+1:-2.09, b11+1:3.24, b12+1:0.56, b13+1:2.92, b14+1:1.41];[y1+1:1.80, y2+1:0.24, y3+1:1.10, y4+1:1.84, y5+1:1.60, y6+1:4.20, y7+1:0.18, y8+1:1.10, y9+1:5.57, y10+2:0.26, y11+1:0.43, y12+2:0.91, y13+2:0.80];[D109+1:1.13, D126+1:2.68, D138+1:3.51, D144+1:3.08, D168+1:2.50, D186+1:1.09, D204+1:2.54, D274+1:1.58…	{7642@[b2+1:91889, b3+1:182870, b4+1:19083, b5+1:92670, b7+1:5978, b8+1:6174, b9+1:14831, b10+1:16068, b11+1:25956, b12+1:45442, b13+1:18234, b14+1:20536];[y1+1:20037, y2+1:13769, y3+1:54257, y4+1:21690, y5+1:16904, y6+1:16496, y7+1:28402, y8+1:30677, y9+1:11092, y10+2:100058, y11+1:25430, y12+2:327989, y13+2:104247];[D109+1:3148, D126+1:438731, D138+1:215922, D144+1:194411, D168+1:109710, D186+1…	{7642@35}{7645@39}	T	0	0	0	20.1665	4.0261	18.3511	2	4	1021.36	H2N2A1	FALSE	1.09232	(N(H)),(N(H(A)))	Level1	[1,H1N1,1.000][7,H1N1A1,0.996]	[87,H1N1,1.000][93,H1N1A1,0.996]	{@26[1-1,7-4]}	{@1[1,1.000][4,0.000]}{@7[1,0.000][4,0.996]}{@8[1,0.000][4,0.004]}{@13[4,0.000][1,0.000]}
C:\Users\Bertozzi Lab\Desktop\Stacy\2020_08_17_Stacy\20200824_SAM_CD43_ddStcE_Sia_EThcD.raw	7076	27.6297	7052	928.763	3	2783.27	P16150	Homo sapiens	Leukosialin	[87 to 101]	SPLPEPTTYQEVSIK	G,M	S[O-Glycosylation:H1N1 on X]PLPEPT[O-Glycosylation:H1N1 on X]TYQEVS[O-Glycosylation:H1N1 on X]IK	3	2783.26	46.1637	0	{7076@[b2+1, b3+1, b4+1, b5+1, b8+1, b9+1, b10+1, b11+1, b12+1, b13+1, b14+1];[y1+1, y2+1, y3+1, y4+1, y5+1, y6+1, y7+1, y8+1, y9+1, y10+2, y11+1, y12+2, y13+1];[D109+1, D115+1, D126+1, D138+1, D144+1, D168+1, D186+1, D204+1, D366+1]}{7079@[c2+1, c4+1, c6+1, c7+1, c8+1, c9+1, c10+1, c11+1, c12+1, c14+2];[y9+1];[zDot2+1, zDot4+1, zDot5+1, zDot6+1, zDot7+1, zDot8+1, zDot9+1, zDot11+1, zDot13+1, zDo…	{7076@[b2+1:185.09236, b3+1:298.17644, b4+1:395.22812, b5+1:524.27203, b8+1:823.42017, b9+1:986.48389, b10+1:1114.53906, b11+1:1243.58357, b12+1:1342.65193, b13+1:1429.68481, b14+1:1542.76894];[y1+1:147.11296, y2+1:260.19684, y3+1:347.22910, y4+1:446.29669, y5+1:575.34076, y6+1:703.40094, y7+1:866.45636, y8+1:967.51367, y9+1:1068.56201, y10+2:583.30926, y11+1:1294.64917, y12+2:696.35685, y13+1:15…	{7076@[b2+1:0.00029, b3+1:0.00031, b4+1:-0.00078, b5+1:0.00054, b8+1:0.00056, b9+1:0.00095, b10+1:-0.00245, b11+1:-0.00054, b12+1:-0.00059, b13+1:0.00026, b14+1:0.00032];[y1+1:0.00016, y2+1:-0.00003, y3+1:0.00020, y4+1:-0.00062, y5+1:0.00086, y6+1:0.00246, y7+1:-0.00545, y8+1:0.00418, y9+1:0.00485, y10+2:0.00132, y11+1:-0.00335, y12+2:0.00113, y13+1:-0.00090];[D109+1:0.00012, D115+1:0.00036, D126…	{7076@[b2+1:1.59, b3+1:1.03, b4+1:-1.97, b5+1:1.04, b8+1:0.68, b9+1:0.96, b10+1:-2.20, b11+1:-0.44, b12+1:-0.44, b13+1:0.18, b14+1:0.21];[y1+1:1.07, y2+1:-0.11, y3+1:0.57, y4+1:-1.39, y5+1:1.49, y6+1:3.50, y7+1:-6.30, y8+1:4.33, y9+1:4.54, y10+2:1.13, y11+1:-2.59, y12+2:0.81, y13+1:-0.60];[D109+1:1.13, D115+1:3.14, D126+1:2.68, D138+1:1.45, D144+1:3.08, D168+1:2.73, D186+1:1.09, D204+1:0.94, D366…	{7076@[b2+1:54830, b3+1:158802, b4+1:16570, b5+1:75754, b8+1:6488, b9+1:9760, b10+1:12134, b11+1:23453, b12+1:33922, b13+1:11699, b14+1:15830];[y1+1:17770, y2+1:8085, y3+1:38651, y4+1:15762, y5+1:12402, y6+1:16813, y7+1:15221, y8+1:18089, y9+1:4934, y10+2:50105, y11+1:14218, y12+2:200900, y13+1:37304];[D109+1:10133, D115+1:2135, D126+1:698014, D138+1:400783, D144+1:384038, D168+1:174003, D186+1:1…	{7076@33}{7079@29}	T	0	0	0	19.1455	1.01099	16.4179	3	4	1095.4	H3N3	FALSE	0.986687	(N(H)),(N(H)),(N(H))	Level1	[1,H1N1,1.000][7,H1N1,1.000][13,H1N1,1.000]	[87,H1N1,1.000][93,H1N1,1.000][99,H1N1,1.000]	{@32[1-1,7-1,13-1]}	{@1[1,1.000]}{@7[1,1.000]}{@8[1,0.000]}{@13[1,1.000]}
C:\Users\Bertozzi Lab\Desktop\Stacy\2020_08_17_Stacy\20200824_SAM_CD43_ddStcE_Sia_EThcD.raw	8336	32.6443	8318	1001.12	3	3000.33	P16150	Homo sapiens	Leukosialin	[87 to 101]	SPLPEPTTYQEVSIK	G,M	S[O-Glycosylation:H1N1A1 on X]PLPEPT[O-Glycosylation:H1N1A1 on X]TYQEVSIK	2	3000.32	41.1804	0	{8336@[b2+1, b3+1, b5+1, b10+1, b11+1, b12+1, b13+1, b14+1];[y1+1, y3+1, y4+1, y7+1, y10+2, y12+2, y13+1];[D126+1, D138+1, D144+1, D168+1, D186+1, D204+1, D274+1, D292+1, D366+1]}{8339@[c2+1, c4+1, c6+1, c7+1, c8+1, c9+1, c10+1, c11+1, c14+1];[y2+1, y3+1, y4+1, y5+1, y6+1, y8+1];[zDot2+1, zDot3+1, zDot4+1, zDot5+1, zDot6+1, zDot7+1, zDot8+1, zDot11+1, zDot15+1];[(M0-291.10)+2, (M0-453.15)+2];[D18…	{8336@[b2+1:185.09233, b3+1:298.17664, b5+1:524.27277, b10+1:1114.53052, b11+1:1243.58691, b12+1:1342.66296, b13+1:1429.69202, b14+1:1542.77075];[y1+1:147.11308, y3+1:347.22882, y4+1:446.29617, y7+1:866.46130, y10+2:583.30900, y12+2:696.35734, y13+1:1504.78967];[D126+1:126.05526, D138+1:138.05522, D144+1:144.06577, D168+1:168.06584, D186+1:186.07640, D204+1:204.08718, D274+1:274.09265, D292+1:292…	{8336@[b2+1:0.00026, b3+1:0.00051, b5+1:0.00128, b10+1:-0.01100, b11+1:0.00280, b12+1:0.01044, b13+1:0.00746, b14+1:0.00214];[y1+1:0.00028, y3+1:-0.00008, y4+1:-0.00114, y7+1:-0.00051, y10+2:0.00079, y12+2:0.00211, y13+1:0.00032];[D126+1:0.00032, D138+1:0.00028, D144+1:0.00025, D168+1:0.00033, D186+1:0.00032, D204+1:0.00053, D274+1:0.00052, D292+1:0.00013, D366+1:0.00008]}{8339@[c2+1:-0.00199, c4…	{8336@[b2+1:1.42, b3+1:1.70, b5+1:2.44, b10+1:-9.88, b11+1:2.26, b12+1:7.78, b13+1:5.22, b14+1:1.39];[y1+1:1.91, y3+1:-0.22, y4+1:-2.55, y7+1:-0.58, y10+2:0.68, y12+2:1.52, y13+1:0.21];[D126+1:2.53, D138+1:2.01, D144+1:1.74, D168+1:1.95, D186+1:1.75, D204+1:2.61, D274+1:1.92, D292+1:0.44, D366+1:0.23]}{8339@[c2+1:-2.32, c4+1:2.27, c6+1:1.97, c7+1:1.12, c8+1:-18.50, c9+1:-0.78, c10+1:2.12, c11+1:-…	{8336@[b2+1:15309, b3+1:28099, b5+1:16808, b10+1:5489, b11+1:4134, b12+1:4705, b13+1:3243, b14+1:3484];[y1+1:6712, y3+1:7874, y4+1:3245, y7+1:2875, y10+2:9234, y12+2:54411, y13+1:8256];[D126+1:55906, D138+1:31385, D144+1:25971, D168+1:19499, D186+1:98217, D204+1:144171, D274+1:377664, D292+1:102223, D366+1:53679]}{8339@[c2+1:5022, c4+1:11841, c6+1:2813, c7+1:8465, c8+1:1432, c9+1:2974, c10+1:4145…	{8336@24}{8339@31}	T	0	0	0	17.101	2.0532	14.3554	2	4	1312.46	H2N2A2	FALSE	1.20846	(N(H(A))),(N(H(A)))	Level1	[1,H1N1A1,1.000][7,H1N1A1,1.000]	[87,H1N1A1,1.000][93,H1N1A1,1.000]	{@59[1-4,7-4]}	{@1[4,1.000]}{@7[4,1.000]}{@8[4,0.000]}{@13[4,0.000]}
C:\Users\Bertozzi Lab\Desktop\Stacy\2020_08_17_Stacy\20200824_SAM_CD43_ddStcE_Sia_EThcD.raw	7091	27.6893	7066	1025.8	3	3074.37	P16150	Homo sapiens	Leukosialin	[87 to 101]	SPLPEPTTYQEVSIK	G,M	S[O-Glycosylation:H1N1 on X]PLPEPT[O-Glycosylation:H1N1A1 on X]T[O-Glycosylation:H1N1 on X]YQEVSIK	3	3074.36	39.1786	0	{7091@[b2+1, b3+1, b5+1, b8+1, b12+1, b14+1];[y1+1, y2+1, y3+1, y5+1, y7+1, y8+1, y10+2, y11+1, y12+2, y13+1];[D109+1, D126+1, D138+1, D144+1, D168+1, D186+1, D204+1, D274+1, D292+1, D366+1]}{7094@[c2+1, c4+1, c6+1, c7+1, c8+1, c9+1, c13+1, c14+1];[y3+1, y4+1, y7+1];[zDot2+1, zDot3+1, zDot4+1, zDot5+1, zDot6+1, zDot7+1, zDot9+1, zDot11+1];[(M0-365.13)+2, (M0-291.10)+2, (M0-453.15)+2, (M0-656.23)+…	{7091@[b2+1:185.09184, b3+1:298.17595, b5+1:524.27216, b8+1:823.42511, b12+1:1342.65550, b14+1:1542.77292];[y1+1:147.11299, y2+1:260.19672, y3+1:347.22845, y5+1:575.34259, y7+1:866.45746, y8+1:967.51428, y10+2:583.30934, y11+1:1294.65283, y12+2:696.35657, y13+1:1504.79114];[D109+1:109.02856, D126+1:126.05512, D138+1:138.05522, D144+1:144.06564, D168+1:168.06590, D186+1:186.07616, D204+1:204.08667…	{7091@[b2+1:-0.00023, b3+1:-0.00018, b5+1:0.00067, b8+1:0.00550, b12+1:0.00297, b14+1:0.00431];[y1+1:0.00019, y2+1:-0.00015, y3+1:-0.00044, y5+1:0.00269, y7+1:-0.00435, y8+1:0.00479, y10+2:0.00148, y11+1:0.00031, y12+2:0.00057, y13+1:0.00179];[D109+1:0.00016, D126+1:0.00018, D138+1:0.00028, D144+1:0.00013, D168+1:0.00038, D186+1:0.00008, D204+1:0.00002, D274+1:0.00017, D292+1:0.00033, D366+1:-0.0…	{7091@[b2+1:-1.23, b3+1:-0.61, b5+1:1.27, b8+1:6.69, b12+1:2.22, b14+1:2.79];[y1+1:1.28, y2+1:-0.59, y3+1:-1.28, y5+1:4.68, y7+1:-5.03, y8+1:4.96, y10+2:1.27, y11+1:0.24, y12+2:0.41, y13+1:1.19];[D109+1:1.48, D126+1:1.40, D138+1:2.01, D144+1:0.89, D168+1:2.27, D186+1:0.43, D204+1:0.12, D274+1:0.64, D292+1:1.12, D366+1:-0.50]}{7094@[c2+1:-3.91, c4+1:0.63, c6+1:5.39, c7+1:3.62, c8+1:-1.72, c9+1:-0.…	{7091@[b2+1:7171, b3+1:31140, b5+1:20078, b8+1:3409, b12+1:8362, b14+1:5214];[y1+1:2928, y2+1:2900, y3+1:11949, y5+1:2884, y7+1:4153, y8+1:3273, y10+2:7313, y11+1:5387, y12+2:37192, y13+1:7287];[D109+1:1774, D126+1:118546, D138+1:82594, D144+1:72751, D168+1:39931, D186+1:238297, D204+1:316134, D274+1:259907, D292+1:56874, D366+1:151511]}{7094@[c2+1:4755, c4+1:15849, c6+1:5270, c7+1:5664, c8+1:380…	{7091@26}{7094@30}	T	0	0	0	16.0917	4.06021	17.4524	3	4	1386.49	H3N3A1	FALSE	1.20036	(N(H)),(N(H)),(N(H(A)))	Level1	[1,H1N1,1.000][7,H1N1A1,0.995][8,H1N1,0.995]	[87,H1N1,1.000][93,H1N1A1,0.995][94,H1N1,0.995]	{@70[1-1,7-4,8-1]}	{@1[1,1.000][4,0.000]}{@7[1,0.005][4,0.995]}{@8[1,0.995][4,0.005]}{@13[4,0.000][1,0.000]}
C:\Users\Bertozzi Lab\Desktop\Stacy\2020_08_17_Stacy\20200824_SAM_CD43_ddStcE_Sia_EThcD.raw	7075	27.6283	7052	874.746	3	2621.22	P16150	Homo sapiens	Leukosialin	[87 to 101]	SPLPEPTTYQEVSIK	G,M	S[O-Glycosylation:H1N1 on X]PLPEPT[O-Glycosylation:H1N1 on X]TYQEVS[O-Glycosylation:N1 on X]IK	3	2621.21	36.144	0	{7075@[b2+1, b3+1, b5+1, b10+1, b11+1, b12+1];[y1+1, y3+1, y6+1, y8+1, y10+2, y12+1, y13+2];[D109+1, D126+1, D138+1, D144+1, D168+1, D186+1, D204+1, D366+1]}{7078@[c2+1, c4+1, c6+1, c7+1, c8+1, c9+1, c10+1, c11+1, c12+1, c13+1, c14+1];[zDot2+1, zDot4+1, zDot5+1, zDot6+1, zDot7+1, zDot8+1, zDot11+1, zDot13+1, zDot15+1];[(M0-162.05)+2, (M0-365.13)+2, (M0-203.08)+2];[D126+1, D138+1, D144+1, D168+1, …	{7075@[b2+1:185.09213, b3+1:298.17603, b5+1:524.27167, b10+1:1114.52844, b11+1:1243.59021, b12+1:1342.64307];[y1+1:147.11275, y3+1:347.22906, y6+1:703.40131, y8+1:967.50677, y10+2:583.30871, y12+1:1391.70475, y13+2:752.89934];[D109+1:109.02829, D126+1:126.05516, D138+1:138.05535, D144+1:144.06590, D168+1:168.06564, D186+1:186.07613, D204+1:204.08675, D366+1:366.13949]}{7078@[c2+1:567.25140, c4+1:…	{7075@[b2+1:0.00006, b3+1:-0.00011, b5+1:0.00018, b10+1:-0.01307, b11+1:0.00610, b12+1:-0.00946];[y1+1:-0.00006, y3+1:0.00017, y6+1:0.00283, y8+1:-0.00271, y10+2:0.00022, y12+1:-0.00053, y13+2:0.00205];[D109+1:-0.00011, D126+1:0.00022, D138+1:0.00041, D144+1:0.00038, D168+1:0.00013, D186+1:0.00005, D204+1:0.00010, D366+1:0.00002]}{7078@[c2+1:0.00060, c4+1:-0.00006, c6+1:0.00085, c7+1:-0.00295, c8…	{7075@[b2+1:0.35, b3+1:-0.36, b5+1:0.34, b10+1:-11.74, b11+1:4.91, b12+1:-7.05];[y1+1:-0.39, y3+1:0.49, y6+1:4.02, y8+1:-2.81, y10+2:0.19, y12+1:-0.38, y13+2:1.36];[D109+1:-0.99, D126+1:1.74, D138+1:2.96, D144+1:2.65, D168+1:0.76, D186+1:0.27, D204+1:0.49, D366+1:0.07]}{7078@[c2+1:1.05, c4+1:-0.08, c6+1:0.85, c7+1:-2.01, c8+1:-10.71, c9+1:0.32, c10+1:-1.60, c11+1:4.03, c12+1:-0.28, c13+1:0.54, c1…	{7075@[b2+1:8954, b3+1:16740, b5+1:11233, b10+1:3988, b11+1:3978, b12+1:6260];[y1+1:3431, y3+1:3220, y6+1:4379, y8+1:4634, y10+2:8476, y12+1:29041, y13+2:14998];[D109+1:2048, D126+1:117403, D138+1:59253, D144+1:60420, D168+1:26534, D186+1:141948, D204+1:182544, D366+1:50809]}{7078@[c2+1:3376, c4+1:3904, c6+1:5657, c7+1:6004, c8+1:1989, c9+1:3720, c10+1:2998, c11+1:3105, c12+1:2050, c13+1:2238, c1…	{7075@21}{7078@30}	T	0	0	0	19.0844	3.01868	15.3852	3	4	933.344	H2N3	FALSE	0.998282	(N),(N(H)),(N(H))	Level1	[1,H1N1,1.000][7,H1N1,1.000][13,N1,1.000]	[87,H1N1,1.000][93,H1N1,1.000][99,N1,1.000]	{@20[1-1,7-1,13-0]}	{@1[0,0.000][1,1.000]}{@7[0,0.000][1,1.000]}{@8[1,0.000][0,0.000]}{@13[1,0.000][0,1.000]}
C:\Users\Bertozzi Lab\Desktop\Stacy\2020_08_17_Stacy\20200824_SAM_CD43_ddStcE_Sia_EThcD.raw	7513	29.571	7489	1025.79	3	3074.36	P16150	Homo sapiens	Leukosialin	[87 to 101]	SPLPEPTTYQEVSIK	G,M	S[O-Glycosylation:H1N1A1 on X]PLPEPT[O-Glycosylation:H1N1 on X]TYQEVS[O-Glycosylation:H1N1 on X]IK	3	3074.36	25.1394	0	{7513@[b2+1, b3+1, b5+1];[y3+1, y10+1, y12+2, y13+2];[D126+1, D138+1, D144+1, D168+1, D186+1, D204+1, D274+1, D292+1, D366+1]}{7516@[c2+1, c4+1, c6+1, c7+1, c8+1, c9+1, c10+1, c11+1, c12+1, c14+1];[zDot2+1, zDot3+1, zDot4+1, zDot5+1, zDot8+1];[(M0-291.10)+2, (M0-453.15)+2, (M0-656.23)+2];[D126+1, D168+1, D186+1, D204+1, D274+1, D292+1, D366+1]}	{7513@[b2+1:185.09203, b3+1:298.17572, b5+1:524.27161];[y3+1:347.22849, y10+1:1165.60872, y12+2:696.35646, y13+2:752.89620];[D126+1:126.05519, D138+1:138.05513, D144+1:144.06555, D168+1:168.06560, D186+1:186.07642, D204+1:204.08688, D274+1:274.09221, D292+1:292.10242, D366+1:366.13957]}{7516@[c2+1:858.34711, c4+1:1068.47424, c6+1:1294.58023, c7+1:1760.75767, c8+1:1861.81689, c9+1:2024.87878, c10+…	{7513@[b2+1:-0.00004, b3+1:-0.00041, b5+1:0.00012];[y3+1:-0.00041, y10+1:-0.00121, y12+2:0.00036, y13+2:-0.00423];[D126+1:0.00024, D138+1:0.00018, D144+1:0.00004, D168+1:0.00008, D186+1:0.00034, D204+1:0.00023, D274+1:0.00008, D292+1:-0.00027, D366+1:0.00010]}{7516@[c2+1:0.00088, c4+1:-0.00881, c6+1:0.00182, c7+1:-0.00062, c8+1:0.01094, c9+1:0.00950, c10+1:-0.00462, c11+1:-0.02466, c12+1:0.00825,…	{7513@[b2+1:-0.23, b3+1:-1.39, b5+1:0.22];[y3+1:-1.19, y10+1:-1.04, y12+2:0.26, y13+2:-2.82];[D126+1:1.95, D138+1:1.34, D144+1:0.25, D168+1:0.49, D186+1:1.84, D204+1:1.13, D274+1:0.30, D292+1:-0.93, D366+1:0.27]}{7516@[c2+1:1.03, c4+1:-8.26, c6+1:1.40, c7+1:-0.35, c8+1:5.88, c9+1:4.69, c10+1:-2.15, c11+1:-10.81, c12+1:3.46, c14+1:-3.58];[zDot2+1:0.45, zDot3+1:-2.74, zDot4+1:4.75, zDot5+1:-2.97, z…	{7513@[b2+1:4245, b3+1:11322, b5+1:3604];[y3+1:3810, y10+1:7100, y12+2:10703, y13+2:5530];[D126+1:37262, D138+1:28565, D144+1:24357, D168+1:15140, D186+1:74905, D204+1:112918, D274+1:108530, D292+1:26056, D366+1:55787]}{7516@[c2+1:2216, c4+1:3264, c6+1:1920, c7+1:2727, c8+1:1864, c9+1:1274, c10+1:2432, c11+1:1290, c12+1:1871, c14+1:1632];[zDot2+1:1321, zDot3+1:932, zDot4+1:1095, zDot5+1:1760, zDo…	{7513@16}{7516@25}	T	0.0016835	0	0	15.0663	3.04558	16.5262	3	4	1386.49	H3N3A1	FALSE	1.17275	(N(H)),(N(H)),(N(H(A)))	Level1	[1,H1N1A1,0.996][7,H1N1,0.996][13,H1N1,1.000]	[87,H1N1A1,0.996][93,H1N1,0.996][99,H1N1,1.000]	{@70[1-4,7-1,13-1]}	{@1[1,0.004][4,0.996]}{@7[1,0.996][4,0.004]}{@8[1,0.000][4,0.000]}{@13[4,0.000][1,1.000]}
C:\Users\Bertozzi Lab\Desktop\Stacy\2020_08_17_Stacy\20200824_SAM_CD43_ddStcE_Sia_EThcD.raw	7640	30.1293	7616	850.067	3	2547.18	P16150	Homo sapiens	Leukosialin	[87 to 101]	SPLPEPTTYQEVSIK	G,M	S[O-Glycosylation:N1 on X]PLPEPT[O-Glycosylation:H1N1A1 on X]TYQEVSIK	2	2547.17	23.2185	0	{7640@[b2+1, b3+1, b5+1];[y1+1, y10+1, y12+1, y13+2];[(M0-656.23)+2];[D126+1, D138+1, D144+1, D168+1, D186+1, D204+1, D274+1, D292+1, D366+1]}{7643@[c2+1, c4+1, c7+1, c9+1, c10+1, c14+1];[zDot4+1, zDot5+1, zDot6+1, zDot8+1, zDot11+1, zDot15+1];[(M0-291.10)+2, (M0-453.15)+2, (M0-656.23)+2];[D186+1, D204+1, D274+1, D292+1, D366+1]}	{7640@[b2+1:185.09181, b3+1:298.17563, b5+1:524.27148];[y1+1:147.11288, y10+1:1165.61141, y12+1:1391.70268, y13+2:752.90132];[(M0-656.23)+2:946.48067];[D126+1:126.05522, D138+1:138.05504, D144+1:144.06544, D168+1:168.06549, D186+1:186.07628, D204+1:204.08665, D274+1:274.09256, D292+1:292.10300, D366+1:366.13928]}{7643@[c2+1:405.19568, c4+1:615.33502, c7+1:1598.71533, c9+1:1862.80640, c10+1:1990.8…	{7640@[b2+1:-0.00026, b3+1:-0.00050, b5+1:-0.00001];[y1+1:0.00008, y10+1:0.00148, y12+1:-0.00261, y13+2:0.00602];[(M0-656.23)+2:0.00055];[D126+1:0.00028, D138+1:0.00009, D144+1:-0.00007, D168+1:-0.00003, D186+1:0.00020, D204+1:0.00001, D274+1:0.00043, D292+1:0.00031, D366+1:-0.00018]}{7643@[c2+1:-0.00231, c4+1:0.00021, c7+1:0.00987, c9+1:-0.01007, c10+1:-0.00236, c14+1:0.00018];[zDot4+1:0.00172, …	{7640@[b2+1:-1.39, b3+1:-1.70, b5+1:-0.01];[y1+1:0.55, y10+1:1.27, y12+1:-1.88, y13+2:4.00];[(M0-656.23)+2:0.29];[D126+1:2.20, D138+1:0.67, D144+1:-0.50, D168+1:-0.15, D186+1:1.10, D204+1:0.04, D274+1:1.59, D292+1:1.07, D366+1:-0.50]}{7643@[c2+1:-5.71, c4+1:0.34, c7+1:6.18, c9+1:-5.41, c10+1:-1.19, c14+1:0.08];[zDot4+1:4.00, zDot5+1:2.16, zDot6+1:7.92, zDot8+1:-0.88, zDot11+1:-4.84, zDot15+1:5.12…	{7640@[b2+1:7461, b3+1:11862, b5+1:4693];[y1+1:3590, y10+1:13297, y12+1:17343, y13+2:3007];[(M0-656.23)+2:8419];[D126+1:23770, D138+1:15204, D144+1:9652, D168+1:6127, D186+1:28648, D204+1:35413, D274+1:70410, D292+1:16146, D366+1:8565]}{7643@[c2+1:1963, c4+1:3700, c7+1:3117, c9+1:1619, c10+1:3168, c14+1:1588];[zDot4+1:779, zDot5+1:3987, zDot6+1:838, zDot8+1:3080, zDot11+1:1109, zDot15+1:2944];[(M…	{7640@17}{7643@20}	T	0.00483871	0	0	11.0734	4.07079	14.3131	2	4	859.307	H1N2A1	FALSE	1.57521	(N),(N(H(A)))	Level1	[1,N1,1.000][7,H1N1A1,1.000]	[87,N1,1.000][93,H1N1A1,1.000]	{@15[1-0,7-4]}	{@1[0,1.000][4,0.000]}{@7[0,0.000][4,1.000]}{@8[0,0.000][4,0.000]}{@13[4,0.000][0,0.000]}

## Sheet: MUC16 no ddStcE
File Name	Scan Number	Scan Retention Time	Precursor Scan Number	Precursor MZ	Precursor Charge	Precursor Mass	Protein Accession	Organism	Protein Name	Start and End Residues In Protein	Base Sequence	FlankingResidues	Full Sequence	Number of Mods	Peptide Monoisotopic Mass	Score	Rank	Matched Ion Series	Matched Ion Mass-To-Charge Ratios	Matched Ion Mass Diff (Da)	Matched Ion Mass Diff (Ppm)	Matched Ion Intensities	Matched Ion Counts	Decoy/Contaminant/Target	QValue	PEP	PEP_QValue	Localization Score	Yion Score	DiagonosticIon Score	Plausible Number Of Glycans	Total Glycosylation sites	GlycanMass	Plausible GlycanComposition	N-Glycan motif Check	R138/144	Plausible GlycanStructure	GlycanLocalizationLevel	Localized Glycans with Peptide Site Specific Probability	Localized Glycans with Protein Site Specific Probability	All potential glycan localizations	AllSiteSpecificLocalizationProbability
C:\Users\Bertozzi Lab\Desktop\Stacy\2020_08_17_Stacy\20200824_SAM_MUC16_NoddStcE_EThcD.raw	2777	16.5418	2773	765.999	3	2294.97	1027907294			[979 to 993]	AQPGTTNYQHHHHHH	K,-	AQPGT[O-Glycosylation:N1A1 on X]TNYQHHHHHH	1	2294.97	58.1839	0	{2777@[b2+1, b3+1, b4+1, b5+1, b6+1, b7+1, b9+1, b10+1, b11+1, b12+1, b13+1, b14+2];[y1+1, y2+1, y3+1, y4+1, y5+1, y6+1, y7+1, y8+1, y9+2, y10+2, y12+2, y13+3];[(M0-291.10)+2, (M0-494.17)+2];[D126+1, D138+1, D144+1, D168+1, D186+1, D204+1, D274+1, D292+1]}{2781@[b2+1, b3+1, b4+1, b5+1, b6+1, b7+1, b8+1, b9+1, b10+1, b11+1, b12+1, b13+1, b14+1];[c5+1, c8+1, c11+1];[y1+1, y2+1, y3+1, y4+1, y5+1, y6…	{2777@[b2+1:200.10382, b3+1:297.15652, b4+1:354.17816, b5+1:455.22784, b6+1:556.27887, b7+1:670.32623, b9+1:961.44086, b10+1:1098.50037, b11+1:1235.56001, b12+1:1372.61955, b13+1:1509.68384, b14+2:823.87235];[y1+1:156.07764, y2+1:293.13683, y3+1:430.19592, y4+1:567.25574, y5+1:704.31537, y6+1:841.37469, y7+1:969.43310, y8+1:1132.49666, y9+2:623.77445, y10+2:674.29790, y12+2:753.33362, y13+3:534.9…	{2777@[b2+1:0.00085, b3+1:0.00079, b4+1:0.00097, b5+1:0.00297, b6+1:0.00632, b7+1:0.01075, b9+1:0.00347, b10+1:0.00407, b11+1:0.00480, b12+1:0.00542, b13+1:0.01080, b14+2:0.00548];[y1+1:0.00088, y2+1:0.00116, y3+1:0.00135, y4+1:0.00225, y5+1:0.00297, y6+1:0.00338, y7+1:0.00321, y8+1:0.00344, y9+2:0.00548, y10+2:0.00470, y12+2:0.00699, y13+3:0.00499];[(M0-291.10)+2:0.00653, (M0-494.17)+2:0.00552];…	{2777@[b2+1:4.28, b3+1:2.68, b4+1:2.74, b5+1:6.54, b6+1:11.38, b7+1:16.07, b9+1:3.61, b10+1:3.71, b11+1:3.89, b12+1:3.96, b13+1:7.16, b14+2:3.33];[y1+1:5.70, y2+1:3.98, y3+1:3.14, y4+1:3.97, y5+1:4.22, y6+1:4.03, y7+1:3.31, y8+1:3.04, y9+2:4.40, y10+2:3.49, y12+2:4.65, y13+3:3.12];[(M0-291.10)+2:3.26, (M0-494.17)+2:3.06];[D126+1:6.07, D138+1:6.02, D144+1:6.17, D168+1:5.92, D186+1:4.23, D204+1:3.9…	{2777@[b2+1:1429062, b3+1:16859, b4+1:16003, b5+1:27211, b6+1:14308, b7+1:15262, b9+1:27281, b10+1:76692, b11+1:96373, b12+1:86266, b13+1:52349, b14+2:288582];[y1+1:814237, y2+1:661778, y3+1:556414, y4+1:494613, y5+1:433876, y6+1:289161, y7+1:84708, y8+1:134627, y9+2:68133, y10+2:146093, y12+2:217054, y13+3:416240];[(M0-291.10)+2:122106, (M0-494.17)+2:2385754];[D126+1:1421954, D138+1:818206, D144…	{2777@34}{2781@40}	T	0	0	0	8.00096	4.05206	16.2399	1	2	494.175	N1A1	FALSE	1.05656	(N(A))	Level1	[5,N1A1,0.922]	[983,N1A1,0.922]	{@3[5-2]}	{@5[2,0.922]}{@6[2,0.078]}
C:\Users\Bertozzi Lab\Desktop\Stacy\2020_08_17_Stacy\20200824_SAM_MUC16_NoddStcE_EThcD.raw	2790	16.6017	2775	688.037	4	2748.12	1027907294			[979 to 993]	AQPGTTNYQHHHHHH	K,-	AQPGT[O-Glycosylation:H1N1A2 on X]TNYQHHHHHH	1	2748.12	55.2031	0	{2790@[b2+1, b3+1, b4+1, b5+1, b6+1, b7+1, b9+1, b10+1, b11+1, b12+1, b13+1, b14+1];[y1+1, y2+1, y3+1, y4+1, y5+1, y6+1, y7+1, y8+1, y9+1, y10+1, y12+1, y13+3];[(M0-744.24)+2, (M0-947.32)+2];[D109+1, D126+1, D138+1, D144+1, D168+1, D186+1, D204+1, D274+1, D292+1, D366+1]}{2794@[b2+1, b8+1];[c5+1, c6+1, c7+1, c8+1, c9+1, c11+2, c12+2, c14+2];[y1+1, y4+1, y5+1, y13+3];[zDot1+1, zDot3+1, zDot4+1, zD…	{2790@[b2+1:200.10344, b3+1:297.15646, b4+1:354.17813, b5+1:455.22662, b6+1:556.27380, b7+1:670.31842, b9+1:961.44043, b10+1:1098.50000, b11+1:1235.55994, b12+1:1372.61292, b13+1:1509.67457, b14+1:1646.73340];[y1+1:156.07747, y2+1:293.13625, y3+1:430.19513, y4+1:567.25518, y5+1:704.31403, y6+1:841.37311, y7+1:969.43380, y8+1:1132.49430, y9+1:1246.53723, y10+1:1347.58472, y12+1:1505.65149, y13+3:5…	{2790@[b2+1:0.00047, b3+1:0.00073, b4+1:0.00094, b5+1:0.00175, b6+1:0.00125, b7+1:0.00294, b9+1:0.00304, b10+1:0.00370, b11+1:0.00473, b12+1:-0.00121, b13+1:0.00153, b14+1:0.00145];[y1+1:0.00072, y2+1:0.00058, y3+1:0.00055, y4+1:0.00170, y5+1:0.00163, y6+1:0.00180, y7+1:0.00391, y8+1:0.00108, y9+1:0.00109, y10+1:0.00089, y12+1:-0.00148, y13+3:0.00262];[(M0-744.24)+2:0.00291, (M0-947.32)+2:0.00263…	{2790@[b2+1:2.37, b3+1:2.47, b4+1:2.65, b5+1:3.85, b6+1:2.25, b7+1:4.39, b9+1:3.17, b10+1:3.37, b11+1:3.83, b12+1:-0.88, b13+1:1.02, b14+1:0.88];[y1+1:4.62, y2+1:1.99, y3+1:1.29, y4+1:2.99, y5+1:2.31, y6+1:2.14, y7+1:4.04, y8+1:0.96, y9+1:0.87, y10+1:0.66, y12+1:-0.98, y13+3:1.64];[(M0-744.24)+2:1.45, (M0-947.32)+2:1.46];[D109+1:3.25, D126+1:4.48, D138+1:4.63, D144+1:2.91, D168+1:4.42, D186+1:3.0…	{2790@[b2+1:1475880, b3+1:16461, b4+1:14755, b5+1:22223, b6+1:18608, b7+1:16681, b9+1:22816, b10+1:54390, b11+1:76195, b12+1:74688, b13+1:93444, b14+1:26048];[y1+1:526980, y2+1:466232, y3+1:377960, y4+1:386698, y5+1:323501, y6+1:272877, y7+1:83696, y8+1:125702, y9+1:55737, y10+1:52222, y12+1:25332, y13+3:805118];[(M0-744.24)+2:497311, (M0-947.32)+2:3881956];[D109+1:43945, D126+1:1175496, D138+1:7…	{2790@36}{2794@38}	T	0	0	0	18.0415	7.10106	19.2768	1	2	947.323	H1N1A2	FALSE	1.29916	(N(H(A))(A))	Level1	[5,H1N1A2,1.000]	[983,H1N1A2,1.000]	{@21[5-7]}	{@5[7,1.000]}{@6[7,0.000]}
C:\Users\Bertozzi Lab\Desktop\Stacy\2020_08_17_Stacy\20200824_SAM_MUC16_NoddStcE_EThcD.raw	2847	16.861	2830	688.038	4	2748.12	1027907294			[979 to 993]	AQPGTTNYQHHHHHH	K,-	AQPGT[O-Glycosylation:H1N1A2 on X]TNYQHHHHHH	1	2748.12	44.1905	1	{2847@[b2+1, b11+1, b12+1, b14+2];[y1+1, y2+1, y3+1, y4+1, y5+1, y6+1, y8+1, y10+2, y12+2, y13+3];[(M0-744.24)+2, (M0-947.32)+2];[D126+1, D138+1, D144+1, D168+1, D186+1, D204+1, D274+1, D292+1, D366+1]}{2850@[b2+1];[c5+1, c6+1, c7+1, c8+1, c9+1, c10+2, c11+2, c12+2, c13+2];[y1+1, y2+1, y4+1, y8+1, y10+1, y13+3];[zDot3+1, zDot4+1, zDot6+2, zDot7+2, zDot8+2, zDot9+2, zDot10+2, zDot15+2];[(M0-291.10…	{2847@[b2+1:200.10328, b11+1:1235.56262, b12+1:1372.60657, b14+2:823.87002];[y1+1:156.07715, y2+1:293.13522, y3+1:430.19419, y4+1:567.25381, y5+1:704.31366, y6+1:841.37429, y8+1:1132.49170, y10+2:674.29540, y12+2:753.33150, y13+3:534.90702];[(M0-744.24)+2:1002.94435, (M0-947.32)+2:901.40456];[D126+1:126.05528, D138+1:138.05521, D144+1:144.06563, D168+1:168.06580, D186+1:186.07646, D204+1:204.0868…	{2847@[b2+1:0.00031, b11+1:0.00741, b12+1:-0.00755, b14+2:0.00081];[y1+1:0.00040, y2+1:-0.00044, y3+1:-0.00039, y4+1:0.00032, y5+1:0.00126, y6+1:0.00297, y8+1:-0.00152, y10+2:-0.00030, y12+2:0.00276, y13+3:0.00076];[(M0-744.24)+2:0.00064, (M0-947.32)+2:0.00042];[D126+1:0.00034, D138+1:0.00026, D144+1:0.00011, D168+1:0.00028, D186+1:0.00039, D204+1:0.00024, D274+1:0.00004, D292+1:0.00022, D366+1:0…	{2847@[b2+1:1.56, b11+1:6.00, b12+1:-5.51, b14+2:0.49];[y1+1:2.55, y2+1:-1.51, y3+1:-0.91, y4+1:0.57, y5+1:1.79, y6+1:3.54, y8+1:-1.34, y10+2:-0.22, y12+2:1.83, y13+3:0.48];[(M0-744.24)+2:0.32, (M0-947.32)+2:0.23];[D126+1:2.68, D138+1:1.90, D144+1:0.78, D168+1:1.67, D186+1:2.08, D204+1:1.20, D274+1:0.13, D292+1:0.75, D366+1:1.17]}{2850@[b2+1:1.60];[c5+1:-4.48, c6+1:0.83, c7+1:8.73, c8+1:3.06, c9+…	{2847@[b2+1:45059, b11+1:3973, b12+1:3653, b14+2:9814];[y1+1:19478, y2+1:16053, y3+1:14857, y4+1:13262, y5+1:9298, y6+1:9176, y8+1:4654, y10+2:6730, y12+2:12609, y13+3:18978];[(M0-744.24)+2:15073, (M0-947.32)+2:154579];[D126+1:40291, D138+1:31544, D144+1:19082, D168+1:15955, D186+1:49104, D204+1:61873, D274+1:254551, D292+1:57393, D366+1:10878]}{2850@[b2+1:22903];[c5+1:2571, c6+1:6051, c7+1:2431,…	{2847@25}{2850@36}	T	0	0	0	17.0597	6.09136	17.2249	1	2	947.323	H1N1A2	FALSE	1.6531	(N(H(A))(A))	Level1	[5,H1N1A2,1.000]	[983,H1N1A2,1.000]	{@21[5-7]}	{@5[7,1.000]}{@6[7,0.000]}
C:\Users\Bertozzi Lab\Desktop\Stacy\2020_08_17_Stacy\20200824_SAM_MUC16_NoddStcE_EThcD.raw	2803	16.6626	2787	615.264	4	2457.03	1027907294			[979 to 993]	AQPGTTNYQHHHHHH	K,-	AQPGT[O-Glycosylation:H1N1A1 on X]TNYQHHHHHH	1	2457.02	43.324	2	{2803@[b2+1, b11+1, b14+2];[y1+1, y2+1, y3+1, y4+1, y5+1, y6+1, y8+1, y11+2, y12+2, y13+2];[(M0-656.23)+2];[D126+1, D138+1, D144+1, D168+1, D186+1, D204+1, D274+1, D292+1, D366+1]}{2807@[b2+1, b8+1, b13+1, b14+2];[c5+1, c6+1, c7+1, c8+1, c9+1, c10+2, c12+2, c13+2, c14+2];[y1+1, y2+1, y3+1, y4+1, y12+2, y13+2];[zDot2+1, zDot3+1, zDot4+1, zDot5+1, zDot6+2, zDot7+2, zDot8+2];[(M0-291.10)+3, (M0-453.…	{2803@[b2+1:200.10335, b11+1:1235.57483, b14+2:823.86898];[y1+1:156.07687, y2+1:293.13579, y3+1:430.19458, y4+1:567.25433, y5+1:704.31387, y6+1:841.37402, y8+1:1132.49343, y11+2:724.82073, y12+2:753.32923, y13+2:801.85648];[(M0-656.23)+2:901.40386];[D126+1:126.05518, D138+1:138.05515, D144+1:144.06589, D168+1:168.06572, D186+1:186.07648, D204+1:204.08699, D274+1:274.09216, D292+1:292.10324, D366+…	{2803@[b2+1:0.00038, b11+1:0.01962, b14+2:-0.00126];[y1+1:0.00012, y2+1:0.00012, y3+1:0.00001, y4+1:0.00084, y5+1:0.00147, y6+1:0.00271, y8+1:0.00021, y11+2:0.00269, y12+2:-0.00178, y13+2:-0.00005];[(M0-656.23)+2:-0.00098];[D126+1:0.00024, D138+1:0.00020, D144+1:0.00037, D168+1:0.00020, D186+1:0.00040, D204+1:0.00034, D274+1:0.00004, D292+1:0.00056, D366+1:-0.00021]}{2807@[b2+1:0.00015, b8+1:-0.0…	{2803@[b2+1:1.90, b11+1:15.89, b14+2:-0.77];[y1+1:0.78, y2+1:0.42, y3+1:0.01, y4+1:1.49, y5+1:2.09, y6+1:3.23, y8+1:0.18, y11+2:1.86, y12+2:-1.18, y13+2:-0.03];[(M0-656.23)+2:-0.54];[D126+1:1.89, D138+1:1.45, D144+1:2.60, D168+1:1.22, D186+1:2.17, D204+1:1.69, D274+1:0.13, D292+1:1.91, D366+1:-0.59]}{2807@[b2+1:0.76, b8+1:-0.18, b13+1:-2.39, b14+2:-5.18];[c5+1:-3.92, c6+1:1.81, c7+1:1.23, c8+1:3.…	{2803@[b2+1:68777, b11+1:3893, b14+2:9096];[y1+1:37326, y2+1:23818, y3+1:22382, y4+1:19638, y5+1:13961, y6+1:14714, y8+1:9017, y11+2:41046, y12+2:19497, y13+2:311785];[(M0-656.23)+2:87409];[D126+1:62704, D138+1:41713, D144+1:36869, D168+1:19416, D186+1:77274, D204+1:83040, D274+1:176860, D292+1:34887, D366+1:8535]}{2807@[b2+1:59884, b8+1:1349, b13+1:982, b14+2:2083];[c5+1:3294, c6+1:6402, c7+1:22…	{2803@23}{2807@38}	T	0	0	0	16.0477	4.05965	18.2606	1	2	656.228	H1N1A1	FALSE	0.992092	(N(H(A)))	Level1	[5,H1N1A1,0.992]	[983,H1N1A1,0.992]	{@7[5-4]}	{@5[4,0.992]}{@6[4,0.008]}
C:\Users\Bertozzi Lab\Desktop\Stacy\2020_08_17_Stacy\20200824_SAM_MUC16_NoddStcE_EThcD.raw	3007	17.6185	2991	688.039	4	2748.12	1027907294			[979 to 993]	AQPGTTNYQHHHHHH	K,-	AQPGT[O-Glycosylation:H1N1A2 on X]TNYQHHHHHH	1	2748.12	35.3017	1	{3007@[b2+1, b14+2];[y1+1, y2+1, y3+1, y4+1, y5+1, y6+1, y11+2, y13+2];[(M0-947.32)+2];[D126+1, D138+1, D144+1, D168+1, D186+1, D204+1, D274+1, D292+1]}{3011@[b2+1];[c5+1, c6+1, c7+1, c8+1, c9+1, c11+2, c12+2, c13+2];[y4+1, y5+1, y13+2];[zDot3+1, zDot4+1, zDot6+2, zDot7+2, zDot8+2, zDot9+2, zDot10+1, zDot14+3];[(M0-291.10)+3, (M0-582.19)+2, (M0-744.24)+2, (M0-947.32)+2];[D186+1, D204+1, D274+1, D…	{3007@[b2+1:200.10327, b14+2:823.86867];[y1+1:156.07678, y2+1:293.13596, y3+1:430.19513, y4+1:567.25281, y5+1:704.31213, y6+1:841.36926, y11+2:724.81915, y13+2:801.85669];[(M0-947.32)+2:901.40506];[D126+1:126.05512, D138+1:138.05505, D144+1:144.06573, D168+1:168.06549, D186+1:186.07625, D204+1:204.08682, D274+1:274.09210, D292+1:292.10259]}{3011@[b2+1:200.10289];[c5+1:1419.57804, c6+1:1520.61783,…	{3007@[b2+1:0.00030, b14+2:-0.00187];[y1+1:0.00003, y2+1:0.00029, y3+1:0.00055, y4+1:-0.00068, y5+1:-0.00027, y6+1:-0.00205, y11+2:-0.00049, y13+2:0.00037];[(M0-947.32)+2:0.00142];[D126+1:0.00018, D138+1:0.00011, D144+1:0.00022, D168+1:-0.00003, D186+1:0.00017, D204+1:0.00018, D274+1:-0.00002, D292+1:-0.00010]}{3011@[b2+1:-0.00008];[c5+1:0.00359, c6+1:-0.00430, c7+1:0.00904, c8+1:-0.00239, c9+1:0…	{3007@[b2+1:1.53, b14+2:-1.14];[y1+1:0.19, y2+1:1.00, y3+1:1.29, y4+1:-1.20, y5+1:-0.38, y6+1:-2.44, y11+2:-0.34, y13+2:0.23];[(M0-947.32)+2:0.79];[D126+1:1.41, D138+1:0.78, D144+1:1.53, D168+1:-0.15, D186+1:0.93, D204+1:0.87, D274+1:-0.09, D292+1:-0.35]}{3011@[b2+1:-0.39];[c5+1:2.53, c6+1:-2.83, c7+1:5.53, c8+1:-1.33, c9+1:7.33, c11+2:-3.16, c12+2:1.25, c13+2:-1.05];[y4+1:3.22, y5+1:1.88, y13+2:…	{3007@[b2+1:26272, b14+2:8299];[y1+1:9428, y2+1:9471, y3+1:8998, y4+1:5541, y5+1:7166, y6+1:3816, y11+2:12166, y13+2:118599];[(M0-947.32)+2:80544];[D126+1:24192, D138+1:18461, D144+1:12766, D168+1:9685, D186+1:28103, D204+1:32680, D274+1:122123, D292+1:30821]}{3011@[b2+1:5523];[c5+1:2351, c6+1:3085, c7+1:1479, c8+1:1075, c9+1:1508, c11+2:3351, c12+2:5569, c13+2:8078];[y4+1:934, y5+1:1450, y13+2:4…	{3007@19}{3011@29}	T	0	0	0	16.0871	5.10779	13.2214	1	2	947.323	H1N1A2	FALSE	1.44608	(N(H(A))(A))	Level1	[5,H1N1A2,1.000]	[983,H1N1A2,1.000]	{@21[5-7]}	{@5[7,1.000]}{@6[7,0.000]}
C:\Users\Bertozzi Lab\Desktop\Stacy\2020_08_17_Stacy\20200824_SAM_MUC16_NoddStcE_EThcD.raw	2936	17.28	2920	688.038	4	2748.12	1027907294			[979 to 993]	AQPGTTNYQHHHHHH	K,-	AQPGT[O-Glycosylation:H1N1A2 on X]TNYQHHHHHH	1	2748.12	34.2096	1	{2936@[b2+1, b13+1, b14+2];[y1+1, y2+1, y3+1, y4+1, y5+1, y6+1, y11+2, y12+2, y13+3];[(M0-947.32)+2];[D126+1, D138+1, D144+1, D168+1, D186+1, D204+1, D274+1, D292+1, D366+1]}{2940@[b2+1];[c5+1, c6+1, c7+1, c10+2, c11+2, c13+2, c14+2];[y13+3];[zDot1+1, zDot3+1, zDot4+1, zDot6+2, zDot7+2, zDot9+2, zDot10+2];[(M0-291.10)+2, (M0-453.15)+3, (M0-582.19)+2, (M0-744.24)+3, (M0-947.32)+2];[D126+1, D186+1,…	{2936@[b2+1:200.10343, b13+1:1509.68030, b14+2:823.87245];[y1+1:156.07680, y2+1:293.13531, y3+1:430.19547, y4+1:567.25562, y5+1:704.31506, y6+1:841.37378, y11+2:724.82305, y12+2:753.33064, y13+3:534.90705];[(M0-947.32)+2:901.40509];[D126+1:126.05511, D138+1:138.05516, D144+1:144.06564, D168+1:168.06544, D186+1:186.07611, D204+1:204.08712, D274+1:274.09253, D292+1:292.10333, D366+1:366.13904]}{294…	{2936@[b2+1:0.00046, b13+1:0.00726, b14+2:0.00568];[y1+1:0.00004, y2+1:-0.00035, y3+1:0.00089, y4+1:0.00213, y5+1:0.00266, y6+1:0.00247, y11+2:0.00732, y12+2:0.00105, y13+3:0.00087];[(M0-947.32)+2:0.00148];[D126+1:0.00017, D138+1:0.00021, D144+1:0.00013, D168+1:-0.00007, D186+1:0.00003, D204+1:0.00047, D274+1:0.00040, D292+1:0.00065, D366+1:-0.00043]}{2940@[b2+1:-0.00025];[c5+1:-0.00056, c6+1:-0.…	{2936@[b2+1:2.33, b13+1:4.82, b14+2:3.45];[y1+1:0.29, y2+1:-1.20, y3+1:2.07, y4+1:3.76, y5+1:3.79, y6+1:2.94, y11+2:5.06, y12+2:0.70, y13+3:0.54];[(M0-947.32)+2:0.82];[D126+1:1.35, D138+1:1.56, D144+1:0.89, D168+1:-0.43, D186+1:0.19, D204+1:2.33, D274+1:1.48, D292+1:2.22, D366+1:-1.17]}{2940@[b2+1:-1.23];[c5+1:-0.39, c6+1:-0.04, c7+1:6.79, c10+2:0.31, c11+2:-1.53, c13+2:-0.42, c14+2:0.49];[y13+3:…	{2936@[b2+1:29941, b13+1:4026, b14+2:6156];[y1+1:10187, y2+1:9873, y3+1:10303, y4+1:7907, y5+1:7409, y6+1:6006, y11+2:17798, y12+2:4215, y13+3:15887];[(M0-947.32)+2:85575];[D126+1:24897, D138+1:27217, D144+1:13250, D168+1:12546, D186+1:26674, D204+1:39988, D274+1:135610, D292+1:36870, D366+1:7608]}{2940@[b2+1:7939];[c5+1:2637, c6+1:5495, c7+1:2593, c10+2:4511, c11+2:3752, c13+2:6371, c14+2:5507];…	{2936@22}{2940@27}	T	0	0	0	14.0824	6.08465	15.2314	1	2	947.323	H1N1A2	FALSE	2.05407	(N(H(A))(A))	Level1	[5,H1N1A2,1.000]	[983,H1N1A2,1.000]	{@21[5-7]}	{@5[7,1.000]}{@6[7,0.000]}
C:\Users\Bertozzi Lab\Desktop\Stacy\2020_08_17_Stacy\20200824_SAM_MUC16_NoddStcE_EThcD.raw	3298	18.9837	3282	688.038	4	2748.12	1027907294			[979 to 993]	AQPGTTNYQHHHHHH	K,-	AQPGT[O-Glycosylation:H1N1A2 on X]TNYQHHHHHH	1	2748.12	32.2894	0	{3298@[b2+1, b8+1, b10+1, b14+2];[y1+1, y2+1, y4+1, y5+1, y6+1, y11+2, y13+2];[(M0-947.32)+2];[D126+1, D138+1, D144+1, D168+1, D186+1, D204+1, D274+1, D292+1, D366+1]}{3302@[b2+1];[c5+1, c6+1, c7+1, c8+1, c9+1, c12+2, c13+2, c14+2];[y13+2];[zDot3+1, zDot4+1, zDot5+1, zDot6+2, zDot8+2, zDot9+2];[(M0-291.10)+3, (M0-582.19)+3, (M0-744.24)+3, (M0-947.32)+2];[D126+1, D186+1, D204+1, D274+1, D292+1, D3…	{3298@[b2+1:200.10297, b8+1:833.37305, b10+1:1098.49329, b14+2:823.87032];[y1+1:156.07680, y2+1:293.13364, y4+1:567.25525, y5+1:704.31317, y6+1:841.37421, y11+2:724.82101, y13+2:801.85618];[(M0-947.32)+2:901.40481];[D126+1:126.05536, D138+1:138.05527, D144+1:144.06560, D168+1:168.06554, D186+1:186.07623, D204+1:204.08661, D274+1:274.09204, D292+1:292.10287, D366+1:366.14044]}{3302@[b2+1:200.10225…	{3298@[b2+1:-0.00000, b8+1:-0.00576, b10+1:-0.00301, b14+2:0.00142];[y1+1:0.00004, y2+1:-0.00203, y4+1:0.00176, y5+1:0.00077, y6+1:0.00289, y11+2:0.00324, y13+2:-0.00064];[(M0-947.32)+2:0.00091];[D126+1:0.00042, D138+1:0.00032, D144+1:0.00008, D168+1:0.00002, D186+1:0.00016, D204+1:-0.00004, D274+1:-0.00008, D292+1:0.00019, D366+1:0.00098]}{3302@[b2+1:-0.00072];[c5+1:-0.00471, c6+1:-0.00420, c7+1…	{3298@[b2+1:-0.01, b8+1:-6.92, b10+1:-2.74, b14+2:0.86];[y1+1:0.29, y2+1:-6.94, y4+1:3.11, y5+1:1.10, y6+1:3.44, y11+2:2.23, y13+2:-0.40];[(M0-947.32)+2:0.51];[D126+1:3.32, D138+1:2.34, D144+1:0.57, D168+1:0.12, D186+1:0.85, D204+1:-0.19, D274+1:-0.31, D292+1:0.65, D366+1:2.67]}{3302@[b2+1:-3.61];[c5+1:-3.32, c6+1:-2.76, c7+1:12.47, c8+1:6.73, c9+1:3.88, c12+2:-2.45, c13+2:-0.16, c14+2:0.53];[y13…	{3298@[b2+1:17894, b8+1:3045, b10+1:3513, b14+2:3067];[y1+1:4820, y2+1:2998, y4+1:3196, y5+1:6276, y6+1:3419, y11+2:10219, y13+2:74877];[(M0-947.32)+2:59260];[D126+1:12720, D138+1:11552, D144+1:7262, D168+1:6541, D186+1:15763, D204+1:23678, D274+1:90675, D292+1:17266, D366+1:3234]}{3302@[b2+1:2816];[c5+1:1609, c6+1:3112, c7+1:1515, c8+1:1204, c9+1:1805, c12+2:3976, c13+2:4280, c14+2:2662];[y13+2:…	{3298@21}{3302@26}	T	0	0	0	14.0924	5.10486	15.2195	1	2	947.323	H1N1A2	FALSE	1.59076	(N(H(A))(A))	Level1	[5,H1N1A2,0.994]	[983,H1N1A2,0.994]	{@21[5-7]}	{@5[7,0.994]}{@6[7,0.006]}
C:\Users\Bertozzi Lab\Desktop\Stacy\2020_08_17_Stacy\20200824_SAM_MUC16_NoddStcE_EThcD.raw	3105	18.0687	3089	688.038	4	2748.12	1027907294			[979 to 993]	AQPGTTNYQHHHHHH	K,-	AQPGT[O-Glycosylation:H1N1A2 on X]TNYQHHHHHH	1	2748.12	28.2813	1	{3105@[b2+1];[y1+1, y2+1, y3+1, y4+1, y5+1, y6+1, y11+2, y13+2];[(M0-744.24)+2, (M0-947.32)+2];[D126+1, D138+1, D144+1, D168+1, D186+1, D204+1, D274+1, D292+1, D366+1]}{3109@[b2+1];[c5+1, c6+1, c7+1, c11+2, c12+2];[y13+2];[zDot3+1, zDot4+1, zDot6+2, zDot8+2, zDot9+2];[(M0-291.10)+3, (M0-453.15)+3, (M0-582.19)+3, (M0-744.24)+2, (M0-947.32)+2];[D186+1, D204+1, D274+1, D292+1, D366+1]}	{3105@[b2+1:200.10307];[y1+1:156.07684, y2+1:293.13548, y3+1:430.19513, y4+1:567.25360, y5+1:704.31097, y6+1:841.36945, y11+2:724.82003, y13+2:801.85510];[(M0-744.24)+2:1002.94472, (M0-947.32)+2:901.40491];[D126+1:126.05503, D138+1:138.05486, D144+1:144.06548, D168+1:168.06561, D186+1:186.07628, D204+1:204.08694, D274+1:274.09207, D292+1:292.10269, D366+1:366.13757]}{3109@[b2+1:200.10295];[c5+1:1…	{3105@[b2+1:0.00011];[y1+1:0.00009, y2+1:-0.00018, y3+1:0.00055, y4+1:0.00011, y5+1:-0.00143, y6+1:-0.00187, y11+2:0.00128, y13+2:-0.00281];[(M0-744.24)+2:0.00137, (M0-947.32)+2:0.00113];[D126+1:0.00008, D138+1:-0.00009, D144+1:-0.00004, D168+1:0.00010, D186+1:0.00020, D204+1:0.00029, D274+1:-0.00005, D292+1:0.00001, D366+1:-0.00189]}{3109@[b2+1:-0.00002];[c5+1:-0.00023, c6+1:0.00052, c7+1:0.0030…	{3105@[b2+1:0.53];[y1+1:0.58, y2+1:-0.62, y3+1:1.29, y4+1:0.20, y5+1:-2.03, y6+1:-2.22, y11+2:0.89, y13+2:-1.76];[(M0-744.24)+2:0.68, (M0-947.32)+2:0.63];[D126+1:0.67, D138+1:-0.66, D144+1:-0.29, D168+1:0.58, D186+1:1.09, D204+1:1.43, D274+1:-0.20, D292+1:0.02, D366+1:-5.19]}{3109@[b2+1:-0.08];[c5+1:-0.17, c6+1:0.34, c7+1:1.86, c11+2:-0.73, c12+2:0.96];[y13+2:-1.73];[zDot3+1:0.20, zDot4+1:0.51, z…	{3105@[b2+1:16655];[y1+1:7062, y2+1:7510, y3+1:3401, y4+1:8366, y5+1:3498, y6+1:3025, y11+2:13504, y13+2:103434];[(M0-744.24)+2:7442, (M0-947.32)+2:71093];[D126+1:17783, D138+1:12284, D144+1:7052, D168+1:4967, D186+1:19166, D204+1:23497, D274+1:102825, D292+1:23002, D366+1:3257]}{3109@[b2+1:5427];[c5+1:2140, c6+1:2871, c7+1:1762, c11+2:2833, c12+2:4056];[y13+2:5137];[zDot3+1:1200, zDot4+1:1450, z…	{3105@20}{3109@22}	T	0	0	0	10.0474	7.11435	14.1985	1	2	947.323	H1N1A2	FALSE	1.74197	(N(H(A))(A))	Level1	[5,H1N1A2,0.989]	[983,H1N1A2,0.989]	{@21[5-7]}	{@5[7,0.989]}{@6[7,0.011]}
C:\Users\Bertozzi Lab\Desktop\Stacy\2020_08_17_Stacy\20200824_SAM_MUC16_NoddStcE_EThcD.raw	3212	18.5794	3196	688.038	4	2748.12	1027907294			[979 to 993]	AQPGTTNYQHHHHHH	K,-	AQPGT[O-Glycosylation:H1N1A2 on X]TNYQHHHHHH	1	2748.12	28.1248	0	{3212@[b2+1, b14+2];[y1+1, y2+1, y3+1, y4+1, y5+1, y6+1, y11+2, y13+3];[(M0-744.24)+2, (M0-947.32)+2];[D126+1, D138+1, D144+1, D168+1, D186+1, D204+1, D274+1, D292+1, D366+1]}{3216@[b2+1];[c5+1, c6+1, c7+1, c11+2, c13+2, c14+2];[y13+2];[zDot3+1, zDot4+1, zDot8+2, zDot9+2, zDot10+1];[(M0-582.19)+3, (M0-744.24)+3, (M0-947.32)+2];[D204+1, D274+1, D292+1, D366+1]}	{3212@[b2+1:200.10298, b14+2:823.86742];[y1+1:156.07675, y2+1:293.13513, y3+1:430.19357, y4+1:567.25635, y5+1:704.31281, y6+1:841.37103, y11+2:724.82320, y13+3:534.90702];[(M0-744.24)+2:1002.94403, (M0-947.32)+2:901.40472];[D126+1:126.05511, D138+1:138.05512, D144+1:144.06578, D168+1:168.06570, D186+1:186.07597, D204+1:204.08665, D274+1:274.09241, D292+1:292.10239, D366+1:366.13806]}{3216@[b2+1:2…	{3212@[b2+1:0.00001, b14+2:-0.00438];[y1+1:-0.00000, y2+1:-0.00053, y3+1:-0.00100, y4+1:0.00286, y5+1:0.00040, y6+1:-0.00028, y11+2:0.00763, y13+3:0.00076];[(M0-744.24)+2:-0.00001, (M0-947.32)+2:0.00075];[D126+1:0.00016, D138+1:0.00018, D144+1:0.00026, D168+1:0.00019, D186+1:-0.00010, D204+1:0.00001, D274+1:0.00028, D292+1:-0.00030, D366+1:-0.00140]}{3216@[b2+1:-0.00049];[c5+1:-0.00182, c6+1:-0.0…	{3212@[b2+1:0.07, b14+2:-2.66];[y1+1:-0.01, y2+1:-1.82, y3+1:-2.34, y4+1:5.05, y5+1:0.58, y6+1:-0.33, y11+2:5.27, y13+3:0.48];[(M0-744.24)+2:-0.00, (M0-947.32)+2:0.41];[D126+1:1.28, D138+1:1.29, D144+1:1.85, D168+1:1.12, D186+1:-0.56, D204+1:0.04, D274+1:1.03, D292+1:-1.03, D366+1:-3.85]}{3216@[b2+1:-2.46];[c5+1:-1.28, c6+1:-2.99, c7+1:-4.05, c11+2:-0.05, c13+2:0.17, c14+2:1.05];[y13+2:-0.74];[zD…	{3212@[b2+1:15271, b14+2:4231];[y1+1:5090, y2+1:6550, y3+1:4830, y4+1:3783, y5+1:3676, y6+1:4623, y11+2:10741, y13+3:14540];[(M0-744.24)+2:5652, (M0-947.32)+2:61305];[D126+1:15240, D138+1:18561, D144+1:11470, D168+1:13560, D186+1:19673, D204+1:29113, D274+1:94346, D292+1:25426, D366+1:3826]}{3216@[b2+1:2652];[c5+1:1373, c6+1:2434, c7+1:2078, c11+2:3143, c13+2:5138, c14+2:4584];[y13+2:3061];[zDot3…	{3212@21}{3216@20}	T	0	0	0	11.0472	5.05154	13.1574	1	2	947.323	H1N1A2	FALSE	1.82048	(N(H(A))(A))	Level1	[5,H1N1A2,1.000]	[983,H1N1A2,1.000]	{@21[5-7]}	{@5[7,1.000]}{@6[7,0.000]}
C:\Users\Bertozzi Lab\Desktop\Stacy\2020_08_17_Stacy\20200824_SAM_MUC16_NoddStcE_EThcD.raw	3354	19.2412	3338	688.038	4	2748.12	1027907294			[979 to 993]	AQPGTTNYQHHHHHH	K,-	AQPGTT[O-Glycosylation:H1N1A2 on X]NYQHHHHHH	1	2748.12	23.2704	4	{3354@[b2+1];[y1+1, y2+1, y3+1, y4+1, y5+1, y6+1, y13+2];[(M0-744.24)+2, (M0-947.32)+2];[D126+1, D138+1, D144+1, D168+1, D186+1, D204+1, D274+1, D292+1]}{3358@[b2+1];[c6+1, c7+1, c11+2, c13+2];[y13+3];[zDot6+2, zDot8+2, zDot9+1];[(M0-291.10)+3, (M0-582.19)+3, (M0-744.24)+2, (M0-947.32)+2];[D186+1, D204+1, D274+1, D292+1]}	{3354@[b2+1:200.10274];[y1+1:156.07683, y2+1:293.13605, y3+1:430.19553, y4+1:567.25055, y5+1:704.31525, y6+1:841.37213, y13+2:801.85592];[(M0-744.24)+2:1002.94296, (M0-947.32)+2:901.40398];[D126+1:126.05508, D138+1:138.05516, D144+1:144.06548, D168+1:168.06506, D186+1:186.07625, D204+1:204.08690, D274+1:274.09241, D292+1:292.10272]}{3358@[b2+1:200.10265];[c6+1:1520.62137, c7+1:1634.67456, c11+2:1…	{3354@[b2+1:-0.00023];[y1+1:0.00007, y2+1:0.00038, y3+1:0.00095, y4+1:-0.00294, y5+1:0.00285, y6+1:0.00082, y13+2:-0.00117];[(M0-744.24)+2:-0.00216, (M0-947.32)+2:-0.00073];[D126+1:0.00013, D138+1:0.00021, D144+1:-0.00004, D168+1:-0.00045, D186+1:0.00017, D204+1:0.00025, D274+1:0.00028, D292+1:0.00004]}{3358@[b2+1:-0.00032];[c6+1:-0.00076, c7+1:0.00950, c11+2:0.00230, c13+2:-0.00031];[y13+3:0.001…	{3354@[b2+1:-1.16];[y1+1:0.48, y2+1:1.31, y3+1:2.21, y4+1:-5.19, y5+1:4.05, y6+1:0.97, y13+2:-0.73];[(M0-744.24)+2:-1.08, (M0-947.32)+2:-0.41];[D126+1:1.04, D138+1:1.56, D144+1:-0.29, D168+1:-2.71, D186+1:0.93, D204+1:1.24, D274+1:1.03, D292+1:0.12]}{3358@[b2+1:-1.62];[c6+1:-0.50, c7+1:5.82, c11+2:1.05, c13+2:-0.13];[y13+3:0.65];[zDot6+2:0.39, zDot8+2:3.51, zDot9+1:0.62];[(M0-291.10)+3:2.93, (M0-…	{3354@[b2+1:12933];[y1+1:6715, y2+1:3534, y3+1:6822, y4+1:3528, y5+1:3833, y6+1:4192, y13+2:71647];[(M0-744.24)+2:7224, (M0-947.32)+2:51370];[D126+1:15719, D138+1:13167, D144+1:6581, D168+1:5457, D186+1:13578, D204+1:21560, D274+1:92895, D292+1:18349]}{3358@[b2+1:2345];[c6+1:2618, c7+1:1266, c11+2:1834, c13+2:4696];[y13+3:1923];[zDot6+2:1450, zDot8+2:1751, zDot9+1:6090];[(M0-291.10)+3:22336, (M0-…	{3354@18}{3358@17}	T	0.00483871	0	0	7.05205	6.11747	12.2248	1	2	947.323	H1N1A2	FALSE	2.00087	(N(H(A))(A))	Level3			{@21[6-7]}{@21[5-7]}
C:\Users\Bertozzi Lab\Desktop\Stacy\2020_08_17_Stacy\20200824_SAM_MUC16_NoddStcE_EThcD.raw	2797	16.6342	2775	779.321	4	3113.25	1027907294			[979 to 993]	AQPGTTNYQHHHHHH	K,-	AQPGTT[O-Glycosylation:H2N2A2 on X]NYQHHHHHH	1	3113.25	23.2467	0	{2797@[b2+1, b8+1, b14+2];[y1+1, y2+1, y3+1, y4+1, y13+2];[(M0-1109.38)+2, (M0-1312.46)+2];[D126+1, D138+1, D144+1, D168+1, D186+1, D204+1, D274+1, D292+1, D366+1]}{2800@[b2+1];[c6+1, c11+2];[y1+1];[zDot5+1, zDot7+2];[(M0-453.15)+3, (M0-582.19)+3, (M0-744.24)+3, (M0-906.30)+3, (M0-947.32)+2, (M0-1109.38)+3, (M0-1312.46)+2];[D126+1, D138+1, D144+1, D168+1, D186+1, D204+1, D274+1, D292+1, D366+1]}	{2797@[b2+1:200.10315, b8+1:833.38141, b14+2:823.86495];[y1+1:156.07672, y2+1:293.13608, y3+1:430.19437, y4+1:567.25629, y13+2:801.85661];[(M0-1109.38)+2:1002.94342, (M0-1312.46)+2:901.40465];[D126+1:126.05502, D138+1:138.05512, D144+1:144.06560, D168+1:168.06563, D186+1:186.07646, D204+1:204.08689, D274+1:274.09250, D292+1:292.10271, D366+1:366.13907]}{2800@[b2+1:200.10356];[c6+1:1885.73083, c11…	{2797@[b2+1:0.00018, b8+1:0.00260, b14+2:-0.00932];[y1+1:-0.00003, y2+1:0.00041, y3+1:-0.00021, y4+1:0.00280, y13+2:0.00021];[(M0-1109.38)+2:-0.00123, (M0-1312.46)+2:0.00061];[D126+1:0.00007, D138+1:0.00017, D144+1:0.00008, D168+1:0.00011, D186+1:0.00039, D204+1:0.00024, D274+1:0.00037, D292+1:0.00002, D366+1:-0.00040]}{2800@[b2+1:0.00059];[c6+1:-0.02349, c11+2:0.00238];[y1+1:0.00004];[zDot5+1:0.…	{2797@[b2+1:0.91, b8+1:3.12, b14+2:-5.66];[y1+1:-0.21, y2+1:1.41, y3+1:-0.49, y4+1:4.94, y13+2:0.13];[(M0-1109.38)+2:-0.62, (M0-1312.46)+2:0.34];[D126+1:0.58, D138+1:1.23, D144+1:0.57, D168+1:0.67, D186+1:2.08, D204+1:1.20, D274+1:1.37, D292+1:0.07, D366+1:-1.09]}{2800@[b2+1:2.98];[c6+1:-12.46, c11+2:0.93];[y1+1:0.29];[zDot5+1:5.90, zDot7+2:0.66];[(M0-453.15)+3:2.33, (M0-582.19)+3:2.23, (M0-744.2…	{2797@[b2+1:25944, b8+1:5303, b14+2:6863];[y1+1:10308, y2+1:6237, y3+1:6724, y4+1:4921, y13+2:57851];[(M0-1109.38)+2:61979, (M0-1312.46)+2:80186];[D126+1:25490, D138+1:34635, D144+1:17557, D168+1:19415, D186+1:49808, D204+1:68308, D274+1:160125, D292+1:35821, D366+1:13218]}{2800@[b2+1:12460];[c6+1:2006, c11+2:2786];[y1+1:1098];[zDot5+1:1408, zDot7+2:1649];[(M0-453.15)+3:9037, (M0-582.19)+3:9070, …	{2797@19}{2800@22}	T	0.00483871	0	0	4.01084	9.1585	18.3836	1	2	1312.46	H2N2A2	FALSE	2.09172	(N(H(A))(N(H(A))))	Level3			{@57[6-10]}{@57[5-10]}{@58[5-1,6-7]}{@58[5-7,6-1]}{@59[5-4,6-4]}
C:\Users\Bertozzi Lab\Desktop\Stacy\2020_08_17_Stacy\20200824_SAM_MUC16_NoddStcE_EThcD.raw	3698	20.6952	3681	688.038	4	2748.12	1027907294			[979 to 993]	AQPGTTNYQHHHHHH	K,-	AQPGT[O-Glycosylation:H1N1A2 on X]TNYQHHHHHH	1	2748.12	23.2263	4	{3698@[b2+1];[y1+1, y2+1, y4+1, y5+1, y13+2];[(M0-947.32)+2];[D126+1, D138+1, D144+1, D168+1, D186+1, D204+1, D274+1, D292+1]}{3702@[b2+1];[c6+1, c12+2, c13+2];[y1+1, y13+2];[zDot3+1, zDot4+1, zDot5+1, zDot6+2, zDot9+2, zDot10+2];[(M0-291.10)+3, (M0-582.19)+3, (M0-744.24)+3, (M0-947.32)+2];[D186+1, D204+1, D274+1, D292+1]}	{3698@[b2+1:200.10307];[y1+1:156.07663, y2+1:293.13519, y4+1:567.25580, y5+1:704.31372, y13+2:801.85714];[(M0-947.32)+2:901.40405];[D126+1:126.05502, D138+1:138.05489, D144+1:144.06560, D168+1:168.06587, D186+1:186.07639, D204+1:204.08669, D274+1:274.09177, D292+1:292.10318]}{3702@[b2+1:200.10313];[c6+1:1520.62381, c12+2:1168.98067, c13+2:1237.51414];[y1+1:156.07735, y13+2:801.85664];[zDot3+1:414…	{3698@[b2+1:0.00011];[y1+1:-0.00012, y2+1:-0.00047, y4+1:0.00231, y5+1:0.00132, y13+2:0.00127];[(M0-947.32)+2:-0.00060];[D126+1:0.00007, D138+1:-0.00006, D144+1:0.00008, D168+1:0.00036, D186+1:0.00031, D204+1:0.00004, D274+1:-0.00036, D292+1:0.00049]}{3702@[b2+1:0.00017];[c6+1:0.00168, c12+2:-0.00964, c13+2:-0.00161];[y1+1:0.00059, y13+2:0.00028];[zDot3+1:0.00139, zDot4+1:-0.00100, zDot5+1:0.0129…	{3698@[b2+1:0.53];[y1+1:-0.80, y2+1:-1.62, y4+1:4.08, y5+1:1.88, y13+2:0.79];[(M0-947.32)+2:-0.33];[D126+1:0.55, D138+1:-0.44, D144+1:0.57, D168+1:2.13, D186+1:1.67, D204+1:0.19, D274+1:-1.32, D292+1:1.70]}{3702@[b2+1:0.84];[c6+1:1.11, c12+2:-4.12, c13+2:-0.65];[y1+1:3.83, y13+2:0.17];[zDot3+1:3.37, zDot4+1:-1.82, zDot5+1:18.77, zDot6+2:3.24, zDot9+2:1.48, zDot10+2:-0.05];[(M0-291.10)+3:1.66, (M0…	{3698@[b2+1:13465];[y1+1:4360, y2+1:4256, y4+1:5336, y5+1:3032, y13+2:55116];[(M0-947.32)+2:41231];[D126+1:11292, D138+1:5704, D144+1:4111, D168+1:2471, D186+1:12807, D204+1:17402, D274+1:53440, D292+1:11864]}{3702@[b2+1:1356];[c6+1:1702, c12+2:2031, c13+2:3153];[y1+1:626, y13+2:2942];[zDot3+1:814, zDot4+1:1498, zDot5+1:13199, zDot6+2:932, zDot9+2:2807, zDot10+2:1265];[(M0-291.10)+3:18749, (M0-58…	{3698@15}{3702@20}	T	0.00483871	0	0	9.0572	5.08942	12.1532	1	2	947.323	H1N1A2	FALSE	1.38753	(N(H(A))(A))	Level1	[5,H1N1A2,0.987]	[983,H1N1A2,0.987]	{@21[5-7]}	{@5[7,0.987]}{@6[7,0.013]}
C:\Users\Bertozzi Lab\Desktop\Stacy\2020_08_17_Stacy\20200824_SAM_MUC16_NoddStcE_EThcD.raw	3564	20.1594	3550	588.254	3	1761.74	1027907294			[98 to 104]	MHLATSR	T,T	MHLAT[O-Glycosylation:H1N1A2 on X]SR	1	1761.73	28.2379	0	{3564@[b2+1, b3+1, b4+1];[y1+1, y2+1, y4+1, y5+1, y6+2];[(M0-582.19)+1, (M0-744.24)+1, (M0-947.32)+2];[D109+1, D126+1, D138+1, D144+1, D168+1, D186+1, D204+1, D274+1, D292+1, D366+1]}{3568@[b2+1, b3+1];[c2+1, c3+1, c4+1, c5+1, c6+1];[y1+1];[zDot1+1, zDot4+1, zDot5+1, zDot7+1];[(M0-291.10)+2, (M0-453.15)+2, (M0-582.19)+1, (M0-744.24)+1, (M0-947.32)+2];[D168+1, D186+1, D204+1, D274+1, D292+1, D366+…	{3564@[b2+1:269.10674, b3+1:382.19090, b4+1:453.22775];[y1+1:175.11940, y2+1:262.15118, y4+1:434.23541, y5+1:547.31976, y6+2:342.69259];[(M0-582.19)+1:1180.55166, (M0-744.24)+1:1018.49836, (M0-947.32)+2:408.21338];[D109+1:109.02847, D126+1:126.05529, D138+1:138.05521, D144+1:144.06569, D168+1:168.06570, D186+1:186.07659, D204+1:204.08699, D274+1:274.09271, D292+1:292.10280, D366+1:366.13962]}{356…	{3564@[b2+1:0.00006, b3+1:0.00016, b4+1:-0.00010];[y1+1:0.00045, y2+1:0.00020, y4+1:-0.00036, y5+1:-0.00007, y6+2:-0.00085];[(M0-582.19)+1:0.00024, (M0-744.24)+1:-0.00024, (M0-947.32)+2:0.00024];[D109+1:0.00008, D126+1:0.00035, D138+1:0.00026, D144+1:0.00017, D168+1:0.00019, D186+1:0.00052, D204+1:0.00034, D274+1:0.00058, D292+1:0.00011, D366+1:0.00015]}{3568@[b2+1:-0.00011, b3+1:-0.00006];[c2+1:…	{3564@[b2+1:0.23, b3+1:0.42, b4+1:-0.22];[y1+1:2.57, y2+1:0.78, y4+1:-0.83, y5+1:-0.13, y6+2:-1.24];[(M0-582.19)+1:0.20, (M0-744.24)+1:-0.24, (M0-947.32)+2:0.30];[D109+1:0.71, D126+1:2.77, D138+1:1.90, D144+1:1.21, D168+1:1.12, D186+1:2.79, D204+1:1.69, D274+1:2.14, D292+1:0.39, D366+1:0.41]}{3568@[b2+1:-0.40, b3+1:-0.17];[c2+1:1.03, c3+1:0.38, c4+1:3.50, c5+1:1.62, c6+1:0.78];[y1+1:-3.12];[zDot1…	{3564@[b2+1:99908, b3+1:35891, b4+1:8836];[y1+1:6281, y2+1:4190, y4+1:14891, y5+1:39760, y6+2:26259];[(M0-582.19)+1:34842, (M0-744.24)+1:153804, (M0-947.32)+2:95503];[D109+1:1859, D126+1:87651, D138+1:56518, D144+1:48832, D168+1:30581, D186+1:109783, D204+1:112079, D274+1:414836, D292+1:85251, D366+1:7717]}{3568@[b2+1:5291, b3+1:1229];[c2+1:7208, c3+1:2284, c4+1:868, c5+1:10337, c6+1:33061];[y1+1…	{3564@21}{3568@23}	T	0	0	0	9.10473	8.12371	16.2534	1	2	947.323	H1N1A2	FALSE	1.15739	(N(H(A))(A))	Level1	[5,H1N1A2,0.993]	[102,H1N1A2,0.993]	{@21[5-7]}	{@5[7,0.993]}{@6[7,0.007]}
C:\Users\Bertozzi Lab\Desktop\Stacy\2020_08_17_Stacy\20200824_SAM_MUC16_NoddStcE_EThcD.raw	4000	21.868	3975	828.688	3	2483.04	1027907294			[98 to 108]	MHLATSRTPAS	T,L	MHLAT[O-Glycosylation:H1N1A1 on X]SRT[O-Glycosylation:H1N1A1 on X]PAS	2	2483.04	24.1205	0	{4000@[b2+1, b3+1, b4+1, b5+1, b7+1];[y7+1, y8+1, y9+1];[D109+1, D126+1, D138+1, D144+1, D168+1, D186+1, D204+1, D274+1, D292+1, D366+1]}{4003@[b2+1];[c2+1, c3+1, c4+1, c5+1, c6+1, c7+1, c9+2, c10+1];[zDot5+1, zDot6+1, zDot9+1, zDot10+2];[(M0-291.10)+2, (M0-453.15)+2, (M0-656.23)+2];[D186+1, D204+1, D274+1, D292+1, D366+1]}	{4000@[b2+1:269.10732, b3+1:382.19034, b4+1:453.22842, b5+1:554.27637, b7+1:797.41370];[y7+1:719.36774, y8+1:790.40958, y9+1:903.49041];[D109+1:109.02853, D126+1:126.05530, D138+1:138.05521, D144+1:144.06572, D168+1:168.06573, D186+1:186.07631, D204+1:204.08725, D274+1:274.09222, D292+1:292.10294, D366+1:366.13965]}{4003@[b2+1:269.10632];[c2+1:286.13327, c3+1:399.21778, c4+1:470.25460, c5+1:1227.…	{4000@[b2+1:0.00064, b3+1:-0.00040, b4+1:0.00057, b5+1:0.00084, b7+1:0.00503];[y7+1:-0.00051, y8+1:0.00422, y9+1:0.00099];[D109+1:0.00013, D126+1:0.00036, D138+1:0.00026, D144+1:0.00020, D168+1:0.00022, D186+1:0.00023, D204+1:0.00060, D274+1:0.00010, D292+1:0.00025, D366+1:0.00018]}{4003@[b2+1:-0.00035];[c2+1:0.00005, c3+1:0.00050, c4+1:0.00020, c5+1:-0.00191, c6+1:-0.00268, c7+1:-0.00560, c9+2:-…	{4000@[b2+1:2.40, b3+1:-1.05, b4+1:1.27, b5+1:1.51, b7+1:6.31];[y7+1:-0.71, y8+1:5.35, y9+1:1.10];[D109+1:1.20, D126+1:2.87, D138+1:1.90, D144+1:1.42, D168+1:1.31, D186+1:1.26, D204+1:2.97, D274+1:0.36, D292+1:0.86, D366+1:0.50]}{4003@[b2+1:-1.31];[c2+1:0.17, c3+1:1.25, c4+1:0.42, c5+1:-1.56, c6+1:-2.04, c7+1:-3.81, c9+2:-2.33, c10+1:-0.83];[zDot5+1:-14.99, zDot6+1:0.36, zDot9+1:-1.51, zDot10+2:1…	{4000@[b2+1:31547, b3+1:20110, b4+1:5362, b5+1:3244, b7+1:2930];[y7+1:4538, y8+1:12451, y9+1:13994];[D109+1:1719, D126+1:63029, D138+1:51747, D144+1:51145, D168+1:36411, D186+1:177914, D204+1:200169, D274+1:455292, D292+1:98421, D366+1:41175]}{4003@[b2+1:1013];[c2+1:10509, c3+1:10951, c4+1:4508, c5+1:9987, c6+1:13092, c7+1:2611, c9+2:5373, c10+1:2079];[zDot5+1:6541, zDot6+1:2145, zDot9+1:1084, zD…	{4000@18}{4003@21}	T	0.0016835	0	0	12.0679	3.05337	15.3815	2	4	1312.46	H2N2A2	FALSE	1.01177	(N(H(A))),(N(H(A)))	Level1	[5,H1N1A1,1.000][8,H1N1A1,0.993]	[102,H1N1A1,1.000][105,H1N1A1,0.993]	{@59[5-4,8-4]}	{@5[4,1.000]}{@6[4,0.000]}{@8[4,0.993]}{@11[4,0.007]}
C:\Users\Bertozzi Lab\Desktop\Stacy\2020_08_17_Stacy\20200824_SAM_MUC16_NoddStcE_EThcD.raw	5810	28.5116	5785	925.606	4	3698.4	1027907294				NTSVGPLYSGCR	K,L	NT[O-Glycosylation:N1A1 on X]S[O-Glycosylation:H1N1A2 on X]VGPLYS[O-Glycosylation:H1N1A2 on X]GC[Common Fixed:Carbamidomethyl on C]R	4	3698.43	24.078	8	{5810@[b2+1];[y1+1, y3+1, y4+1, y5+1, y6+1, y7+2, y8+2, y9+1, y10+1];[(M0-947.32)+2];[D126+1, D138+1, D144+1, D163+1, D168+1, D186+1, D204+1, D274+1, D292+1, D366+1]}{5813@[c10+2];[y1+1, y3+1, y4+1, y5+1, y7+1, y8+1, y10+1];[zDot1+1, zDot12+3];[(M0-291.10)+2, (M0-582.19)+2, (M0-947.32)+2];[D138+1, D168+1, D186+1, D204+1, D274+1, D292+1, D366+1]}	{5810@[b2+1:216.09840];[y1+1:175.11906, y3+1:392.17157, y4+1:479.20383, y5+1:642.26784, y6+1:755.35169, y7+2:426.70559, y8+2:455.21701, y9+1:1008.49457, y10+1:1095.52939];[(M0-947.32)+2:1376.53936];[D126+1:126.05528, D138+1:138.05544, D144+1:144.06596, D163+1:163.06001, D168+1:168.06611, D186+1:186.07656, D204+1:204.08694, D274+1:274.09292, D292+1:292.10323, D366+1:366.13955]}{5813@[c10+2:1691.63…	{5810@[b2+1:0.00052];[y1+1:0.00011, y3+1:0.00051, y4+1:0.00074, y5+1:0.00142, y6+1:0.00121, y7+2:0.00065, y8+2:0.00203, y9+1:0.00144, y10+1:0.00424];[(M0-947.32)+2:-0.04214];[D126+1:0.00033, D138+1:0.00049, D144+1:0.00045, D163+1:-0.00007, D168+1:0.00059, D186+1:0.00049, D204+1:0.00030, D274+1:0.00080, D292+1:0.00054, D366+1:0.00008]}{5813@[c10+2:-0.06651];[y1+1:-0.00003, y3+1:-0.00035, y4+1:0.00…	{5810@[b2+1:2.42];[y1+1:0.64, y3+1:1.29, y4+1:1.55, y5+1:2.21, y6+1:1.60, y7+2:0.76, y8+2:2.24, y9+1:1.43, y10+1:3.87];[(M0-947.32)+2:-15.32];[D126+1:2.65, D138+1:3.57, D144+1:3.13, D163+1:-0.45, D168+1:3.55, D186+1:2.62, D204+1:1.47, D274+1:2.92, D292+1:1.85, D366+1:0.22]}{5813@[c10+2:-19.67];[y1+1:-0.14, y3+1:-0.89, y4+1:1.92, y5+1:5.90, y7+1:-0.85, y8+1:0.03, y10+1:0.21];[zDot1+1:1.01, zDot12+…	{5810@[b2+1:24022];[y1+1:8220, y3+1:6218, y4+1:33650, y5+1:52044, y6+1:16512, y7+2:27719, y8+2:17880, y9+1:8155, y10+1:15115];[(M0-947.32)+2:68418];[D126+1:61797, D138+1:313960, D144+1:19919, D163+1:2441, D168+1:178739, D186+1:104639, D204+1:298346, D274+1:306244, D292+1:85433, D366+1:142353]}{5813@[c10+2:4285];[y1+1:2284, y3+1:1892, y4+1:2393, y5+1:1625, y7+1:1121, y8+1:2255, y10+1:1031];[zDot1+…	{5810@21}{5813@20}	T	0.00332226	0	0	3.00923	4.03381	17.2956	3	3	2388.82	H2N3A5	TRUE	17.0037	(N(A)),(N(H(A))(A)),(N(H(A))(A))	Level3			{@453[2-2,3-7,9-7]}{@453[2-7,3-2,9-7]}{@453[2-7,3-7,9-2]}

## Sheet: MUC16 ddStcE
File Name	Scan Number	Scan Retention Time	Precursor Scan Number	Precursor MZ	Precursor Charge	Precursor Mass	Protein Accession	Organism	Protein Name	Start and End Residues In Protein	Base Sequence	FlankingResidues	Full Sequence	Number of Mods	Peptide Monoisotopic Mass	Score	Rank	Matched Ion Series	Matched Ion Mass-To-Charge Ratios	Matched Ion Mass Diff (Da)	Matched Ion Mass Diff (Ppm)	Matched Ion Intensities	Matched Ion Counts	Decoy/Contaminant/Target	QValue	PEP	PEP_QValue	Localization Score	Yion Score	DiagonosticIon Score	Plausible Number Of Glycans	Total Glycosylation sites	GlycanMass	Plausible GlycanComposition	N-Glycan motif Check	R138/144	Plausible GlycanStructure	GlycanLocalizationLevel	Localized Glycans with Peptide Site Specific Probability	Localized Glycans with Protein Site Specific Probability	All potential glycan localizations	AllSiteSpecificLocalizationProbability
C:\Users\Bertozzi Lab\Desktop\Stacy\2020_08_17_Stacy\20200824_SAM_MUC16_ddStcE_EThcD.raw	2866	18.6827	2850	891.18	5	4450.86	1027907294			[970 to 993]	TNLPYSQDKAQPGTTNYQHHHHHH	I,-	T[O-Glycosylation:H1N1A1 on X]NLPYSQDKAQPGT[O-Glycosylation:H1N1A2 on X]TNYQHHHHHH	2	4450.85	56.1229	0	{2866@[b2+1, b3+1, b8+1, b10+1, b11+1, b22+2];[y1+1, y2+1, y3+1, y4+1, y5+1, y7+1, y8+1, y11+1, y13+2, y15+2, y16+2, y20+2, y21+3, y22+3];[D109+1, D126+1, D138+1, D144+1, D168+1, D186+1, D204+1, D274+1, D292+1, D366+1]}{2870@[b2+1, b3+1, b8+1];[c2+1, c6+1, c8+1, c9+1, c10+1, c15+2, c20+3, c21+3, c23+3];[y1+1, y2+1, y3+1, y6+1, y7+1];[zDot1+1, zDot2+1, zDot3+1, zDot4+1, zDot5+1, zDot6+2, zDot7+1, …	{2866@[b2+1:216.09831, b3+1:329.18189, b8+1:919.42719, b10+1:1118.54358, b11+1:1246.60837, b22+2:1278.59000];[y1+1:156.07698, y2+1:293.13565, y3+1:430.19431, y4+1:567.25342, y5+1:704.31341, y7+1:969.43317, y8+1:1132.50317, y11+1:1448.63721, y13+2:801.85820, y15+2:901.40679, y16+2:965.45259, y20+2:1212.04907, y21+3:840.71557, y22+3:878.41022];[D109+1:109.02862, D126+1:126.05532, D138+1:138.05530, …	{2866@[b2+1:0.00043, b3+1:-0.00006, b8+1:0.01160, b10+1:-0.00409, b11+1:0.00212, b22+2:-0.00359];[y1+1:0.00023, y2+1:-0.00001, y3+1:-0.00027, y4+1:-0.00007, y5+1:0.00101, y7+1:0.00328, y8+1:0.00996, y11+1:0.00570, y13+2:0.00339, y15+2:0.00488, y16+2:0.00153, y20+2:0.01361, y21+3:0.00213, y22+3:0.00201];[D109+1:0.00022, D126+1:0.00037, D138+1:0.00035, D144+1:0.00040, D168+1:0.00034, D186+1:0.00058…	{2866@[b2+1:2.00, b3+1:-0.18, b8+1:12.63, b10+1:-3.66, b11+1:1.71, b22+2:-1.41];[y1+1:1.47, y2+1:-0.05, y3+1:-0.63, y4+1:-0.13, y5+1:1.44, y7+1:3.38, y8+1:8.80, y11+1:3.94, y13+2:2.11, y15+2:2.71, y16+2:0.79, y20+2:5.62, y21+3:0.85, y22+3:0.76];[D109+1:2.05, D126+1:2.96, D138+1:2.57, D144+1:2.81, D168+1:2.04, D186+1:3.16, D204+1:2.48, D274+1:0.36, D292+1:1.96, D366+1:0.27]}{2870@[b2+1:2.78, b3+1:…	{2866@[b2+1:115796, b3+1:33338, b8+1:13377, b10+1:3626, b11+1:21518, b22+2:10092];[y1+1:27258, y2+1:15344, y3+1:21580, y4+1:19454, y5+1:15890, y7+1:4498, y8+1:3642, y11+1:4587, y13+2:32626, y15+2:7766, y16+2:7012, y20+2:11577, y21+3:101650, y22+3:35786];[D109+1:2652, D126+1:207483, D138+1:112716, D144+1:94737, D168+1:52750, D186+1:203023, D204+1:224112, D274+1:492384, D292+1:121778, D366+1:49379]…	{2866@30}{2870@45}	T	0	0	0	22.0386	6.02996	19.2992	2	4	1603.55	H2N2A3	FALSE	1.19878	(N(H(A))),(N(H(A))(A))	Level1	[1,H1N1A1,0.999][14,H1N1A2,0.977]	[970,H1N1A1,0.999][983,H1N1A2,0.977]	{@116[1-4,14-7]}	{@1[4,0.999][7,0.000]}{@6[4,0.001][7,0.000]}{@14[4,0.000][7,0.977]}{@15[7,0.023][4,0.000]}
C:\Users\Bertozzi Lab\Desktop\Stacy\2020_08_17_Stacy\20200824_SAM_MUC16_ddStcE_EThcD.raw	3899	22.5092	3866	861.381	2	1720.75	1027907294			[970 to 978]	TNLPYSQDK	I,A	T[O-Glycosylation:H1N1A1 on X]NLPYSQDK	1	1720.74	37.4964	0	{3899@[b2+1, b3+1, b4+1, b5+1, b6+1, b7+1, b8+1];[y1+1, y2+1, y3+1, y4+1, y5+1, y6+1, y7+1, y8+1];[(M0-291.10)+1, (M0-453.15)+1, (M0-656.23)+1];[D109+1, D126+1, D138+1, D144+1, D168+1, D186+1, D204+1, D274+1, D292+1, D366+1]}{3901@[b2+1, b3+1, b7+1, b8+1];[c6+1, c7+1, c8+1];[y2+1, y3+1, y4+1, y6+1, y7+1, y8+1];[zDot7+1, zDot8+1, zDot9+1];[(M0-291.10)+1, (M0-453.15)+2, (M0-656.23)+2];[D126+1, D138…	{3899@[b2+1:216.09841, b3+1:329.18221, b4+1:426.23804, b5+1:589.29926, b6+1:676.33221, b7+1:804.38881, b8+1:919.41645];[y1+1:147.11288, y2+1:262.14005, y3+1:390.19831, y4+1:477.23099, y5+1:640.29457, y6+1:737.34750, y7+1:850.43172, y8+1:964.47638];[(M0-291.10)+1:1430.65430, (M0-453.15)+1:1268.60171, (M0-656.23)+1:1065.52255];[D109+1:109.02866, D126+1:126.05536, D138+1:138.05541, D144+1:144.06604,…	{3899@[b2+1:0.00053, b3+1:0.00026, b4+1:0.00333, b5+1:0.00122, b6+1:0.00215, b7+1:0.00017, b8+1:0.00086];[y1+1:0.00008, y2+1:0.00030, y3+1:-0.00001, y4+1:0.00064, y5+1:0.00089, y6+1:0.00105, y7+1:0.00121, y8+1:0.00294];[(M0-291.10)+1:0.00099, (M0-453.15)+1:0.00123, (M0-656.23)+1:0.00143];[D109+1:0.00027, D126+1:0.00041, D138+1:0.00047, D144+1:0.00052, D168+1:0.00050, D186+1:0.00068, D204+1:0.0006…	{3899@[b2+1:2.46, b3+1:0.80, b4+1:7.82, b5+1:2.07, b6+1:3.18, b7+1:0.21, b8+1:0.93];[y1+1:0.55, y2+1:1.14, y3+1:-0.03, y4+1:1.34, y5+1:1.39, y6+1:1.43, y7+1:1.43, y8+1:3.05];[(M0-291.10)+1:0.69, (M0-453.15)+1:0.97, (M0-656.23)+1:1.34];[D109+1:2.47, D126+1:3.29, D138+1:3.40, D144+1:3.66, D168+1:3.00, D186+1:3.65, D204+1:2.97, D274+1:1.70, D292+1:2.75, D366+1:1.11]}{3901@[b2+1:-0.13, b3+1:-1.21, b7…	{3899@[b2+1:292334, b3+1:140027, b4+1:20848, b5+1:40637, b6+1:42255, b7+1:69532, b8+1:83528];[y1+1:8987, y2+1:21169, y3+1:60758, y4+1:251027, y5+1:60159, y6+1:1329652, y7+1:254737, y8+1:32476];[(M0-291.10)+1:58766, (M0-453.15)+1:596048, (M0-656.23)+1:5904737];[D109+1:7873, D126+1:804964, D138+1:296330, D144+1:285418, D168+1:155474, D186+1:730999, D204+1:921575, D274+1:2331446, D292+1:477240, D366…	{3899@28}{3901@28}	T	0	0	0	5.05194	6.32822	19.3911	1	2	656.228	H1N1A1	FALSE	1.03472	(N(H(A)))	Level1	[1,H1N1A1,0.998]	[970,H1N1A1,0.998]	{@7[1-4]}	{@1[4,0.998]}{@6[4,0.002]}
C:\Users\Bertozzi Lab\Desktop\Stacy\2020_08_17_Stacy\20200824_SAM_MUC16_ddStcE_EThcD.raw	2394	16.4097	2389	615.263	4	2457.02	1027907294			[979 to 993]	AQPGTTNYQHHHHHH	K,-	AQPGTT[O-Glycosylation:H1N1A1 on X]NYQHHHHHH	1	2457.02	37.254	1	{2394@[b2+1, b3+1, b5+1, b8+1, b10+1, b11+1, b12+1, b13+1];[y1+1, y2+1, y3+1, y4+1, y5+1, y6+1, y7+1, y8+1, y9+1, y10+1, y11+2, y12+1, y13+2];[(M0-656.23)+2];[D109+1, D126+1, D138+1, D144+1, D168+1, D186+1, D204+1, D274+1, D292+1, D366+1]}{2398@[b2+1, b8+1];[y1+1, y2+1, y3+1, y4+1, y5+1, y6+1, y7+1, y8+1, y12+2];[zDot6+1];[(M0-291.10)+3, (M0-453.15)+4, (M0-656.23)+2];[D126+1, D138+1, D144+1, D168…	{2394@[b2+1:200.10327, b3+1:297.15625, b5+1:455.22696, b8+1:833.37346, b10+1:1098.49500, b11+1:1235.55981, b12+1:1372.61267, b13+1:1509.67688];[y1+1:156.07736, y2+1:293.13580, y3+1:430.19489, y4+1:567.25378, y5+1:704.31366, y6+1:841.37235, y7+1:969.43079, y8+1:1132.49514, y9+1:1246.54358, y10+1:1347.59009, y11+2:724.82110, y12+1:1505.66211, y13+2:801.85537];[(M0-656.23)+2:901.40352];[D109+1:109.0…	{2394@[b2+1:0.00030, b3+1:0.00052, b5+1:0.00209, b8+1:-0.00535, b10+1:-0.00130, b11+1:0.00460, b12+1:-0.00145, b13+1:0.00385];[y1+1:0.00061, y2+1:0.00014, y3+1:0.00031, y4+1:0.00029, y5+1:0.00126, y6+1:0.00104, y7+1:0.00090, y8+1:0.00192, y9+1:0.00743, y10+1:0.00626, y11+2:0.00341, y12+1:0.00914, y13+2:-0.00227];[(M0-656.23)+2:-0.00165];[D109+1:0.00030, D126+1:0.00047, D138+1:0.00058, D144+1:0.00…	{2394@[b2+1:1.53, b3+1:1.75, b5+1:4.59, b8+1:-6.42, b10+1:-1.19, b11+1:3.73, b12+1:-1.06, b13+1:2.55];[y1+1:3.93, y2+1:0.47, y3+1:0.72, y4+1:0.52, y5+1:1.79, y6+1:1.24, y7+1:0.93, y8+1:1.69, y9+1:5.97, y10+1:4.65, y11+2:2.36, y12+1:6.08, y13+2:-1.41];[(M0-656.23)+2:-0.92];[D109+1:2.76, D126+1:3.78, D138+1:4.24, D144+1:3.72, D168+1:3.50, D186+1:1.75, D204+1:3.66, D274+1:1.03, D292+1:0.96, D366+1:0…	{2394@[b2+1:352912, b3+1:3660, b5+1:3706, b8+1:29084, b10+1:6990, b11+1:12142, b12+1:5978, b13+1:10318];[y1+1:169783, y2+1:108373, y3+1:93518, y4+1:115447, y5+1:86012, y6+1:60638, y7+1:20058, y8+1:57860, y9+1:10661, y10+1:10335, y11+2:208081, y12+1:6812, y13+2:1273288];[(M0-656.23)+2:404906];[D109+1:10473, D126+1:336770, D138+1:207852, D144+1:193189, D168+1:84130, D186+1:362018, D204+1:410992, D2…	{2394@32}{2398@24}	T	0	0	0	1.00028	4.07456	19.278	1	2	656.228	H1N1A1	FALSE	1.09553	(N(H(A)))	Level3			{@7[6-4]}{@7[5-4]}
C:\Users\Bertozzi Lab\Desktop\Stacy\2020_08_17_Stacy\20200824_SAM_MUC16_ddStcE_EThcD.raw	2906	18.8645	2891	1022.43	5	5107.09	1027907294			[970 to 993]	TNLPYSQDKAQPGTTNYQHHHHHH	I,-	T[O-Glycosylation:H1N1A1 on X]NLPYS[O-Glycosylation:H1N1A1 on X]QDKAQPGT[O-Glycosylation:H1N1A2 on X]TNYQHHHHHH	3	5107.08	34.0557	1	{2906@[b2+1, b3+1, b11+1];[y1+1, y2+1, y3+1, y4+1, y5+1, y13+1];[D109+1, D126+1, D138+1, D144+1, D168+1, D186+1, D204+1, D274+1, D292+1, D366+1]}{2910@[b2+1, b3+1];[c1+1, c2+1, c21+3];[y1+1, y2+1, y3+1, y7+1];[zDot1+1, zDot2+1, zDot3+1, zDot4+1, zDot5+1, zDot6+2, zDot7+2, zDot8+2, zDot9+2, zDot10+2, zDot14+2, zDot16+3, zDot24+3];[(M0-582.19)+4, (M0-744.24)+4, (M0-947.32)+3];[D126+1, D138+1, D144+…	{2906@[b2+1:216.09827, b3+1:329.18188, b11+1:1246.60461];[y1+1:156.07697, y2+1:293.13556, y3+1:430.19455, y4+1:567.25372, y5+1:704.31598, y13+1:1602.70471];[D109+1:109.02853, D126+1:126.05526, D138+1:138.05524, D144+1:144.06569, D168+1:168.06567, D186+1:186.07623, D204+1:204.08716, D274+1:274.09256, D292+1:292.10275, D366+1:366.13961]}{2910@[b2+1:216.09822, b3+1:329.18283];[c1+1:775.31226, c2+1:8…	{2906@[b2+1:0.00038, b3+1:-0.00006, b11+1:-0.00163];[y1+1:0.00021, y2+1:-0.00011, y3+1:-0.00003, y4+1:0.00023, y5+1:0.00358, y13+1:-0.00102];[D109+1:0.00013, D126+1:0.00032, D138+1:0.00029, D144+1:0.00017, D168+1:0.00016, D186+1:0.00016, D204+1:0.00051, D274+1:0.00043, D292+1:0.00007, D366+1:0.00015]}{2910@[b2+1:0.00034, b3+1:0.00088];[c1+1:0.00314, c2+1:0.00709, c21+3:-0.00325];[y1+1:0.00041, y2…	{2906@[b2+1:1.78, b3+1:-0.19, b11+1:-1.31];[y1+1:1.37, y2+1:-0.36, y3+1:-0.06, y4+1:0.41, y5+1:5.09, y13+1:-0.64];[D109+1:1.20, D126+1:2.53, D138+1:2.13, D144+1:1.21, D168+1:0.94, D186+1:0.85, D204+1:2.52, D274+1:1.58, D292+1:0.23, D366+1:0.40]}{2910@[b2+1:1.57, b3+1:2.70];[c1+1:4.06, c2+1:7.98, c21+3:-0.69];[y1+1:2.65, y2+1:1.00, y3+1:-0.42, y7+1:-14.39];[zDot1+1:0.88, zDot2+1:1.45, zDot3+1:6.55…	{2906@[b2+1:29916, b3+1:13471, b11+1:7552];[y1+1:6754, y2+1:3950, y3+1:7113, y4+1:8330, y5+1:6824, y13+1:3633];[D109+1:2478, D126+1:134438, D138+1:90581, D144+1:72208, D168+1:39639, D186+1:178563, D204+1:228415, D274+1:488860, D292+1:124196, D366+1:82683]}{2910@[b2+1:1769, b3+1:1500];[c1+1:1333, c2+1:900, c21+3:1531];[y1+1:1113, y2+1:844, y3+1:1101, y7+1:1018];[zDot1+1:825, zDot2+1:905, zDot3+1:3…	{2906@19}{2910@34}	T	0	0	0	15.0174	3.02272	19.3748	3	4	2259.78	H3N3A4	FALSE	1.33399	(N(H(A))),(N(H(A))),(N(H(A))(A))	Level1	[1,H1N1A1,1.000][6,H1N1A1,0.996][14,H1N1A2,0.966]	[970,H1N1A1,1.000][975,H1N1A1,0.996][983,H1N1A2,0.966]	{@382[1-4,6-4,14-7]}	{@1[4,1.000][7,0.000]}{@6[4,0.996][7,0.001]}{@14[4,0.002][7,0.966]}{@15[7,0.033][4,0.001]}
C:\Users\Bertozzi Lab\Desktop\Stacy\2020_08_17_Stacy\20200824_SAM_MUC16_ddStcE_EThcD.raw	3142	19.946	3129	588.254	3	1761.74	1027907294			[98 to 104]	MHLATSR	T,T	MHLAT[O-Glycosylation:H1N1A2 on X]SR	1	1761.73	30.2618	0	{3142@[b2+1, b3+1, b4+1, b5+1];[y1+1, y2+1, y3+1, y4+1, y5+1, y6+2];[(M0-582.19)+1, (M0-744.24)+1, (M0-947.32)+2];[D109+1, D126+1, D138+1, D144+1, D168+1, D186+1, D204+1, D274+1, D292+1, D366+1]}{3146@[b2+1, b3+1];[c2+1, c3+1, c4+1, c5+1, c6+1];[y1+1];[zDot1+1, zDot4+1, zDot5+1, zDot7+1];[(M0-291.10)+2, (M0-453.15)+2, (M0-582.19)+1, (M0-744.24)+1, (M0-947.32)+1];[D126+1, D138+1, D144+1, D168+1, D…	{3142@[b2+1:269.10712, b3+1:382.19132, b4+1:453.22806, b5+1:554.27740];[y1+1:175.11913, y2+1:262.15091, y3+1:363.20062, y4+1:434.23598, y5+1:547.31982, y6+2:342.69337];[(M0-582.19)+1:1180.55164, (M0-744.24)+1:1018.49852, (M0-947.32)+2:408.21342];[D109+1:109.02851, D126+1:126.05529, D138+1:138.05538, D144+1:144.06584, D168+1:168.06582, D186+1:186.07625, D204+1:204.08705, D274+1:274.09262, D292+1:2…	{3142@[b2+1:0.00044, b3+1:0.00059, b4+1:0.00021, b5+1:0.00188];[y1+1:0.00017, y2+1:-0.00007, y3+1:0.00196, y4+1:0.00021, y5+1:-0.00002, y6+2:0.00071];[(M0-582.19)+1:0.00021, (M0-744.24)+1:-0.00008, (M0-947.32)+2:0.00033];[D109+1:0.00011, D126+1:0.00034, D138+1:0.00044, D144+1:0.00033, D168+1:0.00030, D186+1:0.00017, D204+1:0.00040, D274+1:0.00049, D292+1:0.00019, D366+1:-0.00025]}{3146@[b2+1:-0.0…	{3142@[b2+1:1.66, b3+1:1.54, b4+1:0.46, b5+1:3.39];[y1+1:0.99, y2+1:-0.27, y3+1:5.42, y4+1:0.48, y5+1:-0.03, y6+2:1.04];[(M0-582.19)+1:0.18, (M0-744.24)+1:-0.08, (M0-947.32)+2:0.41];[D109+1:1.06, D126+1:2.74, D138+1:3.18, D144+1:2.28, D168+1:1.81, D186+1:0.93, D204+1:1.99, D274+1:1.80, D292+1:0.65, D366+1:-0.67]}{3146@[b2+1:-0.05, b3+1:1.51];[c2+1:-1.12, c3+1:-0.54, c4+1:0.57, c5+1:-0.88, c6+1:0.…	{3142@[b2+1:140330, b3+1:49376, b4+1:8743, b5+1:4664];[y1+1:9888, y2+1:6824, y3+1:4114, y4+1:24784, y5+1:53265, y6+2:30975];[(M0-582.19)+1:60784, (M0-744.24)+1:224636, (M0-947.32)+2:158025];[D109+1:4750, D126+1:116083, D138+1:73180, D144+1:79845, D168+1:49007, D186+1:168309, D204+1:173480, D274+1:603023, D292+1:118886, D366+1:12622]}{3146@[b2+1:9999, b3+1:3847];[c2+1:14047, c3+1:6993, c4+1:1861, …	{3142@23}{3146@26}	T	0	0	0	9.08855	8.15922	19.293	1	2	947.323	H1N1A2	FALSE	0.971685	(N(H(A))(A))	Level1	[5,H1N1A2,0.992]	[102,H1N1A2,0.992]	{@21[5-7]}	{@5[7,0.992]}{@6[7,0.008]}
C:\Users\Bertozzi Lab\Desktop\Stacy\2020_08_17_Stacy\20200824_SAM_MUC16_ddStcE_EThcD.raw	5577	28.2784	5557	925.605	4	3698.39	1027907294				NTSVGPLYSGCR	K,L	NT[O-Glycosylation:N1A1 on X]S[O-Glycosylation:H1N1A2 on X]VGPLYS[O-Glycosylation:H1N1A2 on X]GC[Common Fixed:Carbamidomethyl on C]R	4	3698.43	26.088	1	{5577@[b2+1];[y3+1, y4+1, y5+1, y6+1, y7+2, y8+2, y9+1, y10+1];[(M0-947.32)+2];[D109+1, D126+1, D138+1, D144+1, D168+1, D186+1, D204+1, D274+1, D292+1, D366+1]}{5580@[c9+2, c11+2];[y1+1, y3+1, y4+1, y5+1, y7+2, y8+2, y9+1, y10+1];[zDot1+1, zDot12+2];[(M0-291.10)+2, (M0-582.19)+3, (M0-744.24)+3, (M0-947.32)+2];[D126+1, D138+1, D163+1, D168+1, D186+1, D204+1, D274+1, D292+1, D366+1]}	{5577@[b2+1:216.09822];[y3+1:392.17145, y4+1:479.20370, y5+1:642.26759, y6+1:755.34998, y7+2:426.70544, y8+2:455.21639, y9+1:1008.49627, y10+1:1095.52588];[(M0-947.32)+2:1376.53932];[D109+1:109.02872, D126+1:126.05527, D138+1:138.05531, D144+1:144.06581, D168+1:168.06595, D186+1:186.07651, D204+1:204.08708, D274+1:274.09244, D292+1:292.10379, D366+1:366.13958]}{5580@[c9+2:1663.13799, c11+2:1771.6…	{5577@[b2+1:0.00034];[y3+1:0.00038, y4+1:0.00061, y5+1:0.00117, y6+1:-0.00050, y7+2:0.00036, y8+2:0.00079, y9+1:0.00314, y10+1:0.00072];[(M0-947.32)+2:-0.04221];[D109+1:0.00033, D126+1:0.00032, D138+1:0.00036, D144+1:0.00030, D168+1:0.00043, D186+1:0.00043, D204+1:0.00043, D274+1:0.00031, D292+1:0.00110, D366+1:0.00012]}{5580@[c9+2:-0.03068, c11+2:-0.05219];[y1+1:-0.00003, y3+1:0.00020, y4+1:0.00…	{5577@[b2+1:1.57];[y3+1:0.98, y4+1:1.28, y5+1:1.83, y6+1:-0.67, y7+2:0.42, y8+2:0.87, y9+1:3.12, y10+1:0.66];[(M0-947.32)+2:-15.34];[D109+1:3.04, D126+1:2.56, D138+1:2.62, D144+1:2.06, D168+1:2.59, D186+1:2.33, D204+1:2.14, D274+1:1.13, D292+1:3.79, D366+1:0.32]}{5580@[c9+2:-9.23, c11+2:-14.74];[y1+1:-0.14, y3+1:0.51, y4+1:0.84, y5+1:-2.55, y7+2:0.74, y8+2:1.13, y9+1:2.46, y10+1:-8.48];[zDot1+1:0…	{5577@[b2+1:6811];[y3+1:11891, y4+1:32214, y5+1:53303, y6+1:14114, y7+2:24659, y8+2:11607, y9+1:7048, y10+1:10959];[(M0-947.32)+2:67532];[D109+1:2122, D126+1:58504, D138+1:309404, D144+1:21223, D168+1:168243, D186+1:90252, D204+1:276255, D274+1:274472, D292+1:84917, D366+1:127029]}{5580@[c9+2:3769, c11+2:13807];[y1+1:1799, y3+1:1752, y4+1:4917, y5+1:3798, y7+2:6669, y8+2:6757, y9+1:1477, y10+1:11…	{5577@20}{5580@25}	T	0.0016835	0	0	4.02326	5.03942	19.3795	3	3	2388.82	H2N3A5	TRUE	14.1975	(N(A)),(N(H(A))(A)),(N(H(A))(A))	Level3			{@453[2-2,3-7,9-7]}{@453[2-7,3-2,9-7]}{@453[2-7,3-7,9-2]}
C:\Users\Bertozzi Lab\Desktop\Stacy\2020_08_17_Stacy\20200824_SAM_MUC16_ddStcE_EThcD.raw	2757	18.1698	2740	821.819	4	3283.25	WP_040149277.1			[190 to 199]	YGAPWSMSDR	F,S	YGAPWS[O-Glycosylation:H1N1A1 on X]MS[O-Glycosylation:H2N2A2F1 on X]DR	2	3283.24	25.082	4	{2757@[b7+1];[y1+1, y4+1, y5+1];[(M0-582.19)+4, (M0-728.25)+4, (M0-744.24)+2, (M0-890.30)+4, (M0-906.30)+2, (M0-1052.35)+2, (M0-1093.38)+2, (M0-1255.43)+2, (M0-1458.51)+2];[D109+1, D115+1, D126+1, D138+1, D144+1, D163+1, D168+1, D186+1, D204+1, D274+1, D292+1, D366+1]}{2761@[b7+1];[c9+2];[y1+1];[zDot1+1, zDot10+3];[(M0-291.10)+2, (M0-453.15)+4, (M0-656.23)+2, (M0-582.19)+3, (M0-728.25)+4, (M0-744…	{2757@[b7+1:793.32367];[y1+1:175.11936, y4+1:508.21313, y5+1:595.24042];[(M0-582.19)+4:676.26969, (M0-728.25)+4:639.75512, (M0-744.24)+2:1270.50423, (M0-890.30)+4:599.24177, (M0-906.30)+2:1189.47676, (M0-1052.35)+2:1116.44386, (M0-1093.38)+2:1095.93520, (M0-1255.43)+2:1014.90872, (M0-1458.51)+2:913.36913];[D109+1:109.02885, D115+1:115.03914, D126+1:126.05544, D138+1:138.05550, D144+1:144.06587, D…	{2757@[b7+1:-0.01010];[y1+1:0.00041, y4+1:-0.00527, y5+1:-0.01002];[(M0-582.19)+4:0.00261, (M0-728.25)+4:0.00222, (M0-744.24)+2:-0.00032, (M0-890.30)+4:0.00166, (M0-906.30)+2:-0.00243, (M0-1052.35)+2:-0.01033, (M0-1093.38)+2:-0.00110, (M0-1255.43)+2:-0.00123, (M0-1458.51)+2:-0.00105];[D109+1:0.00045, D115+1:0.00018, D126+1:0.00050, D138+1:0.00055, D144+1:0.00036, D163+1:0.00028, D168+1:0.00037, D…	{2757@[b7+1:-12.75];[y1+1:2.36, y4+1:-10.40, y5+1:-16.86];[(M0-582.19)+4:0.96, (M0-728.25)+4:0.87, (M0-744.24)+2:-0.13, (M0-890.30)+4:0.69, (M0-906.30)+2:-1.02, (M0-1052.35)+2:-4.63, (M0-1093.38)+2:-0.50, (M0-1255.43)+2:-0.61, (M0-1458.51)+2:-0.58];[D109+1:4.17, D115+1:1.60, D126+1:3.96, D138+1:4.02, D144+1:2.49, D163+1:1.71, D168+1:2.22, D186+1:3.67, D204+1:2.07, D274+1:1.36, D292+1:1.17, D366+1…	{2757@[b7+1:6552];[y1+1:61923, y4+1:2920, y5+1:5715];[(M0-582.19)+4:81574, (M0-728.25)+4:206577, (M0-744.24)+2:78274, (M0-890.30)+4:23270, (M0-906.30)+2:37410, (M0-1052.35)+2:21456, (M0-1093.38)+2:191199, (M0-1255.43)+2:192650, (M0-1458.51)+2:127364];[D109+1:11759, D115+1:4121, D126+1:253513, D138+1:1476704, D144+1:102532, D163+1:8226, D168+1:748407, D186+1:410807, D204+1:1022840, D274+1:1012643,…	{2757@25}{2761@21}	T	0.0016835	0	0	3.0498	16.0609	21.292	2	2	2114.74	H3N3A3F1	FALSE	15.349	(N(H(A))),(N(H(A))(N(H(A))(F)))	Level3			{@301[6-4,8-11]}{@301[6-11,8-4]}{@302[6-7,8-9]}{@302[6-9,8-7]}

## Sheet: MUC16 ddStcE sia
File Name	Scan Number	Scan Retention Time	Precursor Scan Number	Precursor MZ	Precursor Charge	Precursor Mass	Protein Accession	Organism	Protein Name	Start and End Residues In Protein	Base Sequence	FlankingResidues	Full Sequence	Number of Mods	Peptide Monoisotopic Mass	Score	Rank	Matched Ion Series	Matched Ion Mass-To-Charge Ratios	Matched Ion Mass Diff (Da)	Matched Ion Mass Diff (Ppm)	Matched Ion Intensities	Matched Ion Counts	Decoy/Contaminant/Target	QValue	PEP	PEP_QValue	Localization Score	Yion Score	DiagonosticIon Score	Plausible Number Of Glycans	Total Glycosylation sites	GlycanMass	Plausible GlycanComposition	N-Glycan motif Check	R138/144	Plausible GlycanStructure	GlycanLocalizationLevel	Localized Glycans with Peptide Site Specific Probability	Localized Glycans with Protein Site Specific Probability	All potential glycan localizations	AllSiteSpecificLocalizationProbability
C:\Users\Bertozzi Lab\Desktop\Stacy\2020_08_17_Stacy\20200824_SAM_MUC16_ddStcE_Sia_EThcD.raw	6793	31.2891	6765	793.738	3	2378.19	1027907294			[56 to 73]	LSQLTHGITELGPYTLDR	K,H	LSQLTHGIT[O-Glycosylation:H1N1 on X]ELGPYTLDR	1	2378.19	46.3743	0	{6793@[b2+1, b3+1, b6+1, b7+1, b8+1, b10+1, b11+1];[y1+1, y2+1, y3+1, y4+1, y6+1, y7+1, y8+1, y9+1, y10+1, y11+1, y12+1, y13+1, y14+1];[(M0-365.13)+2];[D126+1, D138+1, D144+1, D168+1, D186+1, D204+1, D366+1]}{6796@[b11+1];[c5+1, c6+1, c7+1, c8+1, c9+1, c10+1, c13+1, c14+1, c15+1, c17+1];[y6+1, y7+1, y8+1];[zDot1+1, zDot3+1, zDot4+1, zDot5+1, zDot7+1, zDot8+1, zDot9+1, zDot13+1, zDot17+2, zDot18+2…	{6793@[b2+1:201.12372, b3+1:329.18201, b6+1:680.37140, b7+1:737.39282, b8+1:850.47888, b10+1:1080.56189, b11+1:1193.65603];[y1+1:175.11873, y2+1:290.14755, y3+1:403.23184, y4+1:504.27902, y6+1:764.39423, y7+1:821.41614, y8+1:934.50323, y9+1:1063.55481, y10+1:1164.59546, y11+1:1277.66406, y12+1:1334.69417, y13+1:1471.75305, y14+1:1572.80937];[(M0-365.13)+2:1007.53420];[D126+1:126.05511, D138+1:138…	{6793@[b2+1:0.00035, b3+1:0.00006, b6+1:-0.00120, b7+1:-0.00124, b8+1:0.00075, b10+1:-0.00651, b11+1:0.00357];[y1+1:-0.00022, y2+1:0.00166, y3+1:0.00188, y4+1:0.00138, y6+1:0.00050, y7+1:0.00094, y8+1:0.00398, y9+1:0.01296, y10+1:0.00593, y11+1:-0.00953, y12+1:-0.00089, y13+1:-0.00092, y14+1:0.00772];[(M0-365.13)+2:0.00073];[D126+1:0.00017, D138+1:0.00024, D144+1:0.00014, D168+1:-0.00004, D186+1:…	{6793@[b2+1:1.75, b3+1:0.18, b6+1:-1.77, b7+1:-1.69, b8+1:0.89, b10+1:-6.03, b11+1:2.99];[y1+1:-1.28, y2+1:5.73, y3+1:4.68, y4+1:2.75, y6+1:0.65, y7+1:1.15, y8+1:4.26, y9+1:12.20, y10+1:5.10, y11+1:-7.47, y12+1:-0.66, y13+1:-0.62, y14+1:4.91];[(M0-365.13)+2:0.36];[D126+1:1.35, D138+1:1.78, D144+1:0.99, D168+1:-0.25, D186+1:1.43, D204+1:1.95, D366+1:-0.09]}{6796@[b11+1:-2.56];[c5+1:2.02, c6+1:1.30…	{6793@[b2+1:4360, b3+1:3897, b6+1:4738, b7+1:6181, b8+1:8361, b10+1:3905, b11+1:5717];[y1+1:7985, y2+1:2474, y3+1:2645, y4+1:3953, y6+1:8795, y7+1:17769, y8+1:4393, y9+1:4332, y10+1:10781, y11+1:4613, y12+1:13018, y13+1:7853, y14+1:3540];[(M0-365.13)+2:96051];[D126+1:21913, D138+1:13413, D144+1:16870, D168+1:5136, D186+1:34137, D204+1:29489, D366+1:6739]}{6796@[b11+1:1193];[c5+1:5111, c6+1:1637, …	{6793@28}{6796@32}	T	0	0	0	19.0923	2.1744	14.1759	1	4	365.132	H1N1	FALSE	0.795087	(N(H))	Level1	[9,H1N1,1.000]	[64,H1N1,1.000]	{@1[9-1]}	{@2[1,0.000]}{@5[1,0.000]}{@9[1,1.000]}{@15[1,0.000]}
C:\Users\Bertozzi Lab\Desktop\Stacy\2020_08_17_Stacy\20200824_SAM_MUC16_ddStcE_Sia_EThcD.raw	2715	16.7461	2691	847.768	5	4233.81	1027907294			[970 to 993]	TNLPYSQDKAQPGTTNYQHHHHHH	I,-	T[O-Glycosylation:H1N1 on X]NLPYSQDKAQPGT[O-Glycosylation:H1N1A1 on X]T[O-Glycosylation:H1N1 on X]NYQHHHHHH	3	4233.79	42.1207	0	{2715@[b2+1, b3+1, b8+1, b11+1];[y1+1, y2+1, y3+1, y4+1, y5+1, y10+1, y13+1, y21+3, y22+3];[D109+1, D126+1, D138+1, D144+1, D168+1, D186+1, D204+1, D274+1, D292+1, D366+1]}{2718@[b2+1, b3+1, b14+1];[c2+1, c5+1, c6+1, c7+1, c8+1, c10+1, c14+2, c17+2, c19+3, c20+3, c21+3, c22+3];[y1+1, y8+1];[zDot2+1, zDot3+1, zDot4+1, zDot6+1, zDot7+2, zDot9+2, zDot22+2, zDot24+3];[(M0-162.05)+4, (M0-291.10)+3, (M…	{2715@[b2+1:216.09805, b3+1:329.18188, b8+1:919.42780, b11+1:1246.60876];[y1+1:156.07689, y2+1:293.13580, y3+1:430.19388, y4+1:567.25275, y5+1:704.31256, y10+1:1347.60388, y13+1:1602.70471, y21+3:840.71593, y22+3:878.41205];[D109+1:109.02859, D126+1:126.05529, D138+1:138.05536, D144+1:144.06593, D168+1:168.06598, D186+1:186.07663, D204+1:204.08682, D274+1:274.09261, D292+1:292.10306, D366+1:366.1…	{2715@[b2+1:0.00017, b3+1:-0.00006, b8+1:0.01221, b11+1:0.00252];[y1+1:0.00014, y2+1:0.00014, y3+1:-0.00070, y4+1:-0.00074, y5+1:0.00016, y10+1:0.02006, y13+1:-0.00102, y21+3:0.00321, y22+3:0.00751];[D109+1:0.00020, D126+1:0.00034, D138+1:0.00041, D144+1:0.00041, D168+1:0.00046, D186+1:0.00055, D204+1:0.00018, D274+1:0.00048, D292+1:0.00037, D366+1:-0.00001]}{2718@[b2+1:0.00022, b3+1:-0.00003, b1…	{2715@[b2+1:0.79, b3+1:-0.19, b8+1:13.29, b11+1:2.03];[y1+1:0.88, y2+1:0.47, y3+1:-1.63, y4+1:-1.31, y5+1:0.23, y10+1:14.90, y13+1:-0.64, y21+3:1.28, y22+3:2.85];[D109+1:1.84, D126+1:2.74, D138+1:3.01, D144+1:2.86, D168+1:2.77, D186+1:2.99, D204+1:0.87, D274+1:1.76, D292+1:1.28, D366+1:-0.02]}{2718@[b2+1:1.01, b3+1:-0.09, b14+1:-6.51];[c2+1:0.48, c5+1:-2.07, c6+1:5.28, c7+1:-1.13, c8+1:-0.36, c10…	{2715@[b2+1:78219, b3+1:18293, b8+1:5109, b11+1:13844];[y1+1:11200, y2+1:7286, y3+1:5005, y4+1:10483, y5+1:8154, y10+1:6932, y13+1:6448, y21+3:55574, y22+3:10843];[D109+1:3166, D126+1:136216, D138+1:143659, D144+1:74345, D168+1:62660, D186+1:176724, D204+1:210434, D274+1:154570, D292+1:39034, D366+1:80522]}{2718@[b2+1:4231, b3+1:4154, b14+1:1992];[c2+1:3345, c5+1:1537, c6+1:1767, c7+1:2328, c8+1:…	{2715@23}{2718@38}	T	0	0	0	19.0478	4.02302	19.4077	3	4	1386.49	H3N3A1	FALSE	1.89137	(N(H)),(N(H)),(N(H(A)))	Level1	[1,H1N1,0.977][14,H1N1A1,0.977][15,H1N1,0.977]	[970,H1N1,0.977][983,H1N1A1,0.977][984,H1N1,0.977]	{@70[1-1,14-4,15-1]}	{@1[1,0.977][4,0.000]}{@6[1,0.023][4,0.000]}{@14[1,0.023][4,0.977]}{@15[4,0.023][1,0.977]}
C:\Users\Bertozzi Lab\Desktop\Stacy\2020_08_17_Stacy\20200824_SAM_MUC16_ddStcE_Sia_EThcD.raw	2826	17.2612	2808	774.742	5	3868.67	1027907294			[970 to 993]	TNLPYSQDKAQPGTTNYQHHHHHH	I,-	T[O-Glycosylation:H1N1 on X]NLPYSQDKAQPGT[O-Glycosylation:H1N1A1 on X]TNYQHHHHHH	2	3868.66	37.1814	0	{2826@[b2+1, b3+1, b5+1, b11+1];[y1+1, y2+1, y3+1, y4+1, y5+1, y13+2, y16+2, y19+3, y21+3, y22+3];[D109+1, D126+1, D138+1, D144+1, D168+1, D186+1, D204+1, D274+1, D292+1, D366+1]}{2830@[b2+1, b3+1, b8+1];[c2+1, c6+1, c7+1, c8+1, c10+1, c15+2, c18+2, c23+3];[y4+1];[zDot3+1, zDot4+1, zDot5+1, zDot6+1, zDot9+2, zDot10+2, zDot17+2, zDot18+2, zDot22+3];[(M0-365.13)+4, (M0-656.23)+3];[D126+1, D138+1, D…	{2826@[b2+1:216.09796, b3+1:329.18183, b5+1:589.29443, b11+1:1246.60794];[y1+1:156.07707, y2+1:293.13535, y3+1:430.19577, y4+1:567.25580, y5+1:704.31286, y13+2:801.85757, y16+2:965.45231, y19+3:754.01227, y21+3:840.71487, y22+3:878.41033];[D109+1:109.02840, D126+1:126.05529, D138+1:138.05527, D144+1:144.06585, D168+1:168.06557, D186+1:186.07655, D204+1:204.08675, D274+1:274.09232, D292+1:292.1019…	{2826@[b2+1:0.00008, b3+1:-0.00012, b5+1:-0.00361, b11+1:0.00170];[y1+1:0.00032, y2+1:-0.00032, y3+1:0.00119, y4+1:0.00231, y5+1:0.00046, y13+2:0.00214, y16+2:0.00096, y19+3:0.00832, y21+3:0.00004, y22+3:0.00236];[D109+1:0.00001, D126+1:0.00034, D138+1:0.00032, D144+1:0.00033, D168+1:0.00005, D186+1:0.00047, D204+1:0.00010, D274+1:0.00019, D292+1:-0.00077, D366+1:0.00002]}{2830@[b2+1:0.00012, b3+…	{2826@[b2+1:0.37, b3+1:-0.37, b5+1:-6.13, b11+1:1.36];[y1+1:2.06, y2+1:-1.09, y3+1:2.78, y4+1:4.08, y5+1:0.66, y13+2:1.33, y16+2:0.50, y19+3:3.68, y21+3:0.02, y22+3:0.90];[D109+1:0.07, D126+1:2.71, D138+1:2.34, D144+1:2.33, D168+1:0.30, D186+1:2.54, D204+1:0.49, D274+1:0.69, D292+1:-2.65, D366+1:0.07]}{2830@[b2+1:0.58, b3+1:-0.28, b8+1:-16.55];[c2+1:1.24, c6+1:0.66, c7+1:-6.20, c8+1:4.40, c10+1:0…	{2826@[b2+1:89981, b3+1:23307, b5+1:2936, b11+1:6593];[y1+1:17583, y2+1:6370, y3+1:8697, y4+1:10406, y5+1:5404, y13+2:19535, y16+2:11362, y19+3:5762, y21+3:77798, y22+3:21329];[D109+1:3315, D126+1:101667, D138+1:75448, D144+1:53887, D168+1:36395, D186+1:94989, D204+1:107479, D274+1:124415, D292+1:28465, D366+1:26247]}{2830@[b2+1:5138, b3+1:3362, b8+1:1483];[c2+1:2757, c6+1:2568, c7+1:2324, c8+1:1…	{2826@24}{2830@32}	T	0	0	0	17.0446	2.03864	19.3311	2	4	1021.36	H2N2A1	FALSE	1.46029	(N(H)),(N(H(A)))	Level1	[1,H1N1,0.979][14,H1N1A1,0.979]	[970,H1N1,0.979][983,H1N1A1,0.979]	{@26[1-1,14-4]}	{@1[1,0.979][4,0.000]}{@6[1,0.020][4,0.000]}{@14[1,0.000][4,0.979]}{@15[4,0.020][1,0.000]}
C:\Users\Bertozzi Lab\Desktop\Stacy\2020_08_17_Stacy\20200824_SAM_MUC16_ddStcE_Sia_EThcD.raw	2708	16.7078	2691	789.549	5	3942.71	1027907294			[970 to 993]	TNLPYSQDKAQPGTTNYQHHHHHH	I,-	T[O-Glycosylation:H1N1 on X]NLPYSQDKAQPGTT[O-Glycosylation:H2N2 on X]NYQHHHHHH	2	3942.69	29.112	0	{2708@[b2+1, b3+1, b8+1, b11+1];[y1+1, y2+1, y3+1, y5+1, y13+2, y21+2, y22+2];[D109+1, D126+1, D138+1, D144+1, D168+1, D186+1, D204+1, D366+1]}{2712@[b2+1, b3+1, b14+1];[c1+1, c2+1, c5+1, c6+1, c7+1, c8+1, c18+2, c20+3, c23+3];[y1+1];[zDot3+1, zDot4+1, zDot19+2];[(M0-324.11)+4, (M0-730.26)+3];[D126+1, D138+1, D144+1, D168+1, D186+1, D204+1, D366+1]}	{2708@[b2+1:216.09815, b3+1:329.18180, b8+1:919.43024, b11+1:1246.60251];[y1+1:156.07648, y2+1:293.13553, y3+1:430.19403, y5+1:704.31555, y13+2:801.85595, y21+2:1260.56677, y22+2:1317.11132];[D109+1:109.02837, D126+1:126.05520, D138+1:138.05520, D144+1:144.06581, D168+1:168.06566, D186+1:186.07623, D204+1:204.08680, D366+1:366.13980]}{2712@[b2+1:216.09738, b3+1:329.18152, b14+1:1501.70361];[c1+1:…	{2708@[b2+1:0.00027, b3+1:-0.00015, b8+1:0.01465, b11+1:-0.00374];[y1+1:-0.00028, y2+1:-0.00014, y3+1:-0.00055, y5+1:0.00315, y13+2:-0.00111, y21+2:-0.00376, y22+2:0.00128];[D109+1:-0.00003, D126+1:0.00025, D138+1:0.00025, D144+1:0.00030, D168+1:0.00014, D186+1:0.00016, D204+1:0.00015, D366+1:0.00033]}{2712@[b2+1:-0.00050, b3+1:-0.00043, b14+1:-0.02453];[c1+1:0.00051, c2+1:-0.00052, c5+1:-0.00262…	{2708@[b2+1:1.25, b3+1:-0.46, b8+1:15.95, b11+1:-3.00];[y1+1:-1.78, y2+1:-0.47, y3+1:-1.27, y5+1:4.48, y13+2:-0.69, y21+2:-1.49, y22+2:0.48];[D109+1:-0.28, D126+1:2.01, D138+1:1.84, D144+1:2.06, D168+1:0.85, D186+1:0.85, D204+1:0.75, D366+1:0.90]}{2712@[b2+1:-2.33, b3+1:-1.30, b14+1:-16.35];[c1+1:1.05, c2+1:-0.87, c5+1:-2.70, c6+1:-0.50, c7+1:-2.18, c8+1:5.55, c18+2:-3.33, c20+3:-4.21, c23+3:-0.4…	{2708@[b2+1:51207, b3+1:9410, b8+1:4380, b11+1:4933];[y1+1:8210, y2+1:5742, y3+1:7123, y5+1:4731, y13+2:6990, y21+2:28412, y22+2:3944];[D109+1:2339, D126+1:99715, D138+1:107356, D144+1:56010, D168+1:42236, D186+1:117612, D204+1:153774, D366+1:50754]}{2712@[b2+1:2228, b3+1:2509, b14+1:1519];[c1+1:2310, c2+1:992, c5+1:2390, c6+1:1244, c7+1:1526, c8+1:4816, c18+2:2368, c20+3:3523, c23+3:6205];[y1+1:…	{2708@19}{2712@25}	T	0	0	0	12.0428	2.02103	15.4011	2	4	1095.4	H3N3	FALSE	1.96203	(N(H)),(N(H)(N(H)))	Level2	[1,H1N1,0.998]	[970,H1N1,0.998]	{@31[1-1,15-5]}{@31[1-1,14-5]}{@32[1-1,14-1,15-1]}	{@1[1,0.998][5,0.000]}{@6[1,0.003][5,0.000]}{@14[1,0.334][5,0.333]}{@15[5,0.333][1,0.334]}
C:\Users\Bertozzi Lab\Desktop\Stacy\2020_08_17_Stacy\20200824_SAM_MUC16_ddStcE_Sia_EThcD.raw	2412	15.4041	2393	542.49	4	2165.93	1027907294			[979 to 993]	AQPGTTNYQHHHHHH	K,-	AQPGT[O-Glycosylation:H1N1 on X]TNYQHHHHHH	1	2165.93	53.2573	1	{2412@[b2+1, b8+1, b10+1, b12+1, b13+1, b14+2];[y1+1, y2+1, y3+1, y4+1, y5+1, y6+1, y7+1, y8+1, y9+2, y10+2, y12+2, y13+3];[(M0-365.13)+2];[D109+1, D115+1, D126+1, D138+1, D144+1, D168+1, D186+1, D204+1, D366+1]}{2415@[b2+1, b3+1, b4+1, b8+1];[c5+1, c6+1, c7+1, c8+1, c9+1, c10+1, c11+2, c12+2, c13+2, c14+2];[y1+1, y2+1, y3+1, y4+1, y6+1, y11+2, y12+2, y13+3];[zDot1+1, zDot2+1, zDot3+1, zDot4+1, z…	{2412@[b2+1:200.10333, b8+1:833.37689, b10+1:1098.49353, b12+1:1372.59900, b13+1:1509.66846, b14+2:823.86848];[y1+1:156.07730, y2+1:293.13580, y3+1:430.19473, y4+1:567.25465, y5+1:704.31354, y6+1:841.37349, y7+1:969.43208, y8+1:1132.49288, y9+2:623.77334, y10+2:674.29669, y12+2:753.33173, y13+3:534.90771];[(M0-365.13)+2:901.40578];[D109+1:109.02879, D115+1:115.03903, D126+1:126.05538, D138+1:138.…	{2412@[b2+1:0.00036, b8+1:-0.00192, b10+1:-0.00277, b12+1:-0.01512, b13+1:-0.00458, b14+2:-0.00226];[y1+1:0.00055, y2+1:0.00014, y3+1:0.00016, y4+1:0.00116, y5+1:0.00114, y6+1:0.00218, y7+1:0.00219, y8+1:-0.00034, y9+2:0.00327, y10+2:0.00228, y12+2:0.00322, y13+3:0.00286];[(M0-365.13)+2:0.00287];[D109+1:0.00040, D115+1:0.00008, D126+1:0.00044, D138+1:0.00059, D144+1:0.00033, D168+1:0.00058, D186+…	{2412@[b2+1:1.83, b8+1:-2.30, b10+1:-2.52, b12+1:-11.03, b13+1:-3.03, b14+2:-1.37];[y1+1:3.54, y2+1:0.48, y3+1:0.37, y4+1:2.04, y5+1:1.62, y6+1:2.60, y7+1:2.26, y8+1:-0.30, y9+2:2.62, y10+2:1.70, y12+2:2.14, y13+3:1.79];[(M0-365.13)+2:1.59];[D109+1:3.67, D115+1:0.66, D126+1:3.51, D138+1:4.29, D144+1:2.27, D168+1:3.46, D186+1:3.65, D204+1:1.69, D366+1:1.40]}{2415@[b2+1:2.60, b3+1:1.03, b4+1:0.75, …	{2412@[b2+1:407441, b8+1:15083, b10+1:6326, b12+1:5074, b13+1:7190, b14+2:16818];[y1+1:229196, y2+1:133571, y3+1:98838, y4+1:106482, y5+1:101121, y6+1:74782, y7+1:23613, y8+1:25598, y9+2:37459, y10+2:66370, y12+2:219240, y13+3:433151];[(M0-365.13)+2:134334];[D109+1:11400, D115+1:2905, D126+1:399933, D138+1:329221, D144+1:318304, D168+1:106400, D186+1:431173, D204+1:413156, D366+1:43035]}{2415@[b2…	{2412@28}{2415@41}	T	0	0	0	20.0864	3.03052	16.1846	1	2	365.132	H1N1	FALSE	1.03219	(N(H))	Level1b	[5,H1N1,0.500]	[983,H1N1,0.500]	{@1[5-1]}	{@5[1,0.500]}{@6[1,0.500]}
C:\Users\Bertozzi Lab\Desktop\Stacy\2020_08_17_Stacy\20200824_SAM_MUC16_ddStcE_Sia_EThcD.raw	2342	15.1055	2326	542.49	4	2165.93	1027907294			[979 to 993]	AQPGTTNYQHHHHHH	K,-	AQPGT[O-Glycosylation:H1N1 on X]TNYQHHHHHH	1	2165.93	52.2365	1	{2342@[b2+1, b8+1, b11+1, b12+1, b13+1, b14+2];[y1+1, y2+1, y3+1, y4+1, y5+1, y6+1, y7+1, y8+1, y9+2, y10+2, y12+2, y13+1];[(M0-365.13)+2];[D109+1, D115+1, D126+1, D138+1, D144+1, D168+1, D186+1, D204+1, D366+1]}{2345@[b2+1, b3+1, b5+1, b8+1];[c5+1, c6+1, c7+1, c8+1, c9+1, c10+1, c11+2, c12+2, c13+2, c14+2];[y1+1, y2+1, y3+1, y4+1, y5+1, y10+2, y12+2, y13+3];[zDot1+1, zDot2+1, zDot3+1, zDot4+1, z…	{2342@[b2+1:200.10324, b8+1:833.37433, b11+1:1235.55530, b12+1:1372.59155, b13+1:1509.67249, b14+2:823.86736];[y1+1:156.07733, y2+1:293.13612, y3+1:430.19441, y4+1:567.25421, y5+1:704.31334, y6+1:841.37351, y7+1:969.42983, y8+1:1132.49121, y9+2:623.77372, y10+2:674.29582, y12+2:753.33149, y13+1:1602.70703];[(M0-365.13)+2:901.40560];[D109+1:109.02873, D115+1:115.03911, D126+1:126.05535, D138+1:138…	{2342@[b2+1:0.00027, b8+1:-0.00448, b11+1:0.00009, b12+1:-0.02257, b13+1:-0.00055, b14+2:-0.00450];[y1+1:0.00058, y2+1:0.00046, y3+1:-0.00016, y4+1:0.00072, y5+1:0.00094, y6+1:0.00220, y7+1:-0.00006, y8+1:-0.00201, y9+2:0.00402, y10+2:0.00053, y12+2:0.00273, y13+1:0.00130];[(M0-365.13)+2:0.00250];[D109+1:0.00034, D115+1:0.00015, D126+1:0.00041, D138+1:0.00047, D144+1:0.00045, D168+1:0.00049, D186…	{2342@[b2+1:1.37, b8+1:-5.38, b11+1:0.07, b12+1:-16.45, b13+1:-0.36, b14+2:-2.73];[y1+1:3.73, y2+1:1.57, y3+1:-0.38, y4+1:1.28, y5+1:1.34, y6+1:2.62, y7+1:-0.06, y8+1:-1.77, y9+2:3.22, y10+2:0.39, y12+2:1.81, y13+1:0.81];[(M0-365.13)+2:1.39];[D109+1:3.11, D115+1:1.33, D126+1:3.26, D138+1:3.46, D144+1:3.13, D168+1:2.95, D186+1:3.20, D204+1:4.02, D366+1:0.11]}{2345@[b2+1:2.29, b3+1:2.57, b5+1:-2.53…	{2342@[b2+1:351494, b8+1:7485, b11+1:3702, b12+1:4256, b13+1:5287, b14+2:17453];[y1+1:199067, y2+1:103698, y3+1:97604, y4+1:98395, y5+1:75017, y6+1:57101, y7+1:17507, y8+1:24680, y9+2:18419, y10+2:50601, y12+2:160139, y13+1:10482];[(M0-365.13)+2:99406];[D109+1:11898, D115+1:2339, D126+1:345018, D138+1:258237, D144+1:266494, D168+1:82648, D186+1:354380, D204+1:330339, D366+1:39954]}{2345@[b2+1:289…	{2342@28}{2345@40}	T	0	0	0	19.0741	3.03101	16.1903	1	2	365.132	H1N1	FALSE	0.970674	(N(H))	Level1	[5,H1N1,0.987]	[983,H1N1,0.987]	{@1[5-1]}	{@5[1,0.987]}{@6[1,0.013]}
C:\Users\Bertozzi Lab\Desktop\Stacy\2020_08_17_Stacy\20200824_SAM_MUC16_ddStcE_Sia_EThcD.raw	2424	15.4531	2409	668.967	3	2003.88	1027907294			[979 to 993]	AQPGTTNYQHHHHHH	K,-	AQPGT[O-Glycosylation:N1 on X]TNYQHHHHHH	1	2003.87	50.3002	1	{2424@[b2+1, b10+1, b11+1, b13+1, b14+2];[y1+1, y2+1, y3+1, y4+1, y5+1, y6+1, y7+1, y8+1, y9+1, y10+1, y12+1, y13+3];[(M0-203.08)+2];[D126+1, D138+1, D144+1, D168+1, D186+1, D204+1]}{2428@[b2+1, b8+1, b14+2];[c5+1, c6+1, c7+1, c8+1, c9+1, c10+1, c11+1, c12+1, c13+1, c14+2];[y1+1, y2+1, y3+1, y4+1, y5+1, y7+1, y13+3, y14+1];[zDot2+1, zDot3+1, zDot4+1, zDot5+1, zDot6+1, zDot7+1, zDot8+1, zDot9+1, z…	{2424@[b2+1:200.10329, b10+1:1098.49561, b11+1:1235.55176, b13+1:1509.68107, b14+2:823.87030];[y1+1:156.07695, y2+1:293.13553, y3+1:430.19409, y4+1:567.25452, y5+1:704.31323, y6+1:841.37322, y7+1:969.42462, y8+1:1132.49683, y9+1:1246.53760, y10+1:1347.57336, y12+1:1505.65100, y13+3:534.90727];[(M0-203.08)+2:901.40521];[D126+1:126.05517, D138+1:138.05522, D144+1:144.06587, D168+1:168.06561, D186+1…	{2424@[b2+1:0.00032, b10+1:-0.00069, b11+1:-0.00345, b13+1:0.00803, b14+2:0.00138];[y1+1:0.00020, y2+1:-0.00014, y3+1:-0.00048, y4+1:0.00103, y5+1:0.00083, y6+1:0.00191, y7+1:-0.00527, y8+1:0.00361, y9+1:0.00145, y10+1:-0.01046, y12+1:-0.00197, y13+3:0.00153];[(M0-203.08)+2:0.00173];[D126+1:0.00022, D138+1:0.00028, D144+1:0.00035, D168+1:0.00010, D186+1:0.00039, D204+1:0.00014]}{2428@[b2+1:0.0001…	{2424@[b2+1:1.60, b10+1:-0.63, b11+1:-2.80, b13+1:5.32, b14+2:0.84];[y1+1:1.27, y2+1:-0.47, y3+1:-1.13, y4+1:1.82, y5+1:1.18, y6+1:2.27, y7+1:-5.44, y8+1:3.19, y9+1:1.17, y10+1:-7.77, y12+1:-1.31, y13+3:0.95];[(M0-203.08)+2:0.96];[D126+1:1.80, D138+1:2.01, D144+1:2.44, D168+1:0.58, D186+1:2.08, D204+1:0.68]}{2428@[b2+1:0.53, b8+1:-0.69, b14+2:-0.32];[c5+1:2.47, c6+1:0.49, c7+1:3.86, c8+1:-1.49, c…	{2424@[b2+1:46827, b10+1:3617, b11+1:3518, b13+1:4352, b14+2:10072];[y1+1:31550, y2+1:22487, y3+1:27217, y4+1:22520, y5+1:20061, y6+1:18892, y7+1:4859, y8+1:9544, y9+1:6088, y10+1:4948, y12+1:4032, y13+3:20921];[(M0-203.08)+2:67184];[D126+1:61369, D138+1:40989, D144+1:49302, D168+1:17479, D186+1:65769, D204+1:64057]}{2428@[b2+1:29258, b8+1:1846, b14+2:2053];[c5+1:7518, c6+1:7230, c7+1:5370, c8+1:…	{2424@24}{2428@38}	T	0	0	0	20.1001	2.09586	12.1702	1	2	203.079	N1	FALSE	0.78025	(N)	Level1	[5,N1,1.000]	[983,N1,1.000]	{@0[5-0]}	{@5[0,1.000]}{@6[0,0.000]}
C:\Users\Bertozzi Lab\Desktop\Stacy\2020_08_17_Stacy\20200824_SAM_MUC16_ddStcE_Sia_EThcD.raw	2581	16.118	2564	542.49	4	2165.93	1027907294			[979 to 993]	AQPGTTNYQHHHHHH	K,-	AQPGT[O-Glycosylation:H1N1 on X]TNYQHHHHHH	1	2165.93	48.2719	2	{2581@[b2+1];[y1+1, y2+1, y3+1, y4+1, y5+1, y6+1, y7+1, y8+1, y9+2, y10+2, y11+1, y12+2, y13+3];[(M0-365.13)+2];[D109+1, D126+1, D138+1, D144+1, D168+1, D186+1, D204+1, D366+1]}{2584@[b2+1, b9+1];[c5+1, c6+1, c7+1, c8+1, c9+1, c10+2, c11+2, c12+2, c13+2, c14+2];[y1+1, y2+1, y3+1, y5+1, y9+2, y10+2, y11+2, y12+2, y13+3];[zDot1+1, zDot2+1, zDot3+1, zDot4+1, zDot5+1, zDot6+1, zDot8+2, zDot9+2, zDot1…	{2581@[b2+1:200.10350];[y1+1:156.07714, y2+1:293.13565, y3+1:430.19397, y4+1:567.25183, y5+1:704.31177, y6+1:841.37069, y7+1:969.42535, y8+1:1132.49243, y9+2:623.77205, y10+2:674.29514, y11+1:1448.63550, y12+2:753.33093, y13+3:534.90721];[(M0-365.13)+2:901.40481];[D109+1:109.02843, D126+1:126.05523, D138+1:138.05536, D144+1:144.06592, D168+1:168.06588, D186+1:186.07622, D204+1:204.08713, D366+1:3…	{2581@[b2+1:0.00053];[y1+1:0.00039, y2+1:-0.00001, y3+1:-0.00061, y4+1:-0.00166, y5+1:-0.00063, y6+1:-0.00063, y7+1:-0.00454, y8+1:-0.00079, y9+2:0.00067, y10+2:-0.00081, y11+1:0.00400, y12+2:0.00162, y13+3:0.00135];[(M0-365.13)+2:0.00091];[D109+1:0.00004, D126+1:0.00029, D138+1:0.00041, D144+1:0.00040, D168+1:0.00036, D186+1:0.00014, D204+1:0.00048, D366+1:0.00073]}{2584@[b2+1:0.00024, b9+1:-0.0…	{2581@[b2+1:2.67];[y1+1:2.50, y2+1:-0.05, y3+1:-1.41, y4+1:-2.93, y5+1:-0.90, y6+1:-0.75, y7+1:-4.68, y8+1:-0.70, y9+2:0.54, y10+2:-0.60, y11+1:2.76, y12+2:1.08, y13+3:0.84];[(M0-365.13)+2:0.51];[D109+1:0.35, D126+1:2.29, D138+1:3.01, D144+1:2.81, D168+1:2.18, D186+1:0.76, D204+1:2.37, D366+1:2.00]}{2584@[b2+1:1.22, b9+1:-12.65];[c5+1:1.60, c6+1:0.70, c7+1:1.42, c8+1:2.15, c9+1:-0.62, c10+2:1.92,…	{2581@[b2+1:128136];[y1+1:78229, y2+1:39785, y3+1:33348, y4+1:31384, y5+1:29158, y6+1:20113, y7+1:7681, y8+1:8052, y9+2:7488, y10+2:16655, y11+1:10267, y12+2:50149, y13+3:161785];[(M0-365.13)+2:44125];[D109+1:2644, D126+1:132897, D138+1:108881, D144+1:97707, D168+1:35072, D186+1:147858, D204+1:118121, D366+1:12695]}{2584@[b2+1:80468, b9+1:945];[c5+1:13284, c6+1:20720, c7+1:8162, c8+1:10688, c9+1:…	{2581@23}{2584@40}	T	0	0	0	20.1215	3.03131	15.1804	1	2	365.132	H1N1	FALSE	1.1069	(N(H))	Level1	[5,H1N1,1.000]	[983,H1N1,1.000]	{@1[5-1]}	{@5[1,1.000]}{@6[1,0.000]}
C:\Users\Bertozzi Lab\Desktop\Stacy\2020_08_17_Stacy\20200824_SAM_MUC16_ddStcE_Sia_EThcD.raw	2466	15.6384	2449	542.49	4	2165.93	1027907294			[979 to 993]	AQPGTTNYQHHHHHH	K,-	AQPGT[O-Glycosylation:H1N1 on X]TNYQHHHHHH	1	2165.93	46.2675	2	{2466@[b2+1, b8+1, b14+2];[y1+1, y2+1, y3+1, y4+1, y5+1, y6+1, y7+1, y8+1, y9+1, y10+2, y11+1, y12+2, y13+3];[(M0-365.13)+2];[D109+1, D126+1, D138+1, D144+1, D168+1, D186+1, D204+1, D366+1]}{2470@[b2+1, b8+1];[c5+1, c6+1, c7+1, c8+1, c9+1, c10+2, c11+2, c12+2, c13+2, c14+2];[y1+1, y2+1, y3+1, y4+1, y12+2, y13+3];[zDot2+1, zDot3+1, zDot4+1, zDot5+1, zDot6+2, zDot9+2, zDot10+2, zDot12+2, zDot15+3];…	{2466@[b2+1:200.10312, b8+1:833.37506, b14+2:823.86968];[y1+1:156.07699, y2+1:293.13574, y3+1:430.19518, y4+1:567.25314, y5+1:704.31323, y6+1:841.37392, y7+1:969.42896, y8+1:1132.49084, y9+1:1246.53723, y10+2:674.29685, y11+1:1448.63323, y12+2:753.33112, y13+3:534.90734];[(M0-365.13)+2:901.40551];[D109+1:109.02862, D126+1:126.05537, D138+1:138.05540, D144+1:144.06600, D168+1:168.06594, D186+1:186…	{2466@[b2+1:0.00015, b8+1:-0.00375, b14+2:0.00014];[y1+1:0.00024, y2+1:0.00008, y3+1:0.00060, y4+1:-0.00035, y5+1:0.00083, y6+1:0.00261, y7+1:-0.00093, y8+1:-0.00237, y9+1:0.00109, y10+2:0.00261, y11+1:0.00172, y12+2:0.00200, y13+3:0.00174];[(M0-365.13)+2:0.00232];[D109+1:0.00022, D126+1:0.00042, D138+1:0.00045, D144+1:0.00049, D168+1:0.00042, D186+1:0.00041, D204+1:0.00015, D366+1:-0.00018]}{247…	{2466@[b2+1:0.76, b8+1:-4.50, b14+2:0.08];[y1+1:1.52, y2+1:0.26, y3+1:1.40, y4+1:-0.61, y5+1:1.18, y6+1:3.10, y7+1:-0.97, y8+1:-2.10, y9+1:0.87, y10+2:1.93, y11+1:1.19, y12+2:1.33, y13+3:1.09];[(M0-365.13)+2:1.29];[D109+1:2.05, D126+1:3.35, D138+1:3.29, D144+1:3.40, D168+1:2.54, D186+1:2.21, D204+1:0.72, D366+1:-0.50]}{2470@[b2+1:1.37, b8+1:7.60];[c5+1:0.02, c6+1:2.36, c7+1:-1.83, c8+1:-1.06, c9+…	{2466@[b2+1:160754, b8+1:4373, b14+2:8099];[y1+1:104168, y2+1:55819, y3+1:43034, y4+1:45005, y5+1:38997, y6+1:23513, y7+1:6125, y8+1:12296, y9+1:5961, y10+2:22783, y11+1:17728, y12+2:84120, y13+3:183687];[(M0-365.13)+2:50286];[D109+1:5925, D126+1:171131, D138+1:144749, D144+1:130484, D168+1:36222, D186+1:182445, D204+1:171319, D366+1:16525]}{2470@[b2+1:147424, b8+1:2344];[c5+1:10456, c6+1:14742, …	{2466@25}{2470@36}	T	0	0	0	19.076	3.03086	15.1987	1	2	365.132	H1N1	FALSE	1.10361	(N(H))	Level1	[5,H1N1,1.000]	[983,H1N1,1.000]	{@1[5-1]}	{@5[1,1.000]}{@6[1,0.000]}
C:\Users\Bertozzi Lab\Desktop\Stacy\2020_08_17_Stacy\20200824_SAM_MUC16_ddStcE_Sia_EThcD.raw	2521	15.8738	2507	542.49	4	2165.93	1027907294			[979 to 993]	AQPGTTNYQHHHHHH	K,-	AQPGT[O-Glycosylation:H1N1 on X]TNYQHHHHHH	1	2165.93	44.2384	2	{2521@[b2+1];[y1+1, y2+1, y3+1, y4+1, y5+1, y6+1, y7+1, y8+1, y9+1, y10+2, y11+1, y12+2, y13+1];[(M0-365.13)+2];[D109+1, D126+1, D138+1, D144+1, D168+1, D186+1, D204+1, D366+1]}{2525@[b2+1];[c5+1, c6+1, c7+1, c8+1, c9+1, c10+2, c11+2, c12+2, c13+2, c14+2];[y1+1, y2+1, y3+1, y4+1, y5+1, y11+2, y12+2, y13+3];[zDot3+1, zDot4+1, zDot5+1, zDot7+2, zDot9+2, zDot10+2, zDot12+2, zDot14+3];[(M0-162.05)+3,…	{2521@[b2+1:200.10312];[y1+1:156.07724, y2+1:293.13583, y3+1:430.19492, y4+1:567.25259, y5+1:704.31344, y6+1:841.37148, y7+1:969.43628, y8+1:1132.49170, y9+1:1246.55237, y10+2:674.29767, y11+1:1448.63293, y12+2:753.33136, y13+1:1602.70728];[(M0-365.13)+2:901.40546];[D109+1:109.02855, D126+1:126.05530, D138+1:138.05537, D144+1:144.06600, D168+1:168.06570, D186+1:186.07622, D204+1:204.08713, D366+1…	{2521@[b2+1:0.00015];[y1+1:0.00049, y2+1:0.00017, y3+1:0.00034, y4+1:-0.00090, y5+1:0.00104, y6+1:0.00017, y7+1:0.00639, y8+1:-0.00152, y9+1:0.01622, y10+2:0.00424, y11+1:0.00143, y12+2:0.00248, y13+1:0.00155];[(M0-365.13)+2:0.00222];[D109+1:0.00015, D126+1:0.00036, D138+1:0.00042, D144+1:0.00049, D168+1:0.00019, D186+1:0.00014, D204+1:0.00048, D366+1:0.00027]}{2525@[b2+1:0.00014];[c5+1:-0.00043,…	{2521@[b2+1:0.76];[y1+1:3.14, y2+1:0.58, y3+1:0.79, y4+1:-1.58, y5+1:1.48, y6+1:0.20, y7+1:6.60, y8+1:-1.34, y9+1:13.02, y10+2:3.15, y11+1:0.99, y12+2:1.65, y13+1:0.96];[(M0-365.13)+2:1.23];[D109+1:1.41, D126+1:2.87, D138+1:3.07, D144+1:3.40, D168+1:1.12, D186+1:0.76, D204+1:2.37, D366+1:0.75]}{2525@[b2+1:0.68];[c5+1:-0.52, c6+1:3.08, c7+1:0.58, c8+1:0.85, c9+1:-1.06, c10+2:1.33, c11+2:1.08, c12+…	{2521@[b2+1:97547];[y1+1:51298, y2+1:30071, y3+1:21663, y4+1:24875, y5+1:20533, y6+1:17614, y7+1:4284, y8+1:5225, y9+1:4873, y10+2:16253, y11+1:6966, y12+2:41966, y13+1:3889];[(M0-365.13)+2:27761];[D109+1:3040, D126+1:102531, D138+1:78646, D144+1:73050, D168+1:23466, D186+1:106325, D204+1:95335, D366+1:14631]}{2525@[b2+1:72869];[c5+1:8450, c6+1:16501, c7+1:5500, c8+1:6968, c9+1:9278, c10+2:9011, …	{2521@23}{2525@36}	T	0	0	0	18.1039	3.03237	15.1938	1	2	365.132	H1N1	FALSE	1.09251	(N(H))	Level1	[5,H1N1,1.000]	[983,H1N1,1.000]	{@1[5-1]}	{@5[1,1.000]}{@6[1,0.000]}
C:\Users\Bertozzi Lab\Desktop\Stacy\2020_08_17_Stacy\20200824_SAM_MUC16_ddStcE_Sia_EThcD.raw	2363	15.1819	2339	668.967	3	2003.88	1027907294			[979 to 993]	AQPGTTNYQHHHHHH	K,-	AQPGT[O-Glycosylation:N1 on X]TNYQHHHHHH	1	2003.87	42.1963	2	{2363@[b2+1, b14+2];[y1+1, y2+1, y3+1, y4+1, y5+1, y6+1, y7+1, y8+1, y9+2, y10+2, y11+1, y13+3];[(M0-203.08)+2];[D126+1, D138+1, D144+1, D168+1, D186+1, D204+1]}{2366@[b2+1];[c5+1, c6+1, c7+1, c8+1, c9+1, c10+1, c11+1, c12+1, c13+1, c14+2];[y1+1, y2+1, y3+1, y4+1, y5+1, y13+3];[zDot2+1, zDot3+1, zDot4+1, zDot5+1, zDot6+1, zDot7+1, zDot8+1, zDot9+1, zDot10+1];[(M0-203.08)+3];[D126+1, D138+1, D144+…	{2363@[b2+1:200.10337, b14+2:823.86900];[y1+1:156.07700, y2+1:293.13565, y3+1:430.19412, y4+1:567.25464, y5+1:704.31372, y6+1:841.36937, y7+1:969.43207, y8+1:1132.49434, y9+2:623.77409, y10+2:674.29543, y11+1:1448.63463, y13+3:534.90709];[(M0-203.08)+2:901.40551];[D126+1:126.05516, D138+1:138.05506, D144+1:144.06569, D168+1:168.06564, D186+1:186.07643, D204+1:204.08672]}{2366@[b2+1:200.10349];[c5…	{2363@[b2+1:0.00040, b14+2:-0.00122];[y1+1:0.00024, y2+1:-0.00001, y3+1:-0.00045, y4+1:0.00115, y5+1:0.00132, y6+1:-0.00194, y7+1:0.00218, y8+1:0.00112, y9+2:0.00476, y10+2:-0.00024, y11+1:0.00313, y13+3:0.00099];[(M0-203.08)+2:0.00231];[D126+1:0.00021, D138+1:0.00012, D144+1:0.00017, D168+1:0.00013, D186+1:0.00036, D204+1:0.00007]}{2366@[b2+1:0.00052];[c5+1:0.00125, c6+1:-0.00161, c7+1:0.00163, …	{2363@[b2+1:2.02, b14+2:-0.74];[y1+1:1.57, y2+1:-0.05, y3+1:-1.05, y4+1:2.03, y5+1:1.88, y6+1:-2.31, y7+1:2.25, y8+1:0.99, y9+2:3.82, y10+2:-0.18, y11+1:2.16, y13+3:0.62];[(M0-203.08)+2:1.29];[D126+1:1.68, D138+1:0.84, D144+1:1.21, D168+1:0.76, D186+1:1.92, D204+1:0.34]}{2366@[b2+1:2.63];[c5+1:1.86, c6+1:-2.07, c7+1:1.83, c8+1:0.38, c9+1:0.17, c10+1:-5.13, c11+1:1.01, c12+1:-1.50, c13+1:2.53, c14…	{2363@[b2+1:58009, b14+2:8567];[y1+1:32137, y2+1:25643, y3+1:26274, y4+1:23273, y5+1:20203, y6+1:14309, y7+1:6092, y8+1:7526, y9+2:6486, y10+2:5972, y11+1:8186, y13+3:16979];[(M0-203.08)+2:50355];[D126+1:69613, D138+1:50856, D144+1:57529, D168+1:16337, D186+1:68872, D204+1:64437]}{2366@[b2+1:41337];[c5+1:8431, c6+1:6025, c7+1:6115, c8+1:5923, c9+1:6443, c10+1:7582, c11+1:4926, c12+1:4413, c13+1:4…	{2363@21}{2366@33}	T	0	0	0	19.0764	2.02095	12.1797	1	2	203.079	N1	FALSE	0.878472	(N)	Level1	[5,N1,0.995]	[983,N1,0.995]	{@0[5-0]}	{@5[0,0.995]}{@6[0,0.005]}
C:\Users\Bertozzi Lab\Desktop\Stacy\2020_08_17_Stacy\20200824_SAM_MUC16_ddStcE_Sia_EThcD.raw	2290	14.8808	2272	542.489	4	2165.93	1027907294			[979 to 993]	AQPGTTNYQHHHHHH	K,-	AQPGT[O-Glycosylation:H1N1 on X]TNYQHHHHHH	1	2165.93	40.2714	1	{2290@[b2+1];[y1+1, y2+1, y3+1, y4+1, y5+1, y6+1, y7+1, y8+1, y9+1, y10+2, y11+1, y12+2, y13+3];[(M0-365.13)+2];[D126+1, D138+1, D144+1, D168+1, D186+1, D204+1, D366+1]}{2293@[b2+1];[c5+1, c6+1, c7+1, c8+1, c9+1, c10+2, c11+2, c12+2, c13+2, c14+2];[y1+1, y2+1, y3+1, y4+1, y5+1, y11+2, y12+2, y13+3];[zDot3+1, zDot4+1, zDot5+1, zDot12+2];[(M0-162.05)+4, (M0-365.13)+3];[D126+1, D138+1, D144+1, D168+…	{2290@[b2+1:200.10306];[y1+1:156.07659, y2+1:293.13553, y3+1:430.19571, y4+1:567.25220, y5+1:704.31045, y6+1:841.37255, y7+1:969.43494, y8+1:1132.50024, y9+1:1246.53210, y10+2:674.29485, y11+1:1448.64087, y12+2:753.33042, y13+3:534.90717];[(M0-365.13)+2:901.40301];[D126+1:126.05511, D138+1:138.05510, D144+1:144.06571, D168+1:168.06546, D186+1:186.07638, D204+1:204.08673, D366+1:366.13821]}{2293@[…	{2290@[b2+1:0.00010];[y1+1:-0.00016, y2+1:-0.00014, y3+1:0.00113, y4+1:-0.00129, y5+1:-0.00195, y6+1:0.00124, y7+1:0.00505, y8+1:0.00703, y9+1:-0.00404, y10+2:-0.00140, y11+1:0.00937, y12+2:0.00059, y13+3:0.00123];[(M0-365.13)+2:-0.00269];[D126+1:0.00016, D138+1:0.00015, D144+1:0.00020, D168+1:-0.00006, D186+1:0.00030, D204+1:0.00008, D366+1:-0.00125]}{2293@[b2+1:0.00003];[c5+1:0.00097, c6+1:0.00…	{2290@[b2+1:0.49];[y1+1:-1.04, y2+1:-0.47, y3+1:2.64, y4+1:-2.28, y5+1:-2.77, y6+1:1.47, y7+1:5.21, y8+1:6.21, y9+1:-3.24, y10+2:-1.04, y11+1:6.47, y12+2:0.39, y13+3:0.77];[(M0-365.13)+2:-1.49];[D126+1:1.28, D138+1:1.12, D144+1:1.37, D168+1:-0.34, D186+1:1.63, D204+1:0.41, D366+1:-3.43]}{2293@[b2+1:0.15];[c5+1:1.16, c6+1:2.72, c7+1:2.81, c8+1:-0.86, c9+1:2.65, c10+2:1.83, c11+2:1.06, c12+2:-0.61,…	{2290@[b2+1:48171];[y1+1:33174, y2+1:16296, y3+1:12623, y4+1:12447, y5+1:10897, y6+1:9325, y7+1:3240, y8+1:3540, y9+1:2922, y10+2:8244, y11+1:5642, y12+2:26934, y13+3:49431];[(M0-365.13)+2:12598];[D126+1:52328, D138+1:37754, D144+1:40148, D168+1:13609, D186+1:53855, D204+1:52374, D366+1:6391]}{2293@[b2+1:70975];[c5+1:1965, c6+1:7043, c7+1:1626, c8+1:3471, c9+1:4018, c10+2:5245, c11+2:5136, c12+2:…	{2290@22}{2293@32}	T	0	0	0	14.0467	3.01522	14.215	1	2	365.132	H1N1	FALSE	0.890113	(N(H))	Level1	[5,H1N1,0.990]	[983,H1N1,0.990]	{@1[5-1]}	{@5[1,0.990]}{@6[1,0.010]}
C:\Users\Bertozzi Lab\Desktop\Stacy\2020_08_17_Stacy\20200824_SAM_MUC16_ddStcE_Sia_EThcD.raw	2396	15.3339	2379	722.985	3	2165.93	1027907294			[979 to 993]	AQPGTTNYQHHHHHH	K,-	AQPGT[O-Glycosylation:H1N1 on X]TNYQHHHHHH	1	2165.93	36.35	2	{2396@[b2+1, b8+1, b14+2];[y1+1, y2+1, y3+1, y4+1, y5+1, y6+1, y11+2, y13+2];[(M0-365.13)+2];[D126+1, D138+1, D144+1, D168+1, D186+1, D204+1, D366+1]}{2399@[b2+1];[c5+1, c6+1, c7+1, c8+1, c9+1, c10+1, c12+1, c13+1];[y1+1, y2+1, y5+1, y13+2];[zDot2+1, zDot3+1, zDot4+1, zDot5+1, zDot6+1, zDot7+1, zDot8+1, zDot9+1, zDot10+1];[(M0-162.05)+2, (M0-365.13)+3];[D126+1, D138+1, D144+1, D168+1, D186+1, D20…	{2396@[b2+1:200.10318, b8+1:833.37848, b14+2:823.86754];[y1+1:156.07701, y2+1:293.13602, y3+1:430.19543, y4+1:567.25531, y5+1:704.31525, y6+1:841.37140, y11+2:724.82351, y13+2:801.85747];[(M0-365.13)+2:901.40521];[D126+1:126.05517, D138+1:138.05516, D144+1:144.06589, D168+1:168.06541, D186+1:186.07623, D204+1:204.08687, D366+1:366.13940]}{2399@[b2+1:200.10337];[c5+1:837.38446, c6+1:938.42868, c7+…	{2396@[b2+1:0.00021, b8+1:-0.00033, b14+2:-0.00413];[y1+1:0.00026, y2+1:0.00035, y3+1:0.00086, y4+1:0.00182, y5+1:0.00285, y6+1:0.00009, y11+2:0.00824, y13+2:0.00193];[(M0-365.13)+2:0.00172];[D126+1:0.00022, D138+1:0.00021, D144+1:0.00037, D168+1:-0.00010, D186+1:0.00016, D204+1:0.00022, D366+1:-0.00006]}{2399@[b2+1:0.00040];[c5+1:0.00085, c6+1:-0.00261, c7+1:0.00186, c8+1:0.00232, c9+1:0.00395, …	{2396@[b2+1:1.06, b8+1:-0.40, b14+2:-2.51];[y1+1:1.66, y2+1:1.20, y3+1:2.00, y4+1:3.22, y5+1:4.05, y6+1:0.10, y11+2:5.69, y13+2:1.20];[(M0-365.13)+2:0.95];[D126+1:1.77, D138+1:1.56, D144+1:2.60, D168+1:-0.61, D186+1:0.85, D204+1:1.09, D366+1:-0.17]}{2399@[b2+1:2.02];[c5+1:1.01, c6+1:-2.78, c7+1:1.76, c8+1:1.91, c9+1:2.94, c10+1:-4.21, c12+1:-0.55, c13+1:0.78];[y1+1:-5.72, y2+1:2.04, y5+1:-4.20, y…	{2396@[b2+1:24467, b8+1:3557, b14+2:3678];[y1+1:13070, y2+1:10313, y3+1:9665, y4+1:6101, y5+1:7127, y6+1:4933, y11+2:14860, y13+2:119318];[(M0-365.13)+2:40320];[D126+1:26656, D138+1:19512, D144+1:18603, D168+1:7873, D186+1:39382, D204+1:38363, D366+1:6369]}{2399@[b2+1:15265];[c5+1:2185, c6+1:2417, c7+1:2801, c8+1:3988, c9+1:2435, c10+1:1208, c12+1:2087, c13+1:1142];[y1+1:830, y2+1:840, y5+1:814, …	{2396@19}{2399@31}	T	0	0	0	17.0575	3.04808	14.221	1	2	365.132	H1N1	FALSE	0.920301	(N(H))	Level1	[5,H1N1,1.000]	[983,H1N1,1.000]	{@1[5-1]}	{@5[1,1.000]}{@6[1,0.000]}
C:\Users\Bertozzi Lab\Desktop\Stacy\2020_08_17_Stacy\20200824_SAM_MUC16_ddStcE_Sia_EThcD.raw	2422	15.4473	2409	501.977	4	2003.88	1027907294			[979 to 993]	AQPGTTNYQHHHHHH	K,-	AQPGT[O-Glycosylation:N1 on X]TNYQHHHHHH	1	2003.87	35.2487	3	{2422@[b2+1];[y1+1, y2+1, y3+1, y4+1, y5+1, y6+1, y8+1, y10+2, y11+1, y13+3];[D126+1, D138+1, D144+1, D168+1, D186+1, D204+1]}{2426@[b2+1, b3+1];[c5+1, c6+1, c7+1, c8+1, c9+1, c10+1, c11+2, c13+2, c14+2];[y1+1, y2+1, y3+1, y4+1, y11+1, y12+2, y13+3];[zDot3+1, zDot4+1, zDot5+1, zDot6+1, zDot10+2, zDot12+2];[D126+1, D138+1, D144+1, D168+1, D186+1, D204+1]}	{2422@[b2+1:200.10331];[y1+1:156.07720, y2+1:293.13622, y3+1:430.19441, y4+1:567.25323, y5+1:704.31405, y6+1:841.37185, y8+1:1132.48645, y10+2:674.29421, y11+1:1448.62769, y13+3:534.90678];[D126+1:126.05514, D138+1:138.05515, D144+1:144.06573, D168+1:168.06575, D186+1:186.07632, D204+1:204.08676]}{2426@[b2+1:200.10312, b3+1:297.15625];[c5+1:675.33374, c6+1:776.38111, c7+1:890.41927, c8+1:1053.485…	{2422@[b2+1:0.00034];[y1+1:0.00045, y2+1:0.00055, y3+1:-0.00016, y4+1:-0.00025, y5+1:0.00165, y6+1:0.00053, y8+1:-0.00677, y10+2:-0.00268, y11+1:-0.00382, y13+3:0.00005];[D126+1:0.00020, D138+1:0.00021, D144+1:0.00022, D168+1:0.00023, D186+1:0.00025, D204+1:0.00011]}{2426@[b2+1:0.00015, b3+1:0.00052];[c5+1:0.00295, c6+1:0.00264, c7+1:-0.00212, c8+1:0.00126, c9+1:-0.00306, c10+1:-0.00055, c11+2:-0…	{2422@[b2+1:1.71];[y1+1:2.90, y2+1:1.89, y3+1:-0.38, y4+1:-0.45, y5+1:2.35, y6+1:0.63, y8+1:-5.98, y10+2:-1.99, y11+1:-2.64, y13+3:0.03];[D126+1:1.58, D138+1:1.51, D144+1:1.53, D168+1:1.40, D186+1:1.34, D204+1:0.56]}{2426@[b2+1:0.76, b3+1:1.75];[c5+1:4.37, c6+1:3.40, c7+1:-2.39, c8+1:1.20, c9+1:-2.59, c10+1:-0.42, c11+2:-0.38, c13+2:1.05, c14+2:2.88];[y1+1:0.78, y2+1:0.37, y3+1:-3.48, y4+1:-0.45,…	{2422@[b2+1:60270];[y1+1:49812, y2+1:22980, y3+1:17614, y4+1:26175, y5+1:18258, y6+1:13469, y8+1:3574, y10+2:7007, y11+1:3329, y13+3:36215];[D126+1:72760, D138+1:61551, D144+1:54233, D168+1:13925, D186+1:46803, D204+1:50733]}{2426@[b2+1:53672, b3+1:839];[c5+1:4925, c6+1:4902, c7+1:3224, c8+1:3316, c9+1:3963, c10+1:3137, c11+2:6626, c13+2:6502, c14+2:5367];[y1+1:3186, y2+1:2571, y3+1:1805, y4+1:16…	{2422@17}{2426@30}	T	0	0	0	15.0643	0	12.2217	1	2	203.079	N1	FALSE	1.20812	(N)	Level1	[5,N1,0.991]	[983,N1,0.991]	{@0[5-0]}	{@5[0,0.991]}{@6[0,0.009]}
C:\Users\Bertozzi Lab\Desktop\Stacy\2020_08_17_Stacy\20200824_SAM_MUC16_ddStcE_Sia_EThcD.raw	2475	15.6855	2449	668.967	3	2003.88	1027907294			[979 to 993]	AQPGTTNYQHHHHHH	K,-	AQPGT[O-Glycosylation:N1 on X]TNYQHHHHHH	1	2003.87	34.4008	2	{2475@[b2+1, b13+1];[y1+1, y2+1, y3+1, y4+1, y5+1, y6+1, y8+1, y13+2];[(M0-203.08)+2];[D126+1, D138+1, D144+1, D168+1, D186+1, D204+1]}{2476@[b2+1];[c5+1, c6+1, c7+1, c8+1, c9+1, c10+1, c11+1, c12+1, c13+1, c14+2];[y2+1, y13+3];[zDot3+1, zDot4+1, zDot5+1, zDot6+1, zDot7+1, zDot8+1, zDot9+1, zDot10+1, zDot14+2];[(M0-203.08)+2];[D126+1, D138+1, D144+1, D168+1, D186+1, D204+1]}	{2475@[b2+1:200.10297, b13+1:1509.67908];[y1+1:156.07689, y2+1:293.13528, y3+1:430.19540, y4+1:567.25458, y5+1:704.31354, y6+1:841.36591, y8+1:1132.48975, y13+2:801.85681];[(M0-203.08)+2:901.40576];[D126+1:126.05515, D138+1:138.05536, D144+1:144.06566, D168+1:168.06505, D186+1:186.07632, D204+1:204.08675]}{2476@[b2+1:200.10315];[c5+1:675.33086, c6+1:776.37958, c7+1:890.42206, c8+1:1053.48633, c9+…	{2475@[b2+1:-0.00000, b13+1:0.00604];[y1+1:0.00014, y2+1:-0.00038, y3+1:0.00083, y4+1:0.00109, y5+1:0.00114, y6+1:-0.00541, y8+1:-0.00347, y13+2:0.00061];[(M0-203.08)+2:0.00283];[D126+1:0.00020, D138+1:0.00041, D144+1:0.00014, D168+1:-0.00047, D186+1:0.00025, D204+1:0.00010]}{2476@[b2+1:0.00018];[c5+1:0.00006, c6+1:0.00111, c7+1:0.00066, c8+1:0.00160, c9+1:-0.00717, c10+1:-0.00141, c11+1:0.00872,…	{2475@[b2+1:-0.01, b13+1:4.01];[y1+1:0.88, y2+1:-1.30, y3+1:1.93, y4+1:1.92, y5+1:1.62, y6+1:-6.43, y8+1:-3.07, y13+2:0.38];[(M0-203.08)+2:1.57];[D126+1:1.59, D138+1:3.01, D144+1:0.99, D168+1:-2.80, D186+1:1.34, D204+1:0.49]}{2476@[b2+1:0.91];[c5+1:0.10, c6+1:1.43, c7+1:0.74, c8+1:1.52, c9+1:-6.08, c10+1:-1.07, c11+1:5.99, c12+1:-3.49, c13+1:-2.25, c14+2:-2.20];[y2+1:-3.08, y13+3:0.00];[zDot3+1:-…	{2475@[b2+1:17241, b13+1:3454];[y1+1:12810, y2+1:10843, y3+1:9151, y4+1:7411, y5+1:6285, y6+1:2971, y8+1:3480, y13+2:74292];[(M0-203.08)+2:13960];[D126+1:20940, D138+1:13379, D144+1:15771, D168+1:7119, D186+1:23197, D204+1:22030]}{2476@[b2+1:11296];[c5+1:1851, c6+1:1922, c7+1:2171, c8+1:2072, c9+1:1514, c10+1:2039, c11+1:1137, c12+1:1530, c13+1:1688, c14+2:5239];[y2+1:820, y13+3:5374];[zDot3+1:10…	{2475@17}{2476@29}	T	0	0	0	19.0891	2.0846	12.2145	1	2	203.079	N1	FALSE	1.02778	(N)	Level1	[5,N1,1.000]	[983,N1,1.000]	{@0[5-0]}	{@5[0,1.000]}{@6[0,0.000]}
C:\Users\Bertozzi Lab\Desktop\Stacy\2020_08_17_Stacy\20200824_SAM_MUC16_ddStcE_Sia_EThcD.raw	2368	15.2114	2351	501.977	4	2003.88	1027907294			[979 to 993]	AQPGTTNYQHHHHHH	K,-	AQPGT[O-Glycosylation:N1 on X]TNYQHHHHHH	1	2003.87	34.2669	3	{2368@[b2+1];[y1+1, y2+1, y3+1, y4+1, y5+1, y6+1, y7+1, y8+1, y9+1, y12+2, y13+3];[D126+1, D138+1, D144+1, D168+1, D186+1, D204+1]}{2372@[b2+1];[c5+1, c6+1, c7+1, c8+1, c9+1, c10+1, c11+2, c13+2, c14+2];[y1+1, y2+1, y3+1, y4+1, y6+1, y10+2, y12+2, y13+3];[zDot3+1, zDot4+1, zDot5+1, zDot9+2];[D126+1, D138+1, D144+1, D168+1, D186+1, D204+1]}	{2368@[b2+1:200.10320];[y1+1:156.07701, y2+1:293.13547, y3+1:430.19609, y4+1:567.25476, y5+1:704.31384, y6+1:841.37659, y7+1:969.42925, y8+1:1132.50073, y9+1:1246.54285, y12+2:753.33074, y13+3:534.90730];[D126+1:126.05513, D138+1:138.05538, D144+1:144.06573, D168+1:168.06593, D186+1:186.07651, D204+1:204.08702]}{2372@[b2+1:200.10318];[c5+1:675.33124, c6+1:776.37750, c7+1:890.41724, c8+1:1053.4851…	{2368@[b2+1:0.00023];[y1+1:0.00026, y2+1:-0.00020, y3+1:0.00152, y4+1:0.00127, y5+1:0.00144, y6+1:0.00527, y7+1:-0.00064, y8+1:0.00751, y9+1:0.00670, y12+2:0.00123, y13+3:0.00162];[D126+1:0.00018, D138+1:0.00044, D144+1:0.00022, D168+1:0.00042, D186+1:0.00043, D204+1:0.00037]}{2372@[b2+1:0.00021];[c5+1:0.00044, c6+1:-0.00097, c7+1:-0.00416, c8+1:0.00041, c9+1:0.00027, c10+1:-0.00617, c11+2:0.0022…	{2368@[b2+1:1.18];[y1+1:1.67, y2+1:-0.67, y3+1:3.53, y4+1:2.24, y5+1:2.05, y6+1:6.28, y7+1:-0.66, y8+1:6.64, y9+1:5.38, y12+2:0.82, y13+3:1.01];[D126+1:1.46, D138+1:3.18, D144+1:1.53, D168+1:2.49, D186+1:2.33, D204+1:1.84]}{2372@[b2+1:1.07];[c5+1:0.66, c6+1:-1.25, c7+1:-4.68, c8+1:0.38, c9+1:0.23, c10+1:-4.68, c11+2:1.53, c13+2:1.43, c14+2:1.11];[y1+1:1.27, y2+1:1.52, y3+1:0.08, y4+1:2.14, y6+1:-…	{2368@[b2+1:59615];[y1+1:55627, y2+1:26380, y3+1:22714, y4+1:19757, y5+1:20363, y6+1:14595, y7+1:4970, y8+1:5689, y9+1:4181, y12+2:39626, y13+3:48726];[D126+1:82972, D138+1:52609, D144+1:66384, D168+1:17168, D186+1:63991, D204+1:52493]}{2372@[b2+1:70861];[c5+1:2430, c6+1:5528, c7+1:3300, c8+1:3070, c9+1:4525, c10+1:3407, c11+2:6002, c13+2:9770, c14+2:6310];[y1+1:4999, y2+1:2754, y3+1:1873, y4+1:4…	{2368@18}{2372@28}	T	0	0	0	13.0386	0	12.2209	1	2	203.079	N1	FALSE	0.85765	(N)	Level1b	[5,N1,0.500]	[983,N1,0.500]	{@0[5-0]}	{@5[0,0.500]}{@6[0,0.500]}
C:\Users\Bertozzi Lab\Desktop\Stacy\2020_08_17_Stacy\20200824_SAM_MUC16_ddStcE_Sia_EThcD.raw	2538	15.9413	2520	706.548	4	2822.16	1027907294			[979 to 993]	AQPGTTNYQHHHHHH	K,-	AQPGT[O-Glycosylation:H1N1A1 on X]T[O-Glycosylation:H1N1 on X]NYQHHHHHH	2	2822.15	32.2063	0	{2538@[b2+1, b8+1, b14+2];[y1+1, y2+1, y3+1, y4+1, y5+1, y13+2];[D126+1, D138+1, D144+1, D168+1, D186+1, D204+1, D274+1, D292+1, D366+1]}{2542@[b2+1];[c3+1, c5+1, c6+1, c7+1, c8+1, c10+2, c11+2, c12+2, c13+2, c14+2];[y1+1];[zDot3+1, zDot4+1, zDot5+1, zDot6+2, zDot7+2, zDot8+2, zDot9+2, zDot15+2];[(M0-291.10)+3, (M0-453.15)+3, (M0-656.23)+3];[D126+1, D138+1, D144+1, D168+1, D186+1, D204+1, D274+1,…	{2538@[b2+1:200.10303, b8+1:833.37701, b14+2:823.86892];[y1+1:156.07683, y2+1:293.13657, y3+1:430.19574, y4+1:567.25458, y5+1:704.31110, y13+2:801.85714];[D126+1:126.05512, D138+1:138.05516, D144+1:144.06552, D168+1:168.06529, D186+1:186.07622, D204+1:204.08699, D274+1:274.09250, D292+1:292.10306, D366+1:366.13898]}{2542@[b2+1:200.10315];[c3+1:314.18213, c5+1:1128.47965, c6+1:1594.66187, c7+1:170…	{2538@[b2+1:0.00006, b8+1:-0.00179, b14+2:-0.00139];[y1+1:0.00007, y2+1:0.00090, y3+1:0.00116, y4+1:0.00109, y5+1:-0.00130, y13+2:0.00127];[D126+1:0.00018, D138+1:0.00021, D144+1:0.00000, D168+1:-0.00022, D186+1:0.00014, D204+1:0.00034, D274+1:0.00037, D292+1:0.00037, D366+1:-0.00049]}{2542@[b2+1:0.00018];[c3+1:-0.00015, c5+1:0.00061, c6+1:0.00296, c7+1:0.00420, c8+1:-0.00147, c10+2:-0.00317, c11…	{2538@[b2+1:0.30, b8+1:-2.16, b14+2:-0.84];[y1+1:0.48, y2+1:3.09, y3+1:2.71, y4+1:1.92, y5+1:-1.85, y13+2:0.79];[D126+1:1.41, D138+1:1.56, D144+1:0.03, D168+1:-1.34, D186+1:0.77, D204+1:1.69, D274+1:1.37, D292+1:1.28, D366+1:-1.34]}{2542@[b2+1:0.91];[c3+1:-0.48, c5+1:0.54, c6+1:1.86, c7+1:2.46, c8+1:-0.79, c10+2:-1.48, c11+2:-2.59, c12+2:-1.99, c13+2:-2.05, c14+2:-0.58];[y1+1:3.14];[zDot3+1:13.93…	{2538@[b2+1:18019, b8+1:4563, b14+2:9097];[y1+1:7566, y2+1:4685, y3+1:5392, y4+1:6078, y5+1:3099, y13+2:82868];[D126+1:30715, D138+1:27444, D144+1:19424, D168+1:10320, D186+1:57651, D204+1:65880, D274+1:68150, D292+1:16045, D366+1:14483]}{2542@[b2+1:11257];[c3+1:1435, c5+1:3121, c6+1:4070, c7+1:2423, c8+1:1065, c10+2:3150, c11+2:3875, c12+2:3562, c13+2:4913, c14+2:7689];[y1+1:785];[zDot3+1:1507, …	{2538@18}{2542@32}	T	0	0	0	18.0899	3.03674	18.3228	2	2	1021.36	H2N2A1	FALSE	1.4129	(N(H)),(N(H(A)))	Level1	[5,H1N1A1,0.995][6,H1N1,0.995]	[983,H1N1A1,0.995][984,H1N1,0.995]	{@26[5-4,6-1]}	{@5[1,0.005][4,0.995]}{@6[4,0.005][1,0.995]}
C:\Users\Bertozzi Lab\Desktop\Stacy\2020_08_17_Stacy\20200824_SAM_MUC16_ddStcE_Sia_EThcD.raw	2556	16.0144	2535	668.967	3	2003.88	1027907294			[979 to 993]	AQPGTTNYQHHHHHH	K,-	AQPGT[O-Glycosylation:N1 on X]TNYQHHHHHH	1	2003.87	29.2735	0	{2556@[b2+1];[y1+1, y2+1, y3+1, y4+1, y6+1, y13+1];[(M0-203.08)+2];[D126+1, D138+1, D144+1, D168+1, D186+1, D204+1]}{2559@[b2+1];[c5+1, c6+1, c8+1, c9+1, c10+1, c11+1, c12+1, c13+1, c14+2];[y3+1, y13+3, y14+1];[zDot4+1, zDot5+1, zDot6+1, zDot7+1, zDot8+1, zDot9+1, zDot10+1];[(M0-203.08)+2];[D126+1, D138+1, D144+1, D168+1, D186+1, D204+1]}	{2556@[b2+1:200.10329];[y1+1:156.07661, y2+1:293.13568, y3+1:430.19537, y4+1:567.25446, y6+1:841.37268, y13+1:1602.70557];[(M0-203.08)+2:901.40452];[D126+1:126.05516, D138+1:138.05505, D144+1:144.06534, D168+1:168.06505, D186+1:186.07611, D204+1:204.08646]}{2559@[b2+1:200.10300];[c5+1:675.33508, c6+1:776.37634, c8+1:1053.48511, c9+1:1181.53577, c10+1:1318.60339, c11+1:1455.65942, c12+1:1592.72595…	{2556@[b2+1:0.00032];[y1+1:-0.00014, y2+1:0.00002, y3+1:0.00080, y4+1:0.00097, y6+1:0.00137, y13+1:-0.00016];[(M0-203.08)+2:0.00034];[D126+1:0.00022, D138+1:0.00011, D144+1:-0.00018, D168+1:-0.00047, D186+1:0.00003, D204+1:-0.00019]}{2559@[b2+1:0.00003];[c5+1:0.00429, c6+1:-0.00213, c8+1:0.00038, c9+1:-0.00754, c10+1:0.00118, c11+1:-0.00170, c12+1:0.00591, c13+1:-0.00942, c14+2:0.00595];[y3+1:0.0…	{2556@[b2+1:1.60];[y1+1:-0.89, y2+1:0.06, y3+1:1.86, y4+1:1.71, y6+1:1.63, y13+1:-0.10];[(M0-203.08)+2:0.19];[D126+1:1.74, D138+1:0.78, D144+1:-1.25, D168+1:-2.80, D186+1:0.19, D204+1:-0.94]}{2559@[b2+1:0.14];[c5+1:6.36, c6+1:-2.75, c8+1:0.36, c9+1:-6.39, c10+1:0.89, c11+1:-1.17, c12+1:3.71, c13+1:-5.45, c14+2:3.19];[y3+1:4.49, y13+3:1.04, y14+1:11.06];[zDot4+1:4.17, zDot5+1:1.99, zDot6+1:-4.43, …	{2556@[b2+1:11523];[y1+1:7759, y2+1:4283, y3+1:4219, y4+1:4770, y6+1:4895, y13+1:3907];[(M0-203.08)+2:12605];[D126+1:17485, D138+1:11707, D144+1:8433, D168+1:2477, D186+1:12152, D204+1:10978]}{2559@[b2+1:9467];[c5+1:1056, c6+1:1557, c8+1:1610, c9+1:1257, c10+1:1369, c11+1:1960, c12+1:1319, c13+1:1614, c14+2:3219];[y3+1:777, y13+3:3805, y14+1:1105];[zDot4+1:1249, zDot5+1:1348, zDot6+1:847, zDot7+1…	{2556@14}{2559@27}	T	0	0	0	16.0735	2.09185	12.1979	1	2	203.079	N1	FALSE	1.38835	(N)	Level1	[5,N1,1.000]	[983,N1,1.000]	{@0[5-0]}	{@5[0,1.000]}{@6[0,0.000]}
C:\Users\Bertozzi Lab\Desktop\Stacy\2020_08_17_Stacy\20200824_SAM_MUC16_ddStcE_Sia_EThcD.raw	2478	15.6999	2465	501.977	4	2003.88	1027907294			[979 to 993]	AQPGTTNYQHHHHHH	K,-	AQPGT[O-Glycosylation:N1 on X]TNYQHHHHHH	1	2003.87	27.3189	2	{2478@[b2+1];[y1+1, y2+1, y3+1, y5+1, y6+1, y8+2, y11+2, y12+2, y13+3];[D126+1, D138+1, D144+1, D168+1, D186+1, D204+1]}{2482@[b2+1];[c5+1, c6+1, c7+1, c9+1, c11+2, c12+2, c13+2, c14+2];[y1+1, y8+2, y10+2, y12+3, y13+3];[zDot3+1, zDot4+1, zDot12+2];[D126+1, D138+1, D144+1, D168+1, D186+1, D204+1]}	{2478@[b2+1:200.10304];[y1+1:156.07698, y2+1:293.13586, y3+1:430.19510, y5+1:704.31274, y6+1:841.37036, y8+2:566.75401, y11+2:724.82284, y12+2:753.33099, y13+3:534.90757];[D126+1:126.05508, D138+1:138.05516, D144+1:144.06566, D168+1:168.06509, D186+1:186.07625, D204+1:204.08662]}{2482@[b2+1:200.10334];[c5+1:675.32776, c6+1:776.38147, c7+1:890.42249, c9+1:1181.54785, c11+2:728.33330, c12+2:796.864…	{2478@[b2+1:0.00007];[y1+1:0.00023, y2+1:0.00020, y3+1:0.00052, y5+1:0.00034, y6+1:-0.00095, y8+2:0.00752, y11+2:0.00690, y12+2:0.00174, y13+3:0.00243];[D126+1:0.00014, D138+1:0.00021, D144+1:0.00014, D168+1:-0.00042, D186+1:0.00017, D204+1:-0.00002]}{2482@[b2+1:0.00037];[c5+1:-0.00303, c6+1:0.00300, c7+1:0.00109, c9+1:0.00455, c11+2:-0.00181, c12+2:0.00167, c13+2:-0.00032, c14+2:0.00149];[y1+1:-…	{2478@[b2+1:0.38];[y1+1:1.47, y2+1:0.68, y3+1:1.22, y5+1:0.49, y6+1:-1.13, y8+2:6.65, y11+2:4.76, y12+2:1.16, y13+3:1.52];[D126+1:1.10, D138+1:1.56, D144+1:0.99, D168+1:-2.53, D186+1:0.93, D204+1:-0.11]}{2482@[b2+1:1.87];[c5+1:-4.50, c6+1:3.87, c7+1:1.22, c9+1:3.85, c11+2:-1.24, c12+2:1.05, c13+2:-0.18, c14+2:0.80];[y1+1:-2.07, y8+2:-1.93, y10+2:1.32, y12+3:-0.47, y13+3:0.45];[zDot3+1:-1.35, zDot…	{2478@[b2+1:16621];[y1+1:19687, y2+1:9511, y3+1:6643, y5+1:5271, y6+1:7647, y8+2:4290, y11+2:17443, y12+2:7346, y13+3:8287];[D126+1:22625, D138+1:18468, D144+1:16016, D168+1:3147, D186+1:14075, D204+1:13343]}{2482@[b2+1:16843];[c5+1:1878, c6+1:2193, c7+1:1532, c9+1:1030, c11+2:3191, c12+2:1371, c13+2:2465, c14+2:1957];[y1+1:1072, y8+2:1179, y10+2:4249, y12+3:6729, y13+3:26960];[zDot3+1:1476, zDot…	{2478@16}{2482@23}	T	0.0016835	0	0	11.0547	0	12.2261	1	2	203.079	N1	FALSE	1.15312	(N)	Level1	[5,N1,0.989]	[983,N1,0.989]	{@0[5-0]}	{@5[0,0.989]}{@6[0,0.011]}
C:\Users\Bertozzi Lab\Desktop\Stacy\2020_08_17_Stacy\20200824_SAM_MUC16_ddStcE_Sia_EThcD.raw	2624	16.2998	2607	615.264	4	2457.03	1027907294			[979 to 993]	AQPGTTNYQHHHHHH	K,-	AQPGT[O-Glycosylation:H1N1A1 on X]TNYQHHHHHH	1	2457.02	27.2976	5	{2624@[b2+1];[y1+1, y2+1, y3+1, y4+1, y5+1, y8+1, y11+2, y13+2];[(M0-656.23)+2];[D126+1, D138+1, D144+1, D168+1, D186+1, D204+1, D274+1, D292+1, D366+1]}{2628@[b2+1];[c5+1, c7+1, c9+1, c11+2, c14+2];[y3+1, y5+1, y13+2];[zDot3+1, zDot4+1, zDot5+1, zDot6+2, zDot12+2];[(M0-291.10)+3, (M0-453.15)+3, (M0-656.23)+3];[D126+1, D138+1, D144+1, D168+1, D186+1, D204+1, D274+1, D292+1, D366+1]}	{2624@[b2+1:200.10310];[y1+1:156.07697, y2+1:293.13550, y3+1:430.19341, y4+1:567.25509, y5+1:704.31628, y8+1:1132.49756, y11+2:724.82006, y13+2:801.85646];[(M0-656.23)+2:901.40485];[D126+1:126.05515, D138+1:138.05524, D144+1:144.06577, D168+1:168.06569, D186+1:186.07649, D204+1:204.08678, D274+1:274.09213, D292+1:292.10336, D366+1:366.14050]}{2628@[b2+1:200.10303];[c5+1:1128.47949, c7+1:1343.5798…	{2624@[b2+1:0.00014];[y1+1:0.00021, y2+1:-0.00017, y3+1:-0.00117, y4+1:0.00161, y5+1:0.00388, y8+1:0.00434, y11+2:0.00134, y13+2:-0.00009];[(M0-656.23)+2:0.00101];[D126+1:0.00021, D138+1:0.00029, D144+1:0.00025, D168+1:0.00017, D186+1:0.00042, D204+1:0.00013, D274+1:0.00001, D292+1:0.00068, D366+1:0.00104]}{2628@[b2+1:0.00006];[c5+1:0.00046, c7+1:0.01020, c9+1:-0.00467, c11+2:0.00108, c14+2:-0.00…	{2624@[b2+1:0.68];[y1+1:1.37, y2+1:-0.57, y3+1:-2.73, y4+1:2.84, y5+1:5.52, y8+1:3.84, y11+2:0.93, y13+2:-0.06];[(M0-656.23)+2:0.56];[D126+1:1.65, D138+1:2.12, D144+1:1.74, D168+1:1.03, D186+1:2.25, D204+1:0.64, D274+1:0.02, D292+1:2.33, D366+1:2.84]}{2628@[b2+1:0.30];[c5+1:0.41, c7+1:7.59, c9+1:-2.86, c11+2:0.57, c14+2:-0.23];[y3+1:-3.55, y5+1:-5.85, y13+2:-0.94];[zDot3+1:5.00, zDot4+1:-1.82, zD…	{2624@[b2+1:49200];[y1+1:17663, y2+1:13600, y3+1:10612, y4+1:11930, y5+1:10399, y8+1:3695, y11+2:28867, y13+2:152089];[(M0-656.23)+2:55780];[D126+1:37777, D138+1:30055, D144+1:30015, D168+1:13966, D186+1:47215, D204+1:53441, D274+1:105908, D292+1:21014, D366+1:8435]}{2628@[b2+1:15030];[c5+1:1768, c7+1:1727, c9+1:2580, c11+2:5614, c14+2:4304];[y3+1:902, y5+1:833, y13+2:17802];[zDot3+1:1159, zDot4+…	{2624@19}{2628@26}	T	0.0016835	0	0	10.0481	4.06931	18.2605	1	2	656.228	H1N1A1	FALSE	1.00131	(N(H(A)))	Level1	[5,H1N1A1,0.985]	[983,H1N1A1,0.985]	{@7[5-4]}	{@5[4,0.985]}{@6[4,0.015]}
C:\Users\Bertozzi Lab\Desktop\Stacy\2020_08_17_Stacy\20200824_SAM_MUC16_ddStcE_Sia_EThcD.raw	2314	14.9907	2301	501.977	4	2003.88	1027907294			[979 to 993]	AQPGTTNYQHHHHHH	K,-	AQPGTT[O-Glycosylation:N1 on X]NYQHHHHHH	1	2003.87	27.2781	2	{2314@[b2+1];[y1+1, y2+1, y3+1, y4+1, y5+1, y6+1, y11+1, y12+2, y13+3];[D126+1, D138+1, D144+1, D168+1, D186+1, D204+1]}{2318@[b2+1];[c6+1, c9+1, c10+1, c11+2, c12+2, c13+2, c14+2];[y1+1, y3+1, y4+1, y5+1, y6+1, y12+2, y13+3];[zDot4+1, zDot5+1];[D126+1, D138+1, D144+1, D168+1, D186+1, D204+1]}	{2314@[b2+1:200.10292];[y1+1:156.07700, y2+1:293.13559, y3+1:430.19394, y4+1:567.25128, y5+1:704.31476, y6+1:841.37097, y11+1:1448.64587, y12+2:753.32802, y13+3:534.90719];[D126+1:126.05525, D138+1:138.05537, D144+1:144.06569, D168+1:168.06548, D186+1:186.07660, D204+1:204.08667]}{2318@[b2+1:200.10344];[c6+1:776.37760, c9+1:1181.53577, c10+1:1318.60254, c11+2:728.33532, c12+2:796.86532, c13+2:865…	{2314@[b2+1:-0.00005];[y1+1:0.00024, y2+1:-0.00008, y3+1:-0.00064, y4+1:-0.00221, y5+1:0.00236, y6+1:-0.00034, y11+1:0.01437, y12+2:-0.00420, y13+3:0.00128];[D126+1:0.00031, D138+1:0.00042, D144+1:0.00017, D168+1:-0.00004, D186+1:0.00052, D204+1:0.00002]}{2318@[b2+1:0.00047];[c6+1:-0.00087, c9+1:-0.00754, c10+1:0.00032, c11+2:0.00223, c12+2:0.00331, c13+2:-0.00232, c14+2:-0.00435];[y1+1:0.00044, …	{2314@[b2+1:-0.24];[y1+1:1.57, y2+1:-0.26, y3+1:-1.49, y4+1:-3.90, y5+1:3.35, y6+1:-0.41, y11+1:9.93, y12+2:-2.79, y13+3:0.80];[D126+1:2.44, D138+1:3.07, D144+1:1.21, D168+1:-0.25, D186+1:2.83, D204+1:0.12]}{2318@[b2+1:2.36];[c6+1:-1.13, c9+1:-6.39, c10+1:0.24, c11+2:1.54, c12+2:2.08, c13+2:-1.34, c14+2:-2.33];[y1+1:2.85, y3+1:3.92, y4+1:-0.88, y5+1:3.27, y6+1:-7.09, y12+2:1.56, y13+3:1.01];[zDot…	{2314@[b2+1:26015];[y1+1:25207, y2+1:8741, y3+1:6762, y4+1:10347, y5+1:6804, y6+1:6681, y11+1:3435, y12+2:16631, y13+3:16547];[D126+1:29554, D138+1:22314, D144+1:27868, D168+1:7140, D186+1:23010, D204+1:22587]}{2318@[b2+1:37905];[c6+1:1747, c9+1:1804, c10+1:1031, c11+2:2361, c12+2:3199, c13+2:2556, c14+2:2093];[y1+1:1875, y3+1:1018, y4+1:2583, y5+1:1136, y6+1:881, y12+2:3181, y13+3:69849];[zDot4+…	{2314@16}{2318@23}	T	0.0016835	0	0	9.02477	0	12.2408	1	2	203.079	N1	FALSE	0.889795	(N)	Level3			{@0[6-0]}{@0[5-0]}
C:\Users\Bertozzi Lab\Desktop\Stacy\2020_08_17_Stacy\20200824_SAM_MUC16_ddStcE_Sia_EThcD.raw	2652	16.4429	2636	542.491	4	2165.93	1027907294			[979 to 993]	AQPGTTNYQHHHHHH	K,-	AQPGT[O-Glycosylation:H1N1 on X]TNYQHHHHHH	1	2165.93	26.3064	2	{2652@[b2+1];[y1+1, y2+1, y3+1, y4+1, y5+1, y6+1, y8+1, y12+2, y13+2];[D126+1, D138+1, D144+1, D168+1, D186+1, D204+1, D366+1]}{2656@[b2+1];[c5+1, c6+1, c7+1, c8+1, c9+1, c14+2];[y1+1, y4+1, y13+2];[zDot3+1, zDot4+1, zDot5+1, zDot10+2];[(M0-162.05)+3, (M0-365.13)+3];[D126+1, D138+1, D144+1, D168+1, D186+1, D204+1, D366+1]}	{2652@[b2+1:200.10324];[y1+1:156.07700, y2+1:293.13553, y3+1:430.19476, y4+1:567.25336, y5+1:704.31323, y6+1:841.36993, y8+1:1132.49524, y12+2:753.33138, y13+2:801.85578];[D126+1:126.05515, D138+1:138.05522, D144+1:144.06564, D168+1:168.06541, D186+1:186.07634, D204+1:204.08693, D366+1:366.13953]}{2656@[b2+1:200.10327];[c5+1:837.38361, c6+1:938.43378, c7+1:1052.47510, c8+1:1215.53687, c9+1:1343.5…	{2652@[b2+1:0.00027];[y1+1:0.00024, y2+1:-0.00014, y3+1:0.00019, y4+1:-0.00013, y5+1:0.00083, y6+1:-0.00138, y8+1:0.00202, y12+2:0.00251, y13+2:-0.00145];[D126+1:0.00020, D138+1:0.00028, D144+1:0.00013, D168+1:-0.00010, D186+1:0.00026, D204+1:0.00028, D366+1:0.00006]}{2656@[b2+1:0.00030];[c5+1:-0.00001, c6+1:0.00249, c7+1:0.00088, c8+1:-0.00068, c9+1:-0.00319, c14+2:0.00408];[y1+1:-0.00005, y4+1:…	{2652@[b2+1:1.37];[y1+1:1.57, y2+1:-0.47, y3+1:0.43, y4+1:-0.23, y5+1:1.18, y6+1:-1.64, y8+1:1.79, y12+2:1.67, y13+2:-0.91];[D126+1:1.59, D138+1:2.01, D144+1:0.89, D168+1:-0.61, D186+1:1.43, D204+1:1.39, D366+1:0.16]}{2656@[b2+1:1.52];[c5+1:-0.01, c6+1:2.65, c7+1:0.84, c8+1:-0.56, c9+1:-2.38, c14+2:2.01];[y1+1:-0.30, y4+1:1.71, y13+2:-1.17];[zDot3+1:3.37, zDot4+1:-0.82, zDot5+1:1.46, zDot10+2:-3.…	{2652@[b2+1:25081];[y1+1:19914, y2+1:9494, y3+1:7819, y4+1:10218, y5+1:5132, y6+1:3562, y8+1:4460, y12+2:12580, y13+2:87399];[D126+1:25905, D138+1:21364, D144+1:18462, D168+1:8645, D186+1:31163, D204+1:27337, D366+1:4255]}{2656@[b2+1:20043];[c5+1:2759, c6+1:5011, c7+1:1459, c8+1:2189, c9+1:2881, c14+2:4231];[y1+1:1228, y4+1:906, y13+2:34079];[zDot3+1:1294, zDot4+1:2006, zDot5+1:3749, zDot10+2:193…	{2652@17}{2656@23}	T	0.0016835	0	0	10.0431	2.01427	14.1932	1	2	365.132	H1N1	FALSE	1.02172	(N(H))	Level1	[5,H1N1,1.000]	[983,H1N1,1.000]	{@1[5-1]}	{@5[1,1.000]}{@6[1,0.000]}
C:\Users\Bertozzi Lab\Desktop\Stacy\2020_08_17_Stacy\20200824_SAM_MUC16_ddStcE_Sia_EThcD.raw	2592	16.1626	2578	501.977	4	2003.88	1027907294			[979 to 993]	AQPGTTNYQHHHHHH	K,-	AQPGT[O-Glycosylation:N1 on X]TNYQHHHHHH	1	2003.87	25.2732	3	{2592@[b2+1];[y1+1, y2+1, y3+1, y4+1, y5+1, y6+1, y12+2, y13+3];[D126+1, D138+1, D144+1, D186+1, D204+1]}{2596@[b2+1];[c5+1, c6+1, c8+1, c9+1, c10+1, c12+2, c13+2, c14+2];[y1+1, y8+2, y12+2, y13+3];[zDot3+1, zDot4+1, zDot6+1];[D126+1, D138+1, D144+1, D168+1, D186+1, D204+1]}	{2592@[b2+1:200.10301];[y1+1:156.07703, y2+1:293.13525, y3+1:430.19452, y4+1:567.25439, y5+1:704.31329, y6+1:841.37268, y12+2:753.33087, y13+3:534.90750];[D126+1:126.05508, D138+1:138.05511, D144+1:144.06566, D186+1:186.07643, D204+1:204.08705]}{2596@[b2+1:200.10326];[c5+1:675.33447, c6+1:776.37714, c8+1:1053.48367, c9+1:1181.53967, c10+1:1318.59973, c12+2:796.86652, c13+2:865.39312, c14+2:933.92…	{2592@[b2+1:0.00004];[y1+1:0.00027, y2+1:-0.00041, y3+1:-0.00006, y4+1:0.00091, y5+1:0.00089, y6+1:0.00137, y12+2:0.00150, y13+3:0.00223];[D126+1:0.00013, D138+1:0.00017, D144+1:0.00014, D186+1:0.00035, D204+1:0.00040]}{2596@[b2+1:0.00030];[c5+1:0.00368, c6+1:-0.00134, c8+1:-0.00106, c9+1:-0.00363, c10+1:-0.00249, c12+2:0.00572, c13+2:0.00000, c14+2:-0.00225];[y1+1:-0.00008, y8+2:-0.00292, y12+2:…	{2592@[b2+1:0.22];[y1+1:1.76, y2+1:-1.41, y3+1:-0.13, y4+1:1.60, y5+1:1.27, y6+1:1.63, y12+2:1.00, y13+3:1.39];[D126+1:1.04, D138+1:1.23, D144+1:0.99, D186+1:1.92, D204+1:1.99]}{2596@[b2+1:1.48];[c5+1:5.46, c6+1:-1.72, c8+1:-1.01, c9+1:-3.08, c10+1:-1.89, c12+2:3.59, c13+2:0.00, c14+2:-1.20];[y1+1:-0.50, y8+2:-2.58, y12+2:2.70, y13+3:0.27];[zDot3+1:1.23, zDot4+1:1.62, zDot6+1:-11.68];[D126+1:-0.6…	{2592@[b2+1:14943];[y1+1:23626, y2+1:7725, y3+1:5912, y4+1:7239, y5+1:3408, y6+1:4224, y12+2:12877, y13+3:7941];[D126+1:22233, D138+1:17924, D144+1:14304, D186+1:18134, D204+1:11555]}{2596@[b2+1:16840];[c5+1:935, c6+1:1760, c8+1:1155, c9+1:1356, c10+1:1221, c12+2:1615, c13+2:2257, c14+2:1446];[y1+1:853, y8+2:871, y12+2:2620, y13+3:21287];[zDot3+1:1331, zDot4+1:1225, zDot6+1:896];[D126+1:5833, D13…	{2592@14}{2596@22}	T	0.0016835	0	0	11.0438	0	11.2304	1	2	203.079	N1	FALSE	1.25309	(N)	Level1	[5,N1,0.990]	[983,N1,0.990]	{@0[5-0]}	{@5[0,0.990]}{@6[0,0.010]}
C:\Users\Bertozzi Lab\Desktop\Stacy\2020_08_17_Stacy\20200824_SAM_MUC16_ddStcE_Sia_EThcD.raw	2180	14.4378	2159	633.773	4	2531.06	1027907294			[979 to 993]	AQPGTTNYQHHHHHH	K,-	AQPGT[O-Glycosylation:H1N1 on X]T[O-Glycosylation:H1N1 on X]NYQHHHHHH	2	2531.06	25.1154	1	{2180@[b2+1];[y1+1, y2+1, y3+1, y4+1, y5+1, y6+1, y13+3];[D126+1, D138+1, D144+1, D168+1, D186+1, D204+1, D366+1]}{2183@[b2+1, b8+1];[c5+1, c6+1, c7+1, c9+1, c10+2, c14+2];[y1+1, y2+1, y13+3];[zDot5+1, zDot6+2, zDot8+2, zDot9+2];[(M0-162.05)+3, (M0-365.13)+2];[D126+1, D138+1, D144+1, D168+1, D186+1, D204+1, D366+1]}	{2180@[b2+1:200.10321];[y1+1:156.07668, y2+1:293.13556, y3+1:430.19424, y4+1:567.25354, y5+1:704.31146, y6+1:841.36847, y13+3:534.90680];[D126+1:126.05531, D138+1:138.05529, D144+1:144.06566, D168+1:168.06567, D186+1:186.07645, D204+1:204.08707, D366+1:366.13980]}{2183@[b2+1:200.10346, b8+1:833.36426];[c5+1:837.38269, c6+1:1303.56796, c7+1:1417.60022, c9+1:1708.72620, c10+2:923.39876, c14+2:1197.…	{2180@[b2+1:0.00024];[y1+1:-0.00008, y2+1:-0.00011, y3+1:-0.00033, y4+1:0.00005, y5+1:-0.00094, y6+1:-0.00284, y13+3:0.00011];[D126+1:0.00037, D138+1:0.00034, D144+1:0.00014, D168+1:0.00016, D186+1:0.00037, D204+1:0.00042, D366+1:0.00033]}{2183@[b2+1:0.00049, b8+1:-0.01455];[c5+1:-0.00092, c6+1:0.00448, c7+1:-0.00619, c9+1:-0.00212, c10+2:0.00302, c14+2:-0.00046];[y1+1:0.00004, y2+1:-0.00008, y13…	{2180@[b2+1:1.22];[y1+1:-0.50, y2+1:-0.36, y3+1:-0.77, y4+1:0.09, y5+1:-1.33, y6+1:-3.38, y13+3:0.07];[D126+1:2.93, D138+1:2.51, D144+1:0.99, D168+1:0.94, D186+1:2.00, D204+1:2.07, D366+1:0.92]}{2183@[b2+1:2.48, b8+1:-17.48];[c5+1:-1.10, c6+1:3.44, c7+1:-4.37, c9+1:-1.24, c10+2:1.64, c14+2:-0.19];[y1+1:0.29, y2+1:-0.26, y13+3:1.46];[zDot5+1:1.01, zDot6+2:1.43, zDot8+2:2.47, zDot9+2:1.28];[(M0-162…	{2180@[b2+1:37250];[y1+1:12369, y2+1:7954, y3+1:8734, y4+1:5285, y5+1:7096, y6+1:5343, y13+3:20283];[D126+1:57557, D138+1:46179, D144+1:51984, D168+1:16477, D186+1:86164, D204+1:79948, D366+1:14305]}{2183@[b2+1:46389, b8+1:1246];[c5+1:1466, c6+1:1349, c7+1:1292, c9+1:1429, c10+2:2129, c14+2:3928];[y1+1:1619, y2+1:743, y13+3:4221];[zDot5+1:1086, zDot6+2:2074, zDot8+2:1156, zDot9+2:1498];[(M0-162.0…	{2180@15}{2183@24}	T	0.0016835	0	0	10.0168	2.01371	14.3301	2	2	730.264	H2N2	FALSE	0.943472	(N(H)),(N(H))	Level1	[5,H1N1,1.000][6,H1N1,1.000]	[983,H1N1,1.000][984,H1N1,1.000]	{@10[5-1,6-1]}	{@5[1,1.000]}{@6[1,1.000]}
C:\Users\Bertozzi Lab\Desktop\Stacy\2020_08_17_Stacy\20200824_SAM_MUC16_ddStcE_Sia_EThcD.raw	2127	14.2236	2103	633.774	4	2531.07	1027907294			[979 to 993]	AQPGTTNYQHHHHHH	K,-	AQPGT[O-Glycosylation:H1N1 on X]T[O-Glycosylation:H1N1 on X]NYQHHHHHH	2	2531.06	25.1107	2	{2127@[b2+1, b14+2];[y1+1, y2+1, y3+1, y4+1, y5+1, y6+1, y8+1, y11+2, y12+2, y13+3];[D109+1, D126+1, D138+1, D144+1, D168+1, D186+1, D204+1, D366+1]}{2130@[b2+1, b4+1];[c5+1, c6+1, c7+1, c9+1];[y1+1, y3+1, y13+3];[zDot5+1, zDot6+2];[(M0-162.05)+3, (M0-365.13)+3];[D126+1, D138+1, D144+1, D168+1, D186+1, D204+1, D366+1]}	{2127@[b2+1:200.10313, b14+2:823.86920];[y1+1:156.07693, y2+1:293.13583, y3+1:430.19421, y4+1:567.25446, y5+1:704.31427, y6+1:841.36957, y8+1:1132.48743, y11+2:724.82092, y12+2:753.33011, y13+3:534.90747];[D109+1:109.02849, D126+1:126.05528, D138+1:138.05528, D144+1:144.06570, D168+1:168.06594, D186+1:186.07657, D204+1:204.08710, D366+1:366.14030]}{2130@[b2+1:200.10318, b4+1:354.17780];[c5+1:837.…	{2127@[b2+1:0.00017, b14+2:-0.00082];[y1+1:0.00018, y2+1:0.00017, y3+1:-0.00036, y4+1:0.00097, y5+1:0.00187, y6+1:-0.00174, y8+1:-0.00579, y11+2:0.00307, y12+2:-0.00002, y13+3:0.00213];[D109+1:0.00009, D126+1:0.00034, D138+1:0.00034, D144+1:0.00019, D168+1:0.00042, D186+1:0.00049, D204+1:0.00046, D366+1:0.00083]}{2130@[b2+1:0.00021, b4+1:0.00060];[c5+1:0.00091, c6+1:-0.00107, c7+1:-0.00460, c9+1:…	{2127@[b2+1:0.84, b14+2:-0.50];[y1+1:1.17, y2+1:0.58, y3+1:-0.85, y4+1:1.71, y5+1:2.66, y6+1:-2.08, y8+1:-5.12, y11+2:2.12, y12+2:-0.01, y13+3:1.33];[D109+1:0.85, D126+1:2.68, D138+1:2.46, D144+1:1.31, D168+1:2.54, D186+1:2.66, D204+1:2.25, D366+1:2.28]}{2130@[b2+1:1.07, b4+1:1.70];[c5+1:1.09, c6+1:-0.83, c7+1:-3.25, c9+1:-0.03];[y1+1:1.47, y3+1:-3.19, y13+3:0.83];[zDot5+1:4.57, zDot6+2:2.35];[(M…	{2127@[b2+1:55795, b14+2:8642];[y1+1:19985, y2+1:13906, y3+1:17719, y4+1:12319, y5+1:10382, y6+1:11367, y8+1:4826, y11+2:25388, y12+2:9689, y13+3:18976];[D109+1:2378, D126+1:104164, D138+1:87457, D144+1:83796, D168+1:34002, D186+1:154885, D204+1:143733, D366+1:24539]}{2130@[b2+1:82378, b4+1:931];[c5+1:874, c6+1:1909, c7+1:1388, c9+1:1012];[y1+1:1679, y3+1:778, y13+3:7584];[zDot5+1:947, zDot6+2:20…	{2127@20}{2130@20}	T	0.0016835	0	0	6.00345	2.0082	15.3302	2	2	730.264	H2N2	FALSE	1.1296	(N(H)),(N(H))	Level1	[5,H1N1,1.000][6,H1N1,1.000]	[983,H1N1,1.000][984,H1N1,1.000]	{@10[5-1,6-1]}	{@5[1,1.000]}{@6[1,1.000]}
C:\Users\Bertozzi Lab\Desktop\Stacy\2020_08_17_Stacy\20200824_SAM_MUC16_ddStcE_Sia_EThcD.raw	2587	16.141	2564	706.547	4	2822.16	1027907294			[979 to 993]	AQPGTTNYQHHHHHH	K,-	AQPGT[O-Glycosylation:H1N1A1 on X]T[O-Glycosylation:H1N1 on X]NYQHHHHHH	2	2822.15	24.2037	0	{2587@[b2+1, b14+2];[y1+1, y2+1, y3+1, y13+2];[D126+1, D138+1, D144+1, D168+1, D186+1, D204+1, D274+1, D292+1, D366+1]}{2590@[b2+1];[c3+1, c5+1, c6+1, c7+1, c9+1, c11+2, c12+2, c14+2];[zDot3+1, zDot4+1, zDot5+1, zDot7+2, zDot8+2, zDot9+2];[(M0-291.10)+3, (M0-453.15)+3, (M0-656.23)+2];[D126+1, D138+1, D144+1, D168+1, D186+1, D204+1, D274+1, D292+1, D366+1]}	{2587@[b2+1:200.10313, b14+2:823.86944];[y1+1:156.07678, y2+1:293.13583, y3+1:430.19385, y13+2:801.85713];[D126+1:126.05509, D138+1:138.05507, D144+1:144.06566, D168+1:168.06546, D186+1:186.07644, D204+1:204.08697, D274+1:274.09224, D292+1:292.10339, D366+1:366.13956]}{2590@[b2+1:200.10312];[c3+1:314.18231, c5+1:1128.48108, c6+1:1594.65751, c7+1:1708.71558, c9+1:1999.81360, c11+2:1137.47402, c12+…	{2587@[b2+1:0.00017, b14+2:-0.00035];[y1+1:0.00003, y2+1:0.00017, y3+1:-0.00073, y13+2:0.00125];[D126+1:0.00015, D138+1:0.00012, D144+1:0.00014, D168+1:-0.00006, D186+1:0.00036, D204+1:0.00033, D274+1:0.00011, D292+1:0.00071, D366+1:0.00009]}{2590@[b2+1:0.00015];[c3+1:0.00003, c5+1:0.00205, c6+1:-0.00139, c7+1:0.01375, c9+1:-0.01014, c11+2:-0.00080, c12+2:-0.00031, c14+2:-0.00204];[zDot3+1:-0.000…	{2587@[b2+1:0.84, b14+2:-0.21];[y1+1:0.19, y2+1:0.58, y3+1:-1.70, y13+2:0.78];[D126+1:1.16, D138+1:0.89, D144+1:0.99, D168+1:-0.34, D186+1:1.96, D204+1:1.61, D274+1:0.42, D292+1:2.43, D366+1:0.25]}{2590@[b2+1:0.76];[c3+1:0.10, c5+1:1.81, c6+1:-0.87, c7+1:8.05, c9+1:-5.07, c11+2:-0.35, c12+2:-0.13, c14+2:-0.76];[zDot3+1:-0.47, zDot4+1:1.84, zDot5+1:1.17, zDot7+2:1.43, zDot8+2:0.72, zDot9+2:2.07];[…	{2587@[b2+1:18341, b14+2:7988];[y1+1:4495, y2+1:6661, y3+1:3637, y13+2:55576];[D126+1:24170, D138+1:19362, D144+1:21695, D168+1:7305, D186+1:44659, D204+1:32795, D274+1:56976, D292+1:13243, D366+1:9185]}{2590@[b2+1:7196];[c3+1:910, c5+1:2011, c6+1:2586, c7+1:1261, c9+1:1281, c11+2:2670, c12+2:3430, c14+2:4418];[zDot3+1:827, zDot4+1:1103, zDot5+1:1938, zDot7+2:2202, zDot8+2:2190, zDot9+2:4358];[(M…	{2587@15}{2590@27}	T	0.0016835	0	0	14.0735	3.05172	18.341	2	2	1021.36	H2N2A1	FALSE	0.892459	(N(H)),(N(H(A)))	Level1	[5,H1N1A1,0.992][6,H1N1,0.992]	[983,H1N1A1,0.992][984,H1N1,0.992]	{@26[5-4,6-1]}	{@5[1,0.008][4,0.992]}{@6[4,0.008][1,0.992]}
C:\Users\Bertozzi Lab\Desktop\Stacy\2020_08_17_Stacy\20200824_SAM_MUC16_ddStcE_Sia_EThcD.raw	2065	13.9801	2059	633.772	4	2531.06	1027907294			[979 to 993]	AQPGTTNYQHHHHHH	K,-	AQPGTT[O-Glycosylation:H2N2 on X]NYQHHHHHH	1	2531.06	24.1753	3	{2065@[b2+1, b14+2];[y1+1, y2+1, y3+1, y4+1, y5+1, y6+1, y12+2, y13+3];[(M0-527.19)+2, (M0-730.26)+2];[D109+1, D126+1, D138+1, D144+1, D168+1, D186+1, D204+1, D366+1]}{2069@[b2+1];[c9+2];[y1+1, y2+1, y3+1, y4+1, y13+3];[(M0-162.05)+3, (M0-324.11)+4, (M0-365.13)+3, (M0-527.19)+3, (M0-730.26)+3];[D126+1, D138+1, D144+1, D168+1, D186+1, D204+1, D366+1]}	{2065@[b2+1:200.10304, b14+2:823.86958];[y1+1:156.07716, y2+1:293.13550, y3+1:430.19424, y4+1:567.25323, y5+1:704.31268, y6+1:841.37395, y12+2:753.33071, y13+3:534.90744];[(M0-527.19)+2:1002.94437, (M0-730.26)+2:901.40463];[D109+1:109.02827, D126+1:126.05522, D138+1:138.05533, D144+1:144.06575, D168+1:168.06575, D186+1:186.07620, D204+1:204.08679, D366+1:366.13978]}{2069@[b2+1:200.10315];[c9+2:85…	{2065@[b2+1:0.00007, b14+2:-0.00006];[y1+1:0.00041, y2+1:-0.00017, y3+1:-0.00033, y4+1:-0.00026, y5+1:0.00028, y6+1:0.00264, y12+2:0.00117, y13+3:0.00205];[(M0-527.19)+2:0.00067, (M0-730.26)+2:0.00056];[D109+1:-0.00013, D126+1:0.00028, D138+1:0.00038, D144+1:0.00023, D168+1:0.00023, D186+1:0.00013, D204+1:0.00015, D366+1:0.00031]}{2069@[b2+1:0.00018];[c9+2:0.00053];[y1+1:0.00017, y2+1:-0.00017, y…	{2065@[b2+1:0.38, b14+2:-0.04];[y1+1:2.65, y2+1:-0.57, y3+1:-0.77, y4+1:-0.45, y5+1:0.40, y6+1:3.14, y12+2:0.78, y13+3:1.28];[(M0-527.19)+2:0.33, (M0-730.26)+2:0.31];[D109+1:-1.20, D126+1:2.23, D138+1:2.79, D144+1:1.63, D168+1:1.40, D186+1:0.68, D204+1:0.72, D366+1:0.86]}{2069@[b2+1:0.91];[c9+2:0.31];[y1+1:1.07, y2+1:-0.57, y3+1:-2.55, y4+1:-1.42, y13+3:1.49];[(M0-162.05)+3:1.16, (M0-324.11)+4:1.…	{2065@[b2+1:60095, b14+2:10573];[y1+1:12260, y2+1:14836, y3+1:12739, y4+1:13364, y5+1:6357, y6+1:6572, y12+2:9535, y13+3:25388];[(M0-527.19)+2:13659, (M0-730.26)+2:124274];[D109+1:3120, D126+1:90310, D138+1:85060, D144+1:85156, D168+1:32697, D186+1:148626, D204+1:149409, D366+1:17864]}{2069@[b2+1:92957];[c9+2:2229];[y1+1:2367, y2+1:1114, y3+1:953, y4+1:1619, y13+3:6996];[(M0-162.05)+3:10171, (M0-…	{2065@20}{2069@19}	T	0.0016835	0	0	1.00162	7.08307	15.334	1	2	730.264	H2N2	FALSE	1.05508	(N(H)(N(H)))	Level3			{@9[6-5]}{@9[5-5]}{@10[5-1,6-1]}
C:\Users\Bertozzi Lab\Desktop\Stacy\2020_08_17_Stacy\20200824_SAM_MUC16_ddStcE_Sia_EThcD.raw	2235	14.6561	2213	633.773	4	2531.06	1027907294			[979 to 993]	AQPGTTNYQHHHHHH	K,-	AQPGT[O-Glycosylation:H1N1 on X]T[O-Glycosylation:H1N1 on X]NYQHHHHHH	2	2531.06	23.1129	0	{2235@[b2+1];[y1+1, y2+1, y3+1, y4+1, y5+1, y6+1, y13+3];[D126+1, D138+1, D144+1, D168+1, D186+1, D204+1, D366+1]}{2238@[b2+1];[c5+1, c6+1, c9+1, c10+2, c11+2, c12+2];[y1+1, y13+3];[zDot3+1, zDot4+1, zDot5+1, zDot6+2];[(M0-162.05)+3, (M0-365.13)+3];[D126+1, D138+1, D144+1, D168+1, D186+1, D204+1, D366+1]}	{2235@[b2+1:200.10300];[y1+1:156.07680, y2+1:293.13547, y3+1:430.19403, y4+1:567.25433, y5+1:704.31433, y6+1:841.36670, y13+3:534.90705];[D126+1:126.05508, D138+1:138.05515, D144+1:144.06563, D168+1:168.06544, D186+1:186.07624, D204+1:204.08665, D366+1:366.13906]}{2238@[b2+1:200.10329];[c5+1:837.38312, c6+1:1303.56934, c9+1:1708.71106, c10+2:923.39946, c11+2:991.92728, c12+2:1060.45175];[y1+1:156…	{2235@[b2+1:0.00003];[y1+1:0.00004, y2+1:-0.00020, y3+1:-0.00055, y4+1:0.00084, y5+1:0.00193, y6+1:-0.00461, y13+3:0.00086];[D126+1:0.00013, D138+1:0.00020, D144+1:0.00011, D168+1:-0.00007, D186+1:0.00016, D204+1:0.00001, D366+1:-0.00040]}{2238@[b2+1:0.00032];[c5+1:-0.00050, c6+1:0.00585, c9+1:-0.01726, c10+2:0.00442, c11+2:0.00114, c12+2:-0.00882];[y1+1:-0.00005, y13+3:-0.00042];[zDot3+1:0.00548…	{2235@[b2+1:0.15];[y1+1:0.29, y2+1:-0.68, y3+1:-1.27, y4+1:1.49, y5+1:2.75, y6+1:-5.49, y13+3:0.54];[D126+1:1.07, D138+1:1.45, D144+1:0.78, D168+1:-0.43, D186+1:0.89, D204+1:0.04, D366+1:-1.10]}{2238@[b2+1:1.60];[c5+1:-0.59, c6+1:4.49, c9+1:-10.10, c10+2:2.40, c11+2:0.58, c12+2:-4.16];[y1+1:-0.30, y13+3:-0.26];[zDot3+1:13.27, zDot4+1:7.17, zDot5+1:4.30, zDot6+2:1.76];[(M0-162.05)+3:1.46, (M0-365.…	{2235@[b2+1:20458];[y1+1:4950, y2+1:5653, y3+1:5042, y4+1:4561, y5+1:3680, y6+1:2787, y13+3:10706];[D126+1:31095, D138+1:34855, D144+1:29907, D168+1:12256, D186+1:59118, D204+1:56185, D366+1:8241]}{2238@[b2+1:29012];[c5+1:1524, c6+1:2421, c9+1:952, c10+2:3006, c11+2:1247, c12+2:1768];[y1+1:1207, y13+3:3275];[zDot3+1:1603, zDot4+1:807, zDot5+1:923, zDot6+2:2413];[(M0-162.05)+3:7280, (M0-365.13)+3:…	{2235@15}{2238@22}	T	0.00636943	0	0	10.0274	2.01009	14.3339	2	2	730.264	H2N2	FALSE	1.16545	(N(H)),(N(H))	Level1	[5,H1N1,1.000][6,H1N1,1.000]	[983,H1N1,1.000][984,H1N1,1.000]	{@10[5-1,6-1]}	{@5[1,1.000]}{@6[1,1.000]}
C:\Users\Bertozzi Lab\Desktop\Stacy\2020_08_17_Stacy\20200824_SAM_MUC16_ddStcE_Sia_EThcD.raw	3389	19.7623	3376	588.254	3	1761.74	1027907294			[98 to 104]	MHLATSR	T,T	MHLAT[O-Glycosylation:H1N1A2 on X]SR	1	1761.73	26.3225	0	{3389@[b2+1, b3+1, b4+1];[y1+1, y2+1, y4+1, y5+1, y6+2];[(M0-582.19)+1, (M0-744.24)+1, (M0-947.32)+2];[D109+1, D126+1, D138+1, D144+1, D168+1, D186+1, D204+1, D274+1, D292+1, D366+1]}{3393@[b2+1, b3+1];[c2+1, c3+1, c5+1, c6+1];[zDot1+1, zDot5+1, zDot6+2, zDot7+2];[(M0-291.10)+2, (M0-453.15)+2, (M0-582.19)+2, (M0-744.24)+2, (M0-947.32)+2];[D126+1, D138+1, D186+1, D204+1, D274+1, D292+1, D366+1]}	{3389@[b2+1:269.10706, b3+1:382.19000, b4+1:453.22696];[y1+1:175.11902, y2+1:262.15198, y4+1:434.23718, y5+1:547.32046, y6+2:342.69320];[(M0-582.19)+1:1180.55227, (M0-744.24)+1:1018.49850, (M0-947.32)+2:408.21335];[D109+1:109.02863, D126+1:126.05529, D138+1:138.05522, D144+1:144.06581, D168+1:168.06566, D186+1:186.07653, D204+1:204.08690, D274+1:274.09219, D292+1:292.10298, D366+1:366.13947]}{339…	{3389@[b2+1:0.00038, b3+1:-0.00074, b4+1:-0.00089];[y1+1:0.00007, y2+1:0.00100, y4+1:0.00141, y5+1:0.00063, y6+2:0.00037];[(M0-582.19)+1:0.00085, (M0-744.24)+1:-0.00011, (M0-947.32)+2:0.00019];[D109+1:0.00024, D126+1:0.00035, D138+1:0.00028, D144+1:0.00029, D168+1:0.00014, D186+1:0.00045, D204+1:0.00025, D274+1:0.00007, D292+1:0.00030, D366+1:-0.00000]}{3393@[b2+1:0.00021, b3+1:0.00046];[c2+1:0.0…	{3389@[b2+1:1.43, b3+1:-1.94, b4+1:-1.97];[y1+1:0.38, y2+1:3.82, y4+1:3.25, y5+1:1.15, y6+2:0.55];[(M0-582.19)+1:0.72, (M0-744.24)+1:-0.10, (M0-947.32)+2:0.23];[D109+1:2.19, D126+1:2.77, D138+1:2.01, D144+1:2.06, D168+1:0.85, D186+1:2.46, D204+1:1.24, D274+1:0.25, D292+1:1.02, D366+1:-0.00]}{3393@[b2+1:0.80, b3+1:1.19];[c2+1:0.70, c3+1:1.84, c5+1:-1.70, c6+1:1.08];[zDot1+1:1.20, zDot5+1:3.13, zDo…	{3389@[b2+1:73212, b3+1:23781, b4+1:5232];[y1+1:7342, y2+1:2487, y4+1:10526, y5+1:25772, y6+2:13085];[(M0-582.19)+1:24225, (M0-744.24)+1:106443, (M0-947.32)+2:76574];[D109+1:2030, D126+1:54895, D138+1:38579, D144+1:32998, D168+1:23774, D186+1:74597, D204+1:78503, D274+1:274028, D292+1:50489, D366+1:7429]}{3393@[b2+1:3361, b3+1:805];[c2+1:6789, c3+1:2683, c5+1:6937, c6+1:26315];[zDot1+1:11118, zDo…	{3389@21}{3393@22}	T	0.0016835	0	0	8.1008	8.20915	17.2854	1	2	947.323	H1N1A2	FALSE	1.16914	(N(H(A))(A))	Level1	[5,H1N1A2,0.992]	[102,H1N1A2,0.992]	{@21[5-7]}	{@5[7,0.992]}{@6[7,0.008]}
C:\Users\Bertozzi Lab\Desktop\Stacy\2020_08_17_Stacy\20200824_SAM_MUC16_ddStcE_Sia_EThcD.raw	2429	15.4824	2409	656.62	3	1966.84	1027907294			[981 to 993]	PGTTNYQHHHHHH	Q,-	PGT[O-Glycosylation:H1N1 on X]TNYQHHHHHH	1	1966.83	33.3341	0	{2429@[b2+1, b3+1, b5+1, b8+1, b9+1, b10+1, b11+1, b12+2];[y1+1, y2+1, y3+1, y4+1, y5+1, y12+2];[(M0-365.13)+3];[D126+1, D138+1, D144+1, D168+1, D186+1, D204+1]}{2432@[c3+1, c4+1, c5+1, c6+1, c7+1, c9+1, c10+1];[y1+1];[zDot3+1, zDot4+1, zDot5+1, zDot6+1, zDot7+1, zDot8+1, zDot9+1, zDot10+1];[(M0-162.05)+3, (M0-365.13)+3];[D126+1, D138+1, D144+1, D168+1, D186+1, D204+1, D366+1]}	{2429@[b2+1:155.08127, b3+1:256.12930, b5+1:471.22318, b8+1:899.40167, b9+1:1036.46777, b10+1:1173.51929, b11+1:1310.57385, b12+2:724.32153];[y1+1:156.07690, y2+1:293.13556, y3+1:430.19537, y4+1:567.25317, y5+1:704.31384, y12+2:753.33190];[(M0-365.13)+3:534.90735];[D126+1:126.05505, D138+1:138.05539, D144+1:144.06583, D168+1:168.06564, D186+1:186.07626, D204+1:204.08650]}{2432@[c3+1:638.28633, c4…	{2429@[b2+1:-0.00024, b3+1:0.00012, b5+1:0.00339, b8+1:0.00107, b9+1:0.00826, b10+1:0.00086, b11+1:-0.00349, b12+2:-0.00046];[y1+1:0.00015, y2+1:-0.00011, y3+1:0.00080, y4+1:-0.00031, y5+1:0.00144, y12+2:0.00355];[(M0-365.13)+3:0.00177];[D126+1:0.00010, D138+1:0.00044, D144+1:0.00031, D168+1:0.00013, D186+1:0.00019, D204+1:-0.00014]}{2432@[c3+1:-0.00159, c4+1:-0.00009, c5+1:-0.00432, c6+1:0.00040…	{2429@[b2+1:-1.53, b3+1:0.47, b5+1:7.20, b8+1:1.19, b9+1:7.97, b10+1:0.73, b11+1:-2.66, b12+2:-0.32];[y1+1:0.98, y2+1:-0.36, y3+1:1.86, y4+1:-0.56, y5+1:2.05, y12+2:2.36];[(M0-365.13)+3:1.10];[D126+1:0.80, D138+1:3.23, D144+1:2.17, D168+1:0.76, D186+1:1.01, D204+1:-0.71]}{2432@[c3+1:-2.49, c4+1:-0.12, c5+1:-5.07, c6+1:0.39, c7+1:3.48, c9+1:5.01, c10+1:-0.55];[y1+1:0.09];[zDot3+1:1.45, zDot4+1:-1.…	{2429@[b2+1:3701, b3+1:2523, b5+1:2775, b8+1:5150, b9+1:3542, b10+1:5006, b11+1:6486, b12+2:12135];[y1+1:13913, y2+1:7662, y3+1:5680, y4+1:5682, y5+1:6702, y12+2:5816];[(M0-365.13)+3:9800];[D126+1:13844, D138+1:11616, D144+1:14933, D168+1:4567, D186+1:21122, D204+1:17597]}{2432@[c3+1:3232, c4+1:2253, c5+1:1645, c6+1:2033, c7+1:1705, c9+1:2107, c10+1:2010];[y1+1:1377];[zDot3+1:1333, zDot4+1:1203, …	{2429@21}{2432@25}	T	0	0	0	15.0752	3.09446	13.2296	1	2	365.132	H1N1	FALSE	0.777905	(N(H))	Level1	[3,H1N1,1.000]	[983,H1N1,1.000]	{@1[3-1]}	{@3[1,1.000]}{@4[1,0.000]}
C:\Users\Bertozzi Lab\Desktop\Stacy\2020_08_17_Stacy\20200824_SAM_MUC16_ddStcE_Sia_EThcD.raw	2362	15.1805	2339	656.619	3	1966.84	1027907294			[981 to 993]	PGTTNYQHHHHHH	Q,-	PGT[O-Glycosylation:H1N1 on X]TNYQHHHHHH	1	1966.83	31.3963	0	{2362@[b8+1, b9+1, b10+1];[y1+1, y2+1, y3+1, y4+1, y5+1, y11+2, y12+2];[(M0-365.13)+2];[D126+1, D138+1, D144+1, D168+1, D186+1, D204+1]}{2365@[b11+1];[c3+1, c4+1, c5+1, c6+1, c7+1, c8+1, c10+1, c11+1, c12+2];[y1+1];[zDot4+1, zDot5+1, zDot6+1, zDot7+1, zDot8+1, zDot9+1, zDot10+1];[(M0-162.05)+3, (M0-365.13)+3];[D126+1, D138+1, D144+1, D168+1, D186+1, D204+1, D366+1]}	{2362@[b8+1:899.40186, b9+1:1036.45553, b10+1:1173.51827];[y1+1:156.07690, y2+1:293.13483, y3+1:430.19345, y4+1:567.25519, y5+1:704.31305, y11+2:724.82211, y12+2:753.33217];[(M0-365.13)+2:801.85781];[D126+1:126.05508, D138+1:138.05519, D144+1:144.06578, D168+1:168.06526, D186+1:186.07626, D204+1:204.08678]}{2365@[b11+1:1310.56921];[c3+1:638.28949, c4+1:739.33405, c5+1:853.37915, c6+1:1016.44378, …	{2362@[b8+1:0.00125, b9+1:-0.00399, b10+1:-0.00016];[y1+1:0.00015, y2+1:-0.00084, y3+1:-0.00113, y4+1:0.00170, y5+1:0.00065, y11+2:0.00543, y12+2:0.00410];[(M0-365.13)+2:0.00261];[D126+1:0.00013, D138+1:0.00024, D144+1:0.00026, D168+1:-0.00025, D186+1:0.00019, D204+1:0.00013]}{2365@[b11+1:-0.00813];[c3+1:0.00157, c4+1:-0.00155, c5+1:0.00062, c6+1:0.00193, c7+1:0.00471, c8+1:-0.00112, c10+1:0.0080…	{2362@[b8+1:1.39, b9+1:-3.85, b10+1:-0.14];[y1+1:0.98, y2+1:-2.87, y3+1:-2.62, y4+1:3.00, y5+1:0.92, y11+2:3.75, y12+2:2.72];[(M0-365.13)+2:1.63];[D126+1:1.04, D138+1:1.78, D144+1:1.85, D168+1:-1.52, D186+1:1.01, D204+1:0.64]}{2365@[b11+1:-6.21];[c3+1:2.46, c4+1:-2.11, c5+1:0.73, c6+1:1.90, c7+1:4.12, c8+1:-0.87, c10+1:5.15, c11+1:-14.79, c12+2:-1.50];[y1+1:0.78];[zDot4+1:-0.82, zDot5+1:3.50, zDo…	{2362@[b8+1:5509, b9+1:5626, b10+1:5318];[y1+1:10815, y2+1:8388, y3+1:8939, y4+1:5923, y5+1:5919, y11+2:13102, y12+2:6706];[(M0-365.13)+2:79756];[D126+1:19148, D138+1:16016, D144+1:19868, D168+1:4294, D186+1:23613, D204+1:18938]}{2365@[b11+1:989];[c3+1:2344, c4+1:2122, c5+1:1487, c6+1:2081, c7+1:1733, c8+1:1191, c10+1:1753, c11+1:1210, c12+2:3665];[y1+1:1357];[zDot4+1:1146, zDot5+1:1136, zDot6+1:…	{2362@17}{2365@27}	T	0	0	0	16.0625	3.20655	13.2548	1	2	365.132	H1N1	FALSE	0.806102	(N(H))	Level1	[3,H1N1,1.000]	[983,H1N1,1.000]	{@1[3-1]}	{@3[1,1.000]}{@4[1,0.000]}
C:\Users\Bertozzi Lab\Desktop\Stacy\2020_08_17_Stacy\20200824_SAM_MUC16_ddStcE_Sia_EThcD.raw	2599	16.1836	2578	656.619	3	1966.84	1027907294			[981 to 993]	PGTTNYQHHHHHH	Q,-	PGT[O-Glycosylation:H1N1 on X]TNYQHHHHHH	1	1966.83	23.4027	3	{2599@[b10+1, b12+2];[y1+1, y2+1, y3+1];[(M0-365.13)+2];[D126+1, D138+1, D144+1, D186+1, D204+1]}{2601@[b6+1, b11+2];[c3+1, c4+1, c5+1, c6+1, c7+1, c8+1, c11+1, c12+2];[zDot5+1, zDot6+1, zDot7+1, zDot9+1, zDot10+1];[(M0-162.05)+3, (M0-365.13)+3];[D126+1, D138+1, D144+1, D168+1, D186+1, D204+1, D366+1]}	{2599@[b10+1:1173.52344, b12+2:724.32250];[y1+1:156.07655, y2+1:293.13608, y3+1:430.19513];[(M0-365.13)+2:801.85720];[D126+1:126.05485, D138+1:138.05487, D144+1:144.06499, D186+1:186.07611, D204+1:204.08646]}{2601@[b6+1:634.28516, b11+2:655.79229];[c3+1:638.28699, c4+1:739.33405, c5+1:853.38007, c6+1:1016.44275, c7+1:1144.49670, c8+1:1281.56519, c11+1:1692.74692, c12+2:915.40091];[zDot5+1:688.301…	{2599@[b10+1:0.00501, b12+2:0.00147];[y1+1:-0.00020, y2+1:0.00041, y3+1:0.00055];[(M0-365.13)+2:0.00139];[D126+1:-0.00010, D138+1:-0.00008, D144+1:-0.00053, D186+1:0.00003, D204+1:-0.00019]}{2601@[b6+1:0.00204, b11+2:-0.00005];[c3+1:-0.00093, c4+1:-0.00155, c5+1:0.00154, c6+1:0.00089, c7+1:-0.00373, c8+1:0.00584, c11+1:0.01084, c12+2:-0.00045];[zDot5+1:0.00759, zDot6+1:0.00416, zDot7+1:0.00113, z…	{2599@[b10+1:4.27, b12+2:1.02];[y1+1:-1.29, y2+1:1.41, y3+1:1.29];[(M0-365.13)+2:0.87];[D126+1:-0.79, D138+1:-0.55, D144+1:-3.70, D186+1:0.19, D204+1:-0.94]}{2601@[b6+1:3.22, b11+2:-0.03];[c3+1:-1.47, c4+1:-2.11, c5+1:1.80, c6+1:0.88, c7+1:-3.26, c8+1:4.56, c11+1:6.41, c12+2:-0.25];[zDot5+1:11.05, zDot6+1:5.05, zDot7+1:1.18, zDot9+1:4.42, zDot10+1:3.86];[(M0-162.05)+3:0.97, (M0-365.13)+3:0.82];[D…	{2599@[b10+1:3740, b12+2:4541];[y1+1:7174, y2+1:5467, y3+1:3977];[(M0-365.13)+2:36735];[D126+1:5989, D138+1:8198, D144+1:3483, D186+1:10372, D204+1:8615]}{2601@[b6+1:798, b11+2:5011];[c3+1:2394, c4+1:1751, c5+1:1315, c6+1:2179, c7+1:1102, c8+1:1347, c11+1:1322, c12+2:1872];[zDot5+1:1284, zDot6+1:943, zDot7+1:1115, zDot9+1:987, zDot10+1:2092];[(M0-162.05)+3:15694, (M0-365.13)+3:5412];[D126+1:1515,…	{2599@11}{2601@24}	T	0.00483871	0	0	13.0686	3.22275	12.2239	1	2	365.132	H1N1	FALSE	2.35367	(N(H))	Level1	[3,H1N1,1.000]	[983,H1N1,1.000]	{@1[3-1]}	{@3[1,1.000]}{@4[1,0.000]}

## Sheet: Podo_no ddStcE 
File Name	Scan Number	Scan Retention Time	Precursor Scan Number	Precursor MZ	Precursor Charge	Precursor Mass	Protein Accession	Organism	Protein Name	Start and End Residues In Protein	Base Sequence	FlankingResidues	Full Sequence	Number of Mods	Peptide Monoisotopic Mass	Score	Rank	Matched Ion Series	Matched Ion Mass-To-Charge Ratios	Matched Ion Mass Diff (Da)	Matched Ion Mass Diff (Ppm)	Matched Ion Intensities	Matched Ion Counts	Decoy/Contaminant/Target	QValue	PEP	PEP_QValue	Localization Score	Yion Score	DiagonosticIon Score	Plausible Number Of Glycans	Total Glycosylation sites	GlycanMass	Plausible GlycanComposition	N-Glycan motif Check	R138/144	Plausible GlycanStructure	GlycanLocalizationLevel	Localized Glycans with Peptide Site Specific Probability	Localized Glycans with Protein Site Specific Probability	All potential glycan localizations	AllSiteSpecificLocalizationProbability
C:\Users\Bertozzi Lab\Desktop\Stacy\2020_08_17_Stacy\20200824_SAM_Podo_NoddStcE_EThcD.raw	3366	17.9883	3340	1093.22	4	4368.87	O00592	Homo sapiens	Podocalyxin	[106 to 139]	SADTTTVATSTATAKPNTTSSQNGAEDTTNSGGK	K,S	SADTT[O-Glycosylation:H1N1 on X]T[O-Glycosylation:H1N1 on X]VATSTAT[O-Glycosylation:H1N1 on X]AKPN[Common Artifact:Deamidation on N]TTSSQN[Common Artifact:Deamidation on N]GAEDTTNSGGK	5	4368.86	52.1214	0	{3366@[b8+1, b9+1, b15+1];[y3+1, y4+1, y6+1, y7+1, y8+1, y9+1, y11+1, y12+1, y17+1, y19+1, y25+2, y29+2];[D109+1, D126+1, D138+1, D144+1, D168+1, D186+1, D204+1, D366+1]}{3369@[b13+1];[c3+1, c4+1, c5+1, c6+1, c7+1, c9+1, c10+1, c11+1, c12+1, c13+1, c22+2, c30+2, c32+2];[y2+1, y3+1, y8+1, y11+1, y12+1, y14+1];[zDot1+1, zDot4+1, zDot5+1, zDot7+1, zDot8+1, zDot9+1, zDot10+1, zDot12+1, zDot14+1, zDot…	{3366@[b8+1:747.35938, b9+1:848.40204, b15+1:1407.69336];[y3+1:261.15567, y4+1:348.18777, y6+1:563.28040, y7+1:664.32532, y8+1:779.34674, y9+1:908.39343, y11+1:1036.45325, y12+1:1151.47668, y17+1:1655.71362, y19+1:1867.78430, y25+2:1214.03761, y29+2:1400.13401];[D109+1:109.02856, D126+1:126.05512, D138+1:138.05512, D144+1:144.06580, D168+1:168.06560, D186+1:186.07672, D204+1:204.08662, D366+1:366…	{3366@[b8+1:0.00745, b9+1:0.00244, b15+1:-0.00282];[y3+1:-0.00006, y4+1:0.00001, y6+1:0.00203, y7+1:-0.00073, y8+1:-0.00625, y9+1:-0.00215, y11+1:-0.00091, y12+1:-0.00442, y17+1:0.01453, y19+1:0.00550, y25+2:-0.00742, y29+2:-0.01551];[D109+1:0.00016, D126+1:0.00017, D138+1:0.00017, D144+1:0.00029, D168+1:0.00008, D186+1:0.00065, D204+1:-0.00002, D366+1:0.00012]}{3369@[b13+1:-0.01833];[c3+1:-0.000…	{3366@[b8+1:9.98, b9+1:2.87, b15+1:-2.00];[y3+1:-0.24, y4+1:0.04, y6+1:3.61, y7+1:-1.10, y8+1:-8.03, y9+1:-2.37, y11+1:-0.88, y12+1:-3.84, y17+1:8.78, y19+1:2.95, y25+2:-3.06, y29+2:-5.54];[D109+1:1.48, D126+1:1.37, D138+1:1.23, D144+1:2.01, D168+1:0.49, D186+1:3.49, D204+1:-0.11, D366+1:0.32]}{3369@[b13+1:-15.18];[c3+1:-2.09, c4+1:2.56, c5+1:-1.47, c6+1:-0.35, c7+1:11.05, c9+1:-0.27, c10+1:-1.69…	{3366@[b8+1:5403, b9+1:3904, b15+1:3972];[y3+1:4864, y4+1:13942, y6+1:5181, y7+1:13261, y8+1:10347, y9+1:11141, y11+1:23821, y12+1:10250, y17+1:3990, y19+1:4066, y25+2:9662, y29+2:3808];[D109+1:2493, D126+1:129066, D138+1:92928, D144+1:102486, D168+1:44911, D186+1:263690, D204+1:323339, D366+1:144186]}{3369@[b13+1:936];[c3+1:1797, c4+1:1607, c5+1:2844, c6+1:3235, c7+1:3222, c9+1:2534, c10+1:1865,…	{3366@23}{3369@44}	T	0	0	0	29.0893	0	15.5469	3	15	1095.4	H3N3	TRUE	0.906221	(N(H)),(N(H)),(N(H))	Level1	[5,H1N1,0.987][6,H1N1,1.000][13,H1N1,1.000]	[110,H1N1,0.987][111,H1N1,1.000][118,H1N1,1.000]	{@32[5-1,6-1,13-1]}	{@1[1,0.000]}{@4[1,0.013]}{@5[1,0.987]}{@6[1,1.000]}{@9[1,0.000]}{@10[1,0.000]}{@11[1,0.000]}{@13[1,1.000]}{@18[1,0.000]}{@19[1,0.000]}{@20[1,0.000]}{@21[1,0.000]}{@28[1,0.000]}{@29[1,0.000]}{@31[1,0.000]}
C:\Users\Bertozzi Lab\Desktop\Stacy\2020_08_17_Stacy\20200824_SAM_Podo_NoddStcE_EThcD.raw	3754	19.878	3735	910.657	4	3638.6	O00592	Homo sapiens	Podocalyxin	[106 to 139]	SADTTTVATSTATAKPNTTSSQNGAEDTTNSGGK	K,S	SADTTT[O-Glycosylation:H1N1 on X]VATSTATAKPN[Common Artifact:Deamidation on N]TTSSQN[Common Artifact:Deamidation on N]GAEDTTNSGGK	3	3638.59	54.1266	0	{3754@[b2+1, b3+1, b5+1, b7+1];[y6+1, y7+1, y8+1, y9+1, y11+1, y12+1, y26+2];[D126+1, D138+1, D144+1, D168+1, D186+1, D204+1, D366+1]}{3758@[b2+1, b4+1, b7+1, b8+1, b9+1, b22+2];[c2+1, c3+1, c4+1, c5+1, c7+1, c11+1, c14+1, c18+2, c21+2, c22+2, c23+2, c27+2, c28+2, c30+2];[y5+1, y6+1, y7+1, y8+1, y9+1, y10+1, y11+1, y12+1, y27+2];[zDot7+1, zDot11+1, zDot12+1, zDot13+1, zDot14+1, zDot15+1, zDot16+1…	{3754@[b2+1:159.07599, b3+1:274.10547, b5+1:476.20193, b7+1:676.31995];[y6+1:563.27820, y7+1:664.32666, y8+1:779.35089, y9+1:908.39899, y11+1:1036.45691, y12+1:1151.47852, y26+2:1264.56315];[D126+1:126.05502, D138+1:138.05531, D144+1:144.06560, D168+1:168.06581, D186+1:186.07616, D204+1:204.08703, D366+1:366.13955]}{3758@[b2+1:159.07646, b4+1:375.15051, b7+1:676.32050, b8+1:747.35144, b9+1:848.39…	{3754@[b2+1:-0.00043, b3+1:0.00211, b5+1:0.00322, b7+1:0.00514];[y6+1:-0.00017, y7+1:0.00062, y8+1:-0.00210, y9+1:0.00341, y11+1:0.00275, y12+1:-0.00259, y26+2:-0.00403];[D126+1:0.00008, D138+1:0.00037, D144+1:0.00008, D168+1:0.00029, D186+1:0.00008, D204+1:0.00038, D366+1:0.00008]}{3758@[b2+1:0.00004, b4+1:-0.00053, b7+1:0.00568, b8+1:-0.00048, b9+1:-0.00123, b22+2:-0.01768];[c2+1:-0.00032, c3+1…	{3754@[b2+1:-2.72, b3+1:7.72, b5+1:6.77, b7+1:7.60];[y6+1:-0.30, y7+1:0.93, y8+1:-2.69, y9+1:3.75, y11+1:2.66, y12+1:-2.25, y26+2:-1.60];[D126+1:0.61, D138+1:2.68, D144+1:0.57, D168+1:1.76, D186+1:0.43, D204+1:1.88, D366+1:0.23]}{3758@[b2+1:0.27, b4+1:-1.41, b7+1:8.42, b8+1:-0.65, b9+1:-1.45, b22+2:-8.33];[c2+1:-1.84, c3+1:2.43, c4+1:-0.25, c5+1:-0.66, c7+1:4.00, c11+1:-2.14, c14+1:1.40, c18+2:0.…	{3754@[b2+1:2259, b3+1:3401, b5+1:3023, b7+1:2931];[y6+1:3035, y7+1:5190, y8+1:7928, y9+1:4350, y11+1:9411, y12+1:9203, y26+2:9335];[D126+1:35736, D138+1:28530, D144+1:25593, D168+1:13101, D186+1:73330, D204+1:89365, D366+1:31157]}{3758@[b2+1:1238, b4+1:1058, b7+1:943, b8+1:1061, b9+1:1174, b22+2:905];[c2+1:2433, c3+1:933, c4+1:1984, c5+1:2681, c7+1:1403, c11+1:1255, c14+1:10508, c18+2:2569, c21+…	{3754@18}{3758@50}	T	0	0	0	26.1173	2.009	14.2841	1	15	365.132	H1N1	TRUE	1.20672	(N(H))	Level1b	[6,H1N1,0.249]	[111,H1N1,0.249]	{@1[6-1]}	{@1[1,0.000]}{@4[1,0.000]}{@5[1,0.000]}{@6[1,0.249]}{@9[1,0.249]}{@10[1,0.249]}{@11[1,0.249]}{@13[1,0.005]}{@18[1,0.000]}{@19[1,0.000]}{@20[1,0.000]}{@21[1,0.000]}{@28[1,0.000]}{@29[1,0.000]}{@31[1,0.000]}
C:\Users\Bertozzi Lab\Desktop\Stacy\2020_08_17_Stacy\20200824_SAM_Podo_NoddStcE_EThcD.raw	3455	18.4285	3430	1093.22	4	4368.86	O00592	Homo sapiens	Podocalyxin	[106 to 139]	SADTTTVATSTATAKPNTTSSQNGAEDTTNSGGK	K,S	SADTTT[O-Glycosylation:H1N1 on X]VATSTAT[O-Glycosylation:H2N2 on X]AKPNTTSSQN[Common Artifact:Deamidation on N]GAEDTTN[Common Artifact:Deamidation on N]SGGK	4	4368.86	23.069	28	{3455@[y4+1, y7+1, y8+1, y9+1, y11+1, y12+1];[D126+1, D138+1, D144+1, D168+1, D186+1, D204+1, D366+1]}{3458@[c4+1, c5+1, c6+1, c7+1, c9+1, c17+2, c25+2, c26+2];[y2+1, y3+1];[zDot7+1, zDot12+1, zDot14+1, zDot16+1, zDot32+2, zDot33+3];[(M0-162.05)+3];[D126+1, D138+1, D144+1, D186+1, D204+1, D366+1]}	{3455@[y4+1:348.18793, y7+1:665.31201, y8+1:780.34039, y9+1:909.37787, y11+1:1037.43984, y12+1:1152.47107];[D126+1:126.05523, D138+1:138.05515, D144+1:144.06561, D168+1:168.06551, D186+1:186.07623, D204+1:204.08685, D366+1:366.13954]}{3458@[c4+1:392.17776, c5+1:493.22546, c6+1:959.40851, c7+1:1058.47046, c9+1:1230.55920, c17+2:1366.09324, c25+2:1739.77094, c26+2:1804.27966];[y2+1:204.13441, y3+1:…	{3455@[y4+1:0.00017, y7+1:0.00195, y8+1:0.00339, y9+1:-0.00173, y11+1:0.00167, y12+1:0.00595];[D126+1:0.00028, D138+1:0.00021, D144+1:0.00010, D168+1:-0.00001, D186+1:0.00016, D204+1:0.00021, D366+1:0.00007]}{3458@[c4+1:0.00018, c5+1:0.00020, c6+1:0.00337, c7+1:-0.00309, c9+1:0.00086, c17+2:-0.03578, c25+2:0.01610, c26+2:-0.00906];[y2+1:0.00015, y3+1:-0.00043];[zDot7+1:0.00072, zDot12+1:0.00380, …	{3455@[y4+1:0.48, y7+1:2.94, y8+1:4.35, y9+1:-1.90, y11+1:1.61, y12+1:5.17];[D126+1:2.26, D138+1:1.51, D144+1:0.68, D168+1:-0.06, D186+1:0.85, D204+1:1.01, D366+1:0.19]}{3458@[c4+1:0.45, c5+1:0.40, c6+1:3.52, c7+1:-2.92, c9+1:0.70, c17+2:-13.11, c25+2:4.63, c26+2:-2.51];[y2+1:0.72, y3+1:-1.64];[zDot7+1:1.11, zDot12+1:3.35, zDot14+1:17.44, zDot16+1:8.25, zDot32+2:-6.18, zDot33+3:3.74];[(M0-162.05)…	{3455@[y4+1:10237, y7+1:6512, y8+1:3245, y9+1:3351, y11+1:9858, y12+1:4304];[D126+1:76062, D138+1:62918, D144+1:51369, D168+1:26727, D186+1:148609, D204+1:202153, D366+1:86610]}{3458@[c4+1:1407, c5+1:2444, c6+1:1416, c7+1:1102, c9+1:1065, c17+2:1915, c25+2:7745, c26+2:2103];[y2+1:947, y3+1:797];[zDot7+1:1042, zDot12+1:1348, zDot14+1:1455, zDot16+1:1467, zDot32+2:3569, zDot33+3:6121];[(M0-162.05)+…	{3455@13}{3458@23}	T	0	0	0	14.0768	1.00433	13.5623	2	15	1095.4	H3N3	TRUE	1.21838	(N(H)),(N(H)(N(H)))	Level2	[6,H1N1,0.944]	[111,H1N1,0.944]	{@31[6-1,13-5]}{@31[6-1,11-5]}{@31[6-1,10-5]}{@32[6-1,11-1,13-1]}{@32[6-1,10-1,13-1]}{@32[6-1,10-1,11-1]}	{@1[1,0.000][5,0.000]}{@4[1,0.001][5,0.000]}{@5[1,0.027][5,0.000]}{@6[1,0.944][5,0.000]}{@9[1,0.040][5,0.005]}{@10[1,0.330][5,0.160]}{@11[1,0.330][5,0.160]}{@13[1,0.330][5,0.160]}{@18[1,0.014][5,0.005]}{@19[1,0.001][5,0.000]}{@20[1,0.001][5,0.000]}{@21[1,0.000][5,0.000]}{@28[1,0.000][5,0.000]}{@29[1,0.000][5,0.000]}{@31[5,0.000][1,0.000]}
C:\Users\Bertozzi Lab\Desktop\Stacy\2020_08_17_Stacy\20200824_SAM_Podo_NoddStcE_EThcD.raw	3916	20.6642	3900	988.417	5	4937.05	O00592	Homo sapiens	Podocalyxin	[106 to 139]	SADTTTVATSTATAKPNTTSSQNGAEDTTNSGGK	K,S	SADTTTVATS[O-Glycosylation:N1 on X]T[O-Glycosylation:H2N2 on X]AT[O-Glycosylation:H2N2 on X]AKPN[Common Artifact:Deamidation on N]TTSSQN[Common Artifact:Deamidation on N]GAEDTTNSGGK	5	4937.07	79.1616	0	{3916@[b2+1, b4+1, b5+1, b6+1, b7+1, b8+1, b9+1, b23+2];[y2+1, y3+1, y4+1, y5+1, y6+1, y7+1, y8+1, y9+1, y10+1, y11+1, y12+1, y14+1, y15+1, y19+1, y20+2, y23+2, y26+2, y27+2, y29+2];[D126+1, D138+1, D144+1, D168+1, D186+1, D204+1, D366+1]}{3920@[b2+1, b3+1, b4+1, b5+1, b7+1, b8+1, b9+1, b12+1, b22+2, b29+2];[c2+1, c3+1, c4+1, c5+1, c6+1, c9+1, c18+2, c19+2];[y2+1, y3+1, y4+1, y5+1, y6+1, y7+1, y8…	{3916@[b2+1:159.07677, b4+1:375.15095, b5+1:476.19907, b6+1:577.24677, b7+1:676.31520, b8+1:747.35394, b9+1:848.39661, b23+2:1120.00575];[y2+1:204.13403, y3+1:261.15564, y4+1:348.18689, y5+1:462.23160, y6+1:563.27960, y7+1:664.32698, y8+1:779.35315, y9+1:908.39702, y10+1:979.43365, y11+1:1036.45544, y12+1:1151.48073, y14+1:1366.58777, y15+1:1453.60144, y19+1:1867.77859, y20+2:998.44322, y23+2:112…	{3916@[b2+1:0.00035, b4+1:-0.00009, b5+1:0.00035, b6+1:0.00037, b7+1:0.00039, b8+1:0.00202, b9+1:-0.00300, b23+2:-0.01660];[y2+1:-0.00023, y3+1:-0.00009, y4+1:-0.00087, y5+1:0.00091, y6+1:0.00123, y7+1:0.00094, y8+1:0.00016, y9+1:0.00144, y10+1:0.00096, y11+1:0.00129, y12+1:-0.00037, y14+1:0.01606, y15+1:-0.00229, y19+1:-0.00021, y20+2:0.00541, y23+2:0.00856, y26+2:0.00378, y27+2:0.00385, y29+2:0…	{3916@[b2+1:2.20, b4+1:-0.24, b5+1:0.73, b6+1:0.64, b7+1:0.58, b8+1:2.70, b9+1:-3.54, b23+2:-7.42];[y2+1:-1.16, y3+1:-0.35, y4+1:-2.51, y5+1:1.97, y6+1:2.20, y7+1:1.41, y8+1:0.21, y9+1:1.59, y10+1:0.98, y11+1:1.24, y12+1:-0.32, y14+1:11.76, y15+1:-1.58, y19+1:-0.11, y20+2:2.71, y23+2:3.82, y26+2:1.50, y27+2:1.48, y29+2:4.69];[D126+1:2.29, D138+1:2.40, D144+1:1.58, D168+1:0.17, D186+1:2.79, D204+1…	{3916@[b2+1:10870, b4+1:17499, b5+1:6615, b6+1:9776, b7+1:8436, b8+1:6297, b9+1:3348, b23+2:13023];[y2+1:2803, y3+1:9292, y4+1:11672, y5+1:9170, y6+1:9035, y7+1:25588, y8+1:28657, y9+1:17334, y10+1:12218, y11+1:51728, y12+1:33855, y14+1:8708, y15+1:3635, y19+1:9294, y20+2:8639, y23+2:13023, y26+2:32215, y27+2:65955, y29+2:20429];[D126+1:99277, D138+1:73563, D144+1:70520, D168+1:35002, D186+1:1775…	{3916@34}{3920@59}	T	0	0	0	21.0483	0	14.1993	3	15	1663.61	H4N5	TRUE	1.05205	(N),(N(H)(N(H))),(N(H)(N(H)))	Level3			{@128[10-0,11-5,13-5]}{@128[10-5,11-0,13-5]}{@128[10-5,11-5,13-0]}{@129[10-1,11-3,13-5]}{@129[10-3,11-1,13-5]}{@129[10-1,11-5,13-3]}{@129[10-5,11-1,13-3]}{@129[10-3,11-5,13-1]}{@129[10-5,11-3,13-1]}
C:\Users\Bertozzi Lab\Desktop\Stacy\2020_08_17_Stacy\20200824_SAM_Podo_NoddStcE_EThcD.raw	3635	19.311	3610	1001.94	4	4003.73	O00592	Homo sapiens	Podocalyxin	[106 to 139]	SADTTTVATSTATAKPNTTSSQNGAEDTTNSGGK	K,S	SADTTTVATS[O-Glycosylation:H1N1 on X]TATAKPNTTSS[O-Glycosylation:H1N1 on X]QN[Common Artifact:Deamidation on N]GAEDTTN[Common Artifact:Deamidation on N]SGGK	4	4003.72	23.0691	0	{3635@[b2+1, b4+1, b7+1];[y3+1, y4+1, y5+1, y7+1, y8+1, y9+1, y11+1, y12+1];[D126+1, D138+1, D144+1, D168+1, D186+1, D204+1, D366+1]}{3638@[b2+1];[c2+1, c5+1, c10+1, c26+2, c33+2];[y16+1, y20+1];[zDot26+2, zDot31+2, zDot33+3];[(M0-162.05)+3];[D126+1, D138+1, D168+1, D186+1, D204+1, D366+1]}	{3635@[b2+1:159.07660, b4+1:375.15005, b7+1:676.31726];[y3+1:261.15540, y4+1:348.18726, y5+1:463.21640, y7+1:665.31042, y8+1:780.34143, y9+1:909.38025, y11+1:1037.44043, y12+1:1152.46924];[D126+1:126.05511, D138+1:138.05520, D144+1:144.06572, D168+1:168.06567, D186+1:186.07640, D204+1:204.08667, D366+1:366.13981]}{3638@[b2+1:159.07591];[c2+1:176.10287, c5+1:493.22696, c10+1:1317.58337, c26+2:1621…	{3635@[b2+1:0.00018, b4+1:-0.00099, b7+1:0.00245];[y3+1:-0.00034, y4+1:-0.00050, y5+1:0.00170, y7+1:0.00036, y8+1:0.00443, y9+1:0.00065, y11+1:0.00226, y12+1:0.00412];[D126+1:0.00016, D138+1:0.00025, D144+1:0.00020, D168+1:0.00015, D186+1:0.00032, D204+1:0.00002, D366+1:0.00034]}{3638@[b2+1:-0.00051];[c2+1:-0.00009, c5+1:0.00169, c10+1:-0.00700, c26+2:-0.01343, c33+2:-0.01399];[y16+1:0.02937, y20…	{3635@[b2+1:1.14, b4+1:-2.63, b7+1:3.63];[y3+1:-1.29, y4+1:-1.45, y5+1:3.67, y7+1:0.55, y8+1:5.68, y9+1:0.72, y11+1:2.18, y12+1:3.58];[D126+1:1.31, D138+1:1.84, D144+1:1.42, D168+1:0.90, D186+1:1.75, D204+1:0.12, D366+1:0.94]}{3638@[b2+1:-3.20];[c2+1:-0.53, c5+1:3.44, c10+1:-5.31, c26+2:-4.14, c33+2:-3.61];[y16+1:18.89, y20+1:-2.93];[zDot26+2:14.43, zDot31+2:-0.71, zDot33+3:2.69];[(M0-162.05)+3:-…	{3635@[b2+1:2040, b4+1:2771, b7+1:3517];[y3+1:2474, y4+1:8629, y5+1:3362, y7+1:4825, y8+1:3217, y9+1:5050, y11+1:8009, y12+1:8328];[D126+1:79601, D138+1:56860, D144+1:62244, D168+1:27945, D186+1:163469, D204+1:201277, D366+1:85979]}{3638@[b2+1:704];[c2+1:1134, c5+1:1651, c10+1:1336, c26+2:1237, c33+2:4004];[y16+1:1969, y20+1:7939];[zDot26+2:1237, zDot31+2:1174, zDot33+3:2112];[(M0-162.05)+3:2276]…	{3635@18}{3638@18}	T	0	0	0	8.04109	1.003	13.4814	2	15	730.264	H2N2	TRUE	0.910897	(N(H)),(N(H))	Level3			{@10[10-1,21-1]}{@10[9-1,21-1]}{@10[10-1,20-1]}{@10[9-1,20-1]}{@10[10-1,19-1]}{@10[9-1,19-1]}{@10[10-1,18-1]}{@10[9-1,18-1]}{@10[10-1,13-1]}{@10[9-1,13-1]}... In Total:12 Paths
C:\Users\Bertozzi Lab\Desktop\Stacy\2020_08_17_Stacy\20200824_SAM_Podo_NoddStcE_EThcD.raw	3737	19.7999	3722	1079.21	4	4312.83	O00592	Homo sapiens	Podocalyxin	[109 to 139]	TTTVATSTATAKPNTTSSQNGAEDTTNSGGK	D,S	TTT[O-Glycosylation:H1N1A2 on X]VATSTAT[O-Glycosylation:H1N1 on X]AKPN[Common Artifact:Deamidation on N]TTSSQN[Common Artifact:Deamidation on N]GAEDTTNSGGK	4	4312.82	57.1082	9	{3737@[b29+2];[y3+1, y4+1, y5+1, y6+1, y7+1, y8+1, y9+1, y10+1, y11+1, y12+1, y14+1, y17+1, y19+1, y20+1, y25+2, y26+2, y28+2];[D109+1, D126+1, D138+1, D144+1, D168+1, D186+1, D204+1, D274+1, D292+1, D366+1]}{3741@[c5+1, c9+1, c10+1, c11+1];[y1+1, y2+1, y3+1, y4+1, y5+1, y7+1, y8+1, y9+1, y11+1, y12+1, y14+1, y15+1, y18+1, y20+1];[zDot1+1, zDot4+1, zDot5+1, zDot7+1, zDot8+1, zDot9+1, zDot10+1, zD…	{3737@[b29+2:1399.64036];[y3+1:261.15530, y4+1:348.18784, y5+1:462.22864, y6+1:563.27722, y7+1:664.32635, y8+1:779.35297, y9+1:908.40002, y10+1:979.43372, y11+1:1036.45139, y12+1:1151.48128, y14+1:1366.58228, y17+1:1655.69543, y19+1:1867.77075, y20+1:1995.84375, y25+2:1214.04247, y26+2:1264.55924, y28+2:1349.61519];[D109+1:109.02835, D126+1:126.05515, D138+1:138.05515, D144+1:144.06588, D168+1:16…	{3737@[b29+2:0.02882];[y3+1:-0.00043, y4+1:0.00008, y5+1:-0.00205, y6+1:-0.00114, y7+1:0.00031, y8+1:-0.00002, y9+1:0.00444, y10+1:0.00102, y11+1:-0.00277, y12+1:0.00018, y14+1:0.01057, y17+1:-0.00366, y19+1:-0.00805, y20+1:-0.03001, y25+2:0.00229, y26+2:-0.01185, y28+2:-0.00548];[D109+1:-0.00005, D126+1:0.00020, D138+1:0.00021, D144+1:0.00036, D168+1:0.00022, D186+1:0.00033, D204+1:0.00033, D274…	{3737@[b29+2:10.30];[y3+1:-1.64, y4+1:0.22, y5+1:-4.44, y6+1:-2.04, y7+1:0.47, y8+1:-0.03, y9+1:4.90, y10+1:1.04, y11+1:-2.67, y12+1:0.16, y14+1:7.74, y17+1:-2.21, y19+1:-4.31, y20+1:-15.04, y25+2:0.94, y26+2:-4.69, y28+2:-2.03];[D109+1:-0.42, D126+1:1.62, D138+1:1.51, D144+1:2.54, D168+1:1.31, D186+1:1.80, D204+1:1.61, D274+1:-0.20, D292+1:4.53, D366+1:-0.44]}{3741@[c5+1:6.74, c9+1:4.47, c10+1:-…	{3737@[b29+2:6915];[y3+1:4075, y4+1:17845, y5+1:3770, y6+1:3544, y7+1:13133, y8+1:11686, y9+1:10422, y10+1:4622, y11+1:47257, y12+1:20679, y14+1:6076, y17+1:5310, y19+1:6252, y20+1:3121, y25+2:8419, y26+2:13946, y28+2:6810];[D109+1:3504, D126+1:113313, D138+1:98749, D144+1:82423, D168+1:38859, D186+1:250043, D204+1:305162, D274+1:51906, D292+1:15835, D366+1:101232]}{3741@[c5+1:35032, c9+1:2081, c…	{3737@28}{3741@48}	T	0	0	0	24.0607	1.00199	19.3731	2	14	1312.46	H2N2A2	TRUE	1.17967	(N(H)),(N(H(A))(A))	Level2	[10,H1N1,0.999]	[118,H1N1,0.999]	{@58[3-7,10-1]}{@58[2-7,10-1]}{@58[1-7,10-1]}	{@1[1,0.000][7,0.333]}{@2[1,0.000][7,0.333]}{@3[1,0.000][7,0.333]}{@6[1,0.000][7,0.000]}{@7[1,0.000][7,0.000]}{@8[1,0.001][7,0.000]}{@10[1,0.999][7,0.000]}{@15[1,0.000][7,0.000]}{@16[1,0.000][7,0.000]}{@17[1,0.000][7,0.000]}{@18[1,0.000][7,0.000]}{@25[1,0.000][7,0.000]}{@26[1,0.000][7,0.000]}{@28[7,0.000][1,0.000]}
C:\Users\Bertozzi Lab\Desktop\Stacy\2020_08_17_Stacy\20200824_SAM_Podo_NoddStcE_EThcD.raw	3710	19.6764	3700	1078.96	4	4311.82	O00592	Homo sapiens	Podocalyxin	[109 to 139]	TTTVATSTATAKPNTTSSQNGAEDTTNSGGK	D,S	TTTVAT[O-Glycosylation:H1N1A2 on X]STATAKPNT[O-Glycosylation:H1N1 on X]TSSQN[Common Artifact:Deamidation on N]GAEDTTNSGGK	3	4311.84	34.0916	35	{3710@[y3+1, y4+1, y5+1, y6+1, y7+1, y8+1, y9+1, y10+1, y11+1, y12+1, y29+2];[D109+1, D126+1, D138+1, D144+1, D168+1, D186+1, D204+1, D274+1, D366+1]}{3715@[c6+1, c11+1, c17+2, c30+2];[y1+1, y2+1, y3+1, y8+1, y18+1];[zDot1+1, zDot4+1, zDot5+1, zDot6+1, zDot7+1, zDot8+1, zDot9+1, zDot12+1, zDot13+1, zDot15+1, zDot16+1, zDot25+2, zDot31+2];[(M0-365.13)+3];[D126+1, D138+1, D144+1, D186+1, D204+1, D2…	{3710@[y3+1:261.15530, y4+1:348.18695, y5+1:462.22989, y6+1:563.28101, y7+1:664.32587, y8+1:779.35230, y9+1:908.39828, y10+1:979.43439, y11+1:1036.45388, y12+1:1151.47884, y29+2:1399.64164];[D109+1:109.02863, D126+1:126.05526, D138+1:138.05529, D144+1:144.06587, D168+1:168.06561, D186+1:186.07637, D204+1:204.08694, D274+1:274.09183, D366+1:366.13894]}{3715@[c6+1:1539.64465, c11+1:1970.85107, c17+…	{3710@[y3+1:-0.00043, y4+1:-0.00081, y5+1:-0.00080, y6+1:0.00264, y7+1:-0.00018, y8+1:-0.00069, y9+1:0.00270, y10+1:0.00169, y11+1:-0.00028, y12+1:-0.00226, y29+2:-0.01623];[D109+1:0.00023, D126+1:0.00031, D138+1:0.00034, D144+1:0.00035, D168+1:0.00010, D186+1:0.00029, D204+1:0.00030, D274+1:-0.00030, D366+1:-0.00053]}{3715@[c6+1:-0.00844, c11+1:-0.00364, c17+2:-0.01101, c30+2:-0.03025];[y1+1:-0.…	{3710@[y3+1:-1.64, y4+1:-2.33, y5+1:-1.73, y6+1:4.70, y7+1:-0.27, y8+1:-0.89, y9+1:2.97, y10+1:1.73, y11+1:-0.27, y12+1:-1.97, y29+2:-5.80];[D109+1:2.12, D126+1:2.47, D138+1:2.51, D144+1:2.44, D168+1:0.58, D186+1:1.59, D204+1:1.46, D274+1:-1.10, D366+1:-1.44]}{3715@[c6+1:-5.49, c11+1:-1.85, c17+2:-3.72, c30+2:-7.23];[y1+1:-3.94, y2+1:-1.31, y3+1:-3.17, y8+1:2.48, y18+1:19.97];[zDot1+1:-1.25, zDot…	{3710@[y3+1:3120, y4+1:3994, y5+1:5963, y6+1:5391, y7+1:19258, y8+1:13018, y9+1:10349, y10+1:2717, y11+1:37156, y12+1:19546, y29+2:4569];[D109+1:4324, D126+1:86858, D138+1:68335, D144+1:68576, D168+1:30603, D186+1:178267, D204+1:233352, D274+1:7110, D366+1:73560]}{3715@[c6+1:2101, c11+1:1220, c17+2:1130, c30+2:5047];[y1+1:802, y2+1:654, y3+1:799, y8+1:886, y18+1:1063];[zDot1+1:692, zDot4+1:1531, …	{3710@20}{3715@31}	T	0	0	0	16.0293	1.00128	17.3621	2	14	1312.46	H2N2A2	TRUE	0.990398	(N(H)),(N(H(A))(A))	Level2	[15,H1N1,0.884]	[123,H1N1,0.884]	{@58[6-7,15-1]}{@58[3-7,15-1]}{@58[2-7,15-1]}{@58[1-7,15-1]}	{@1[1,0.000][7,0.250]}{@2[1,0.000][7,0.250]}{@3[1,0.000][7,0.250]}{@6[1,0.000][7,0.250]}{@7[1,0.029][7,0.000]}{@8[1,0.029][7,0.000]}{@10[1,0.029][7,0.000]}{@15[1,0.884][7,0.000]}{@16[1,0.029][7,0.000]}{@17[1,0.001][7,0.000]}{@18[1,0.000][7,0.000]}{@25[1,0.000][7,0.000]}{@26[1,0.000][7,0.000]}{@28[7,0.000][1,0.000]}
C:\Users\Bertozzi Lab\Desktop\Stacy\2020_08_17_Stacy\20200824_SAM_Podo_NoddStcE_EThcD.raw	3782	20.0085	3763	673.972	3	2018.89	O00592	Homo sapiens	Podocalyxin	[140 to 152]	SSHSVTTDLTSTK	K,A	S[O-Glycosylation:H1N1A1 on X]SHSVTTDLTSTK	1	2018.89	20.1742	0	{3782@[b3+1, b4+1, b5+1, b9+1];[y1+1, y2+1, y3+1, y7+1, y8+1, y9+1, y10+1, y11+2];[(M0-656.23)+1];[D126+1, D138+1, D144+1, D168+1, D186+1, D204+1, D274+1, D292+1, D366+1]}{3786@[c7+1, c8+1, c12+1];[zDot9+1, zDot12+1];[(M0-291.10)+1, (M0-656.23)+2];[D204+1, D274+1]}	{3782@[b3+1:312.12988, b4+1:399.16251, b5+1:498.23102, b9+1:928.43372];[y1+1:147.11263, y2+1:248.16011, y3+1:335.19208, y7+1:765.40076, y8+1:866.44491, y9+1:965.51538, y10+1:1052.54898, y11+2:595.30818];[(M0-656.23)+1:1363.66901];[D126+1:126.05502, D138+1:138.05513, D144+1:144.06560, D168+1:168.06557, D186+1:186.07638, D204+1:204.08673, D274+1:274.09204, D292+1:292.10184, D366+1:366.13928]}{3786@…	{3782@[b3+1:-0.00036, b4+1:0.00023, b5+1:0.00033, b9+1:-0.00334];[y1+1:-0.00018, y2+1:-0.00037, y3+1:-0.00043, y7+1:0.00188, y8+1:-0.00164, y9+1:0.00041, y10+1:0.00198, y11+2:0.00317];[(M0-656.23)+1:-0.00096];[D126+1:0.00007, D138+1:0.00018, D144+1:0.00008, D168+1:0.00005, D186+1:0.00030, D204+1:0.00008, D274+1:-0.00008, D292+1:-0.00085, D366+1:-0.00018]}{3786@[c7+1:0.00378, c8+1:0.01673, c12+1:-…	{3782@[b3+1:-1.16, b4+1:0.58, b5+1:0.66, b9+1:-3.60];[y1+1:-1.23, y2+1:-1.51, y3+1:-1.30, y7+1:2.46, y8+1:-1.90, y9+1:0.43, y10+1:1.88, y11+2:2.67];[(M0-656.23)+1:-0.70];[D126+1:0.55, D138+1:1.34, D144+1:0.57, D168+1:0.30, D186+1:1.63, D204+1:0.42, D274+1:-0.31, D292+1:-2.92, D366+1:-0.50]}{3786@[c7+1:2.75, c8+1:11.25, c12+1:-6.13];[zDot9+1:6.92, zDot12+1:9.05];[(M0-291.10)+1:4.38, (M0-656.23)+2:…	{3782@[b3+1:4350, b4+1:6473, b5+1:2958, b9+1:3352];[y1+1:2244, y2+1:2374, y3+1:4491, y7+1:3069, y8+1:11404, y9+1:7312, y10+1:10788, y11+2:8820];[(M0-656.23)+1:12752];[D126+1:23373, D138+1:12625, D144+1:11102, D168+1:6215, D186+1:21582, D204+1:29263, D274+1:22756, D292+1:6597, D366+1:6220]}{3786@[c7+1:1653, c8+1:1901, c12+1:1120];[zDot9+1:1095, zDot12+1:1315];[(M0-291.10)+1:1960, (M0-656.23)+2:521…	{3782@22}{3786@9}	T	0	0	0	5.03606	3.04747	11.2237	1	8	656.228	H1N1A1	FALSE	1.13711	(N(H(A)))	Level1b	[1,H1N1A1,0.486]	[140,H1N1A1,0.486]	{@7[1-4]}	{@1[4,0.486]}{@2[4,0.009]}{@4[4,0.486]}{@6[4,0.009]}{@7[4,0.009]}{@10[4,0.000]}{@11[4,0.000]}{@12[4,0.000]}
C:\Users\Bertozzi Lab\Desktop\Stacy\2020_08_17_Stacy\20200824_SAM_Podo_NoddStcE_EThcD.raw	3836	20.2765	3810	1056.08	5	5275.36	O00592	Homo sapiens	Podocalyxin	[140 to 168]	SSHSVTTDLTSTKAEHLTTPHPTSPLSPR	K,Q	SSHSVTT[O-Glycosylation:H1N1 on X]DLTST[O-Glycosylation:H1N1 on X]KAEHLTTPHPT[O-Glycosylation:H2N2 on X]S[O-Glycosylation:H2N2 on X]PLSPR	4	5275.34	25.0657	19	{3836@[b3+1, b4+1, b5+1, b6+1, b8+1, b9+1];[(M0-730.26)+4];[D126+1, D138+1, D144+1, D168+1, D186+1, D204+1, D366+1]}{3839@[c3+1, c4+1, c5+1, c6+1, c7+1, c8+1, c10+1, c11+1, c12+1, c28+3];[zDot3+1, zDot4+1, zDot16+2, zDot17+3, zDot26+3, zDot29+2];[(M0-365.13)+4, (M0-527.19)+4];[D126+1, D138+1, D186+1, D204+1, D366+1]}	{3836@[b3+1:312.13054, b4+1:399.16226, b5+1:498.22996, b6+1:599.27576, b8+1:815.35303, b9+1:928.43054];[(M0-730.26)+4:1137.27820];[D126+1:126.05516, D138+1:138.05518, D144+1:144.06584, D168+1:168.06587, D186+1:186.07619, D204+1:204.08695, D366+1:366.14022]}{3839@[c3+1:329.15686, c4+1:416.18839, c5+1:515.25763, c6+1:616.30494, c7+1:1082.48734, c8+1:1197.51758, c10+1:1411.63757, c11+1:1498.67627, c…	{3836@[b3+1:0.00030, b4+1:-0.00001, b5+1:-0.00073, b6+1:-0.00261, b8+1:0.00004, b9+1:-0.00651];[(M0-730.26)+4:0.00732];[D126+1:0.00021, D138+1:0.00023, D144+1:0.00033, D168+1:0.00036, D186+1:0.00011, D204+1:0.00030, D366+1:0.00075]}{3839@[c3+1:0.00007, c4+1:-0.00044, c5+1:0.00039, c6+1:0.00003, c7+1:0.00255, c8+1:0.00585, c10+1:-0.00590, c11+1:0.00077, c12+1:-0.00088, c28+3:0.00992];[zDot3+1:-0.0…	{3836@[b3+1:0.95, b4+1:-0.03, b5+1:-1.47, b6+1:-4.36, b8+1:0.05, b9+1:-7.02];[(M0-730.26)+4:1.61];[D126+1:1.68, D138+1:1.68, D144+1:2.28, D168+1:2.13, D186+1:0.60, D204+1:1.50, D366+1:2.06]}{3839@[c3+1:0.20, c4+1:-1.05, c5+1:0.76, c6+1:0.04, c7+1:2.36, c8+1:4.89, c10+1:-4.18, c11+1:0.52, c12+1:-0.45, c28+3:1.94];[zDot3+1:-3.99, zDot4+1:1.79, zDot16+2:4.22, zDot17+3:1.32, zDot26+3:4.32, zDot29+2:-…	{3836@[b3+1:13119, b4+1:9475, b5+1:8554, b6+1:4017, b8+1:5110, b9+1:3138];[(M0-730.26)+4:9647];[D126+1:82228, D138+1:75636, D144+1:69908, D168+1:38433, D186+1:185964, D204+1:213754, D366+1:112885]}{3839@[c3+1:11557, c4+1:1649, c5+1:2763, c6+1:7987, c7+1:5447, c8+1:2327, c10+1:1981, c11+1:2340, c12+1:2930, c28+3:1370];[zDot3+1:850, zDot4+1:941, zDot16+2:1697, zDot17+3:2535, zDot26+3:4100, zDot29+2…	{3836@14}{3839@23}	T	0	0	0	15.0483	3.0154	12.3016	4	13	2190.79	H6N6	FALSE	1.11753	(N(H)),(N(H)),(N(H)(N(H))),(N(H)(N(H)))	Level2	[7,H1N1,0.939][12,H1N1,0.965]	[146,H1N1,0.939][151,H1N1,0.965]	{@343[7-1,12-1,23-5,24-5]}{@343[7-1,12-1,19-5,24-5]}{@343[7-1,12-1,18-5,24-5]}{@343[7-1,12-1,19-5,23-5]}{@343[7-1,12-1,18-5,23-5]}{@343[7-1,12-1,18-5,19-5]}	{@1[1,0.000][5,0.000]}{@2[1,0.000][5,0.000]}{@4[1,0.000][5,0.000]}{@6[1,0.028][5,0.000]}{@7[1,0.939][5,0.000]}{@10[1,0.029][5,0.001]}{@11[1,0.030][5,0.001]}{@12[1,0.965][5,0.002]}{@18[1,0.003][5,0.498]}{@19[1,0.002][5,0.499]}{@23[1,0.002][5,0.499]}{@24[5,0.499][1,0.002]}{@27[5,0.001][1,0.000]}
C:\Users\Bertozzi Lab\Desktop\Stacy\2020_08_17_Stacy\20200824_SAM_Podo_NoddStcE_EThcD.raw	4952	25.6339	4935	749.163	5	3740.78	O00592	Homo sapiens	Podocalyxin	[140 to 168]	SSHSVTTDLTSTKAEHLTTPHPTSPLSPR	K,Q	SSHSVTTDLTSTKAEHLTTPHPTS[O-Glycosylation:H1N1A1 on X]PLSPR	1	3740.78	35.1708	0	{4952@[b3+1, b4+1, b5+1, b8+1, b9+1];[y1+1, y2+1, y5+1, y6+1, y8+1, y10+1, y16+2, y24+3, y26+3];[(M0-656.23)+5];[D126+1, D138+1, D144+1, D168+1, D186+1, D204+1, D274+1, D292+1, D366+1]}{4955@[c3+1, c5+1, c6+1, c7+1, c8+1, c9+1, c10+1, c11+1, c12+1, c13+1, c14+1, c16+1, c26+2, c28+3];[zDot11+2, zDot13+2, zDot20+2];[(M0-291.10)+5, (M0-453.15)+5, (M0-656.23)+4];[D204+1, D274+1, D292+1]}	{4952@[b3+1:312.12982, b4+1:399.16214, b5+1:498.23114, b8+1:815.35399, b9+1:928.43530];[y1+1:175.11847, y2+1:272.17096, y5+1:569.34161, y6+1:656.37439, y8+1:854.47229, y10+1:1088.58997, y16+2:870.95681, y24+3:863.44989, y26+3:925.48353];[(M0-656.23)+5:617.91723];[D126+1:126.05528, D138+1:138.05486, D144+1:144.06563, D168+1:168.06540, D186+1:186.07625, D204+1:204.08690, D274+1:274.09268, D292+1:29…	{4952@[b3+1:-0.00042, b4+1:-0.00013, b5+1:0.00045, b8+1:0.00101, b9+1:-0.00175];[y1+1:-0.00048, y2+1:-0.00076, y5+1:0.00104, y6+1:0.00179, y8+1:-0.00075, y10+1:0.00525, y16+2:0.00358, y24+3:0.00364, y26+3:0.00413];[(M0-656.23)+5:0.00219];[D126+1:0.00033, D138+1:-0.00009, D144+1:0.00011, D168+1:-0.00012, D186+1:0.00017, D204+1:0.00025, D274+1:0.00056, D292+1:0.00022, D366+1:-0.00034]}{4955@[c3+1:-…	{4952@[b3+1:-1.36, b4+1:-0.34, b5+1:0.91, b8+1:1.23, b9+1:-1.89];[y1+1:-2.77, y2+1:-2.79, y5+1:1.83, y6+1:2.73, y8+1:-0.88, y10+1:4.82, y16+2:2.06, y24+3:1.41, y26+3:1.49];[(M0-656.23)+5:0.71];[D126+1:2.65, D138+1:-0.66, D144+1:0.78, D168+1:-0.70, D186+1:0.93, D204+1:1.24, D274+1:2.04, D292+1:0.75, D366+1:-0.92]}{4955@[c3+1:-2.68, c5+1:-4.10, c6+1:3.00, c7+1:0.09, c8+1:-0.37, c9+1:1.57, c10+1:0.0…	{4952@[b3+1:12289, b4+1:7820, b5+1:4686, b8+1:12248, b9+1:3227];[y1+1:2173, y2+1:2820, y5+1:5279, y6+1:3871, y8+1:25100, y10+1:7740, y16+2:6471, y24+3:10098, y26+3:10133];[(M0-656.23)+5:3824];[D126+1:14661, D138+1:9839, D144+1:10721, D168+1:5231, D186+1:24618, D204+1:22169, D274+1:25333, D292+1:5605, D366+1:5994]}{4955@[c3+1:1786, c5+1:1450, c6+1:968, c7+1:8674, c8+1:5431, c9+1:3112, c10+1:2847, …	{4952@24}{4955@23}	T	0	0	0	17.0685	4.0169	12.1227	1	13	656.228	H1N1A1	FALSE	0.917734	(N(H(A)))	Level3			{@7[24-4]}{@7[23-4]}{@7[19-4]}
C:\Users\Bertozzi Lab\Desktop\Stacy\2020_08_17_Stacy\20200824_SAM_Podo_NoddStcE_EThcD.raw	4780	24.8147	4762	822.191	5	4105.92	O00592	Homo sapiens	Podocalyxin	[140 to 168]	SSHSVTTDLTSTKAEHLTTPHPTSPLSPR	K,Q	SSHSVTTDLTSTKAEHLTTPHPTS[O-Glycosylation:H2N2A1 on X]PLSPR	1	4105.91	31.191	0	{4780@[b3+1, b4+1, b5+1, b6+1, b8+1, b28+4];[y5+1, y6+1, y8+2, y10+1, y20+3, y27+4];[(M0-615.20)+4, (M0-656.23)+4, (M0-818.28)+4, (M0-1021.36)+4];[D126+1, D138+1, D144+1, D168+1, D186+1, D204+1, D274+1, D292+1, D366+1]}{4784@[b10+1];[c3+1, c4+1, c7+1, c8+1, c9+1, c10+1, c11+1, c12+1, c14+1, c26+3];[zDot26+3, zDot27+3];[(M0-291.10)+5, (M0-453.15)+4];[D204+1, D274+1, D366+1]}	{4780@[b3+1:312.12979, b4+1:399.16141, b5+1:498.23111, b6+1:599.27972, b8+1:815.35289, b28+4:728.62892];[y5+1:569.33838, y6+1:656.36920, y8+2:427.74037, y10+1:1088.58435, y20+3:720.05081, y27+4:728.62892];[(M0-615.20)+4:873.68848, (M0-656.23)+4:863.42824, (M0-818.28)+4:822.91494, (M0-1021.36)+4:772.14531];[D126+1:126.05502, D138+1:138.05516, D144+1:144.06551, D168+1:168.06572, D186+1:186.07629, D…	{4780@[b3+1:-0.00045, b4+1:-0.00087, b5+1:0.00042, b6+1:0.00136, b8+1:-0.00009, b28+4:0.05064];[y5+1:-0.00219, y6+1:-0.00340, y8+2:0.00042, y10+1:-0.00037, y20+3:0.01278, y27+4:0.00302];[(M0-615.20)+4:0.01846, (M0-656.23)+4:0.00404, (M0-818.28)+4:0.00367, (M0-1021.36)+4:0.00454];[D126+1:0.00008, D138+1:0.00021, D144+1:-0.00001, D168+1:0.00020, D186+1:0.00022, D204+1:0.00005, D274+1:0.00007, D292+…	{4780@[b3+1:-1.46, b4+1:-2.18, b5+1:0.85, b6+1:2.27, b8+1:-0.11, b28+4:17.40];[y5+1:-3.86, y6+1:-5.19, y8+2:0.50, y10+1:-0.34, y20+3:5.92, y27+4:1.04];[(M0-615.20)+4:5.29, (M0-656.23)+4:1.17, (M0-818.28)+4:1.12, (M0-1021.36)+4:1.47];[D126+1:0.61, D138+1:1.57, D144+1:-0.07, D168+1:1.22, D186+1:1.18, D204+1:0.27, D274+1:0.25, D292+1:-0.30, D366+1:-0.34]}{4784@[b10+1:12.35];[c3+1:0.11, c4+1:0.42, c7…	{4780@[b3+1:12114, b4+1:11375, b5+1:5529, b6+1:3104, b8+1:10475, b28+4:14839];[y5+1:5147, y6+1:4181, y8+2:7050, y10+1:4445, y20+3:6577, y27+4:14839];[(M0-615.20)+4:7012, (M0-656.23)+4:12492, (M0-818.28)+4:37144, (M0-1021.36)+4:65717];[D126+1:21988, D138+1:19951, D144+1:19600, D168+1:11656, D186+1:50975, D204+1:48602, D274+1:32478, D292+1:4732, D366+1:20632]}{4784@[b10+1:1612];[c3+1:2602, c4+1:919…	{4780@25}{4784@18}	T	0	0	0	12.0623	6.08853	12.1522	1	13	1021.36	H2N2A1	FALSE	1.10676	(N(H(A))(N(H)))	Level3			{@25[24-8]}{@25[23-8]}{@25[19-8]}{@25[18-8]}{@26[23-1,24-4]}{@26[19-1,24-4]}{@26[18-1,24-4]}{@26[23-4,24-1]}{@26[19-4,24-1]}{@26[18-4,24-1]}... In Total:16 Paths
C:\Users\Bertozzi Lab\Desktop\Stacy\2020_08_17_Stacy\20200824_SAM_Podo_NoddStcE_EThcD.raw	5025	26.0881	5007	1011.66	5	5053.25	O00592	Homo sapiens	Podocalyxin	[140 to 168]	SSHSVTTDLTSTKAEHLTTPHPTSPLSPR	K,Q	SSHSVTTDLTSTKAEHLTT[O-Glycosylation:H1N1A1 on X]PHPT[O-Glycosylation:H1N1A2 on X]SPLS[O-Glycosylation:H1N1 on X]PR	3	5053.23	23.0772	3	{5025@[b3+1, b4+1, b5+1, b8+1];[y8+1];[D126+1, D138+1, D144+1, D168+1, D186+1, D204+1, D274+1, D292+1, D366+1]}{5029@[c3+1, c4+1, c5+1, c6+1, c7+1, c8+1, c9+1, c10+1, c11+1, c12+1, c13+1, c14+1, c15+1];[y5+1];[zDot6+1, zDot29+3];[(M0-291.10)+3, (M0-947.32)+4];[D186+1, D204+1, D274+1, D292+1, D366+1]}	{5025@[b3+1:312.12979, b4+1:399.16260, b5+1:498.23270, b8+1:815.35059];[y8+1:854.46710];[D126+1:126.05501, D138+1:138.05510, D144+1:144.06573, D168+1:168.06520, D186+1:186.07627, D204+1:204.08659, D274+1:274.09230, D292+1:292.10321, D366+1:366.13890]}{5029@[c3+1:329.15646, c4+1:416.18735, c5+1:515.25592, c6+1:616.30200, c7+1:717.35455, c8+1:832.37982, c9+1:945.45587, c10+1:1046.50888, c11+1:1133.…	{5025@[b3+1:-0.00045, b4+1:0.00032, b5+1:0.00201, b8+1:-0.00240];[y8+1:-0.00594];[D126+1:0.00006, D138+1:0.00015, D144+1:0.00022, D168+1:-0.00032, D186+1:0.00020, D204+1:-0.00005, D274+1:0.00017, D292+1:0.00052, D366+1:-0.00057]}{5029@[c3+1:-0.00033, c4+1:-0.00148, c5+1:-0.00132, c6+1:-0.00291, c7+1:0.00196, c8+1:0.00029, c9+1:-0.00773, c10+1:-0.00240, c11+1:-0.00254, c12+1:-0.01384, c13+1:-0.015…	{5025@[b3+1:-1.46, b4+1:0.81, b5+1:4.04, b8+1:-2.95];[y8+1:-6.96];[D126+1:0.49, D138+1:1.12, D144+1:1.53, D168+1:-1.89, D186+1:1.05, D204+1:-0.26, D274+1:0.64, D292+1:1.80, D366+1:-1.56]}{5029@[c3+1:-1.01, c4+1:-3.55, c5+1:-2.56, c6+1:-4.73, c7+1:2.73, c8+1:0.34, c9+1:-8.18, c10+1:-2.30, c11+1:-2.24, c12+1:-11.22, c13+1:-11.41, c14+1:0.82, c15+1:-6.51];[y5+1:5.91];[zDot6+1:-9.11, zDot29+3:0.14];[…	{5025@[b3+1:11441, b4+1:3552, b5+1:5328, b8+1:3789];[y8+1:3751];[D126+1:24232, D138+1:16770, D144+1:15863, D168+1:9205, D186+1:43132, D204+1:51397, D274+1:66355, D292+1:18659, D366+1:31084]}{5029@[c3+1:5577, c4+1:1939, c5+1:942, c6+1:2117, c7+1:3476, c8+1:2058, c9+1:1243, c10+1:3132, c11+1:2454, c12+1:2263, c13+1:1423, c14+1:1169, c15+1:1836];[y5+1:947];[zDot6+1:2247, zDot29+3:6207];[(M0-291.10)+…	{5025@14}{5029@23}	T	0	0	0	14.0433	2.01001	14.2087	3	13	1968.68	H3N3A3	FALSE	1.05719	(N(H)),(N(H(A))),(N(H(A))(A))	Level3			{@237[19-4,23-7,27-1]}{@237[18-4,23-7,27-1]}{@237[19-7,23-4,27-1]}{@237[18-7,23-4,27-1]}{@237[18-4,19-7,27-1]}{@237[18-7,19-4,27-1]}{@237[19-4,23-7,24-1]}{@237[18-4,23-7,24-1]}{@237[19-7,23-4,24-1]}{@237[18-7,23-4,24-1]}... In Total:12 Paths
C:\Users\Bertozzi Lab\Desktop\Stacy\2020_08_17_Stacy\20200824_SAM_Podo_NoddStcE_EThcD.raw	4155	21.8276	4137	1175.72	5	5873.54	O00592	Homo sapiens	Podocalyxin	[140 to 171]	SSHSVTTDLTSTKAEHLTTPHPTSPLSPRQPT	K,L	SSHSVTTDLTST[O-Glycosylation:N1A1 on X]KAEHLTTPHPTS[O-Glycosylation:H1N1A1 on X]PLS[O-Glycosylation:H2N2A2 on X]PRQPT	3	5873.56	17.0414	25	{4155@[b3+1, b4+1, b5+1, b6+1, b8+1];[D126+1, D138+1, D144+1, D168+1, D186+1, D204+1, D274+1, D292+1, D366+1]}{4159@[c3+1, c4+1, c5+1, c6+1, c7+1, c13+1, c29+2];[zDot3+1, zDot29+2, zDot31+3, zDot32+2];[(M0-291.10)+3];[D126+1, D138+1, D186+1, D204+1, D274+1, D292+1, D366+1]}	{4155@[b3+1:312.12985, b4+1:399.16302, b5+1:498.23224, b6+1:599.28271, b8+1:815.35767];[D126+1:126.05511, D138+1:138.05515, D144+1:144.06578, D168+1:168.06573, D186+1:186.07632, D204+1:204.08688, D274+1:274.09206, D292+1:292.10321, D366+1:366.13978]}{4159@[c3+1:329.15692, c4+1:416.18921, c5+1:515.25751, c6+1:616.30543, c7+1:717.34985, c13+1:1856.85791, c29+2:2774.19988];[zDot3+1:329.15692, zDot29…	{4155@[b3+1:-0.00039, b4+1:0.00075, b5+1:0.00155, b6+1:0.00435, b8+1:0.00468];[D126+1:0.00016, D138+1:0.00021, D144+1:0.00026, D168+1:0.00022, D186+1:0.00025, D204+1:0.00024, D274+1:-0.00007, D292+1:0.00052, D366+1:0.00031]}{4159@[c3+1:0.00013, c4+1:0.00039, c5+1:0.00027, c6+1:0.00051, c7+1:-0.00274, c13+1:-0.00283, c29+2:-0.03599];[zDot3+1:-0.00122, zDot29+2:-0.03734, zDot31+3:-0.07024, zDot32+2…	{4155@[b3+1:-1.26, b4+1:1.89, b5+1:3.12, b6+1:7.27, b8+1:5.75];[D126+1:1.28, D138+1:1.51, D144+1:1.85, D168+1:1.31, D186+1:1.34, D204+1:1.16, D274+1:-0.26, D292+1:1.80, D366+1:0.86]}{4159@[c3+1:0.39, c4+1:0.93, c5+1:0.53, c6+1:0.84, c7+1:-3.82, c13+1:-1.52, c29+2:-6.49];[zDot3+1:-3.70, zDot29+2:-6.73, zDot31+3:-12.17, zDot32+2:-4.18];[(M0-291.10)+3:-5.77];[D126+1:-0.30, D138+1:0.89, D186+1:-0.31,…	{4155@[b3+1:8257, b4+1:5109, b5+1:3656, b6+1:3099, b8+1:3248];[D126+1:38482, D138+1:42983, D144+1:35297, D168+1:21795, D186+1:116368, D204+1:139260, D274+1:49552, D292+1:10678, D366+1:80684]}{4159@[c3+1:4723, c4+1:2393, c5+1:3170, c6+1:2536, c7+1:1027, c13+1:4192, c29+2:1658];[zDot3+1:4723, zDot29+2:1658, zDot31+3:2866, zDot32+2:1539];[(M0-291.10)+3:6888];[D126+1:875, D138+1:624, D186+1:1999, D20…	{4155@14}{4159@19}	T	0.00588668	0	0	10.029	1.00528	16.3079	3	14	2462.86	H3N4A4	FALSE	1.19838	(N(A)),(N(H(A))),(N(H(A))(N(H(A))))	Level3			{@502[12-2,24-4,27-10]}{@502[11-2,24-4,27-10]}{@502[10-2,24-4,27-10]}{@502[12-2,23-4,27-10]}{@502[11-2,23-4,27-10]}{@502[10-2,23-4,27-10]}{@502[12-2,19-4,27-10]}{@502[11-2,19-4,27-10]}{@502[10-2,19-4,27-10]}{@502[12-2,18-4,27-10]}... In Total:330 Paths
[truncated: 85 more rows]

## Sheet: Podo ddStcE
File Name	Scan Number	Scan Retention Time	Precursor Scan Number	Precursor MZ	Precursor Charge	Precursor Mass	Protein Accession	Organism	Protein Name	Start and End Residues In Protein	Base Sequence	FlankingResidues	Full Sequence	Number of Mods	Peptide Monoisotopic Mass	Score	Rank	Matched Ion Series	Matched Ion Mass-To-Charge Ratios	Matched Ion Mass Diff (Da)	Matched Ion Mass Diff (Ppm)	Matched Ion Intensities	Matched Ion Counts	Decoy/Contaminant/Target	QValue	PEP	PEP_QValue	Localization Score	Yion Score	DiagonosticIon Score	Plausible Number Of Glycans	Total Glycosylation sites	GlycanMass	Plausible GlycanComposition	N-Glycan motif Check	R138/144	Plausible GlycanStructure	GlycanLocalizationLevel	Localized Glycans with Peptide Site Specific Probability	Localized Glycans with Protein Site Specific Probability	All potential glycan localizations	AllSiteSpecificLocalizationProbability
[truncated: 224 more rows]

[truncated: 5 more sheets: Podo_ddStcE_Sia, PSGL1_no ddStcE, PSGL1_ddStcE, PSGL1_ddStcE sia, weblogo input]
