# Supplementary material for: Design of a mucin-selective protease for targeted degradation of cancer-associated mucins
Source: Nat Biotechnol. Author manuscript; Available in PMC 2024 Apr 17. (PMC11018308; doi:10.1038/s41587-023-01840-6)
Supplement: data 4 [file NIHMS1939299-supplement-data_4.xlsx]

## Sheet: Key
Supplemental Table 4. Complete blood count (CBC) analyses post I.P. injection of vehicle control (PBS) or αHER2-eStcE at 10 mg/kg (average of n=2 animals per group). Note, apparent monocytosis in control and treated animals, when taken together with the presence of lymphopenia and the fact that animals were injected in the abdomen 3 hours prior, likely represents a stress response.

## Sheet: Sheet2
I.P. injection, 3 h, BALB/cJ, average of n=2
	Control	10 mg/kg αHER2-eStcE	Reference Ranges
White blood cell (WBC)	5.55	5.6	5.5 - 9.3 K/µL
Red blood cell (RBC)	11.23	10.42	7.7 - 8.8 M/µL
Hemoglobin (HGB)	17.3	15.95	13.7 - 16.4 gm/dL
Hematocrit (HCT)	51.85	48.2	39.0 - 47.0%
Mean corpuscular volume (MCV)	46.2	46.25	52.0 - 68.7 fL
Mean corpuscular hemoglobin (MCH)	15.4	15.3	18.4 - 19.6 pg
MHC concentration (MCHC)	33.35	33.1	34.0 - 36.0 g/dL
Platelet count	1121	1030	675 - 1338 K/µL
Red cell distribution width (RDW)	21.45	20.45	%
Platelet distribution width (PDW)	13.2	13.4	fL
Mean platelet volume (MPV)	8.5	8.6	fL
Platelet-large cell ratio (P-LCR)	19.85	20.15	%
Procalcitonin (PCT)	0.96	0.88	%
Reticulocyte count	4.16	3.95	1.0 - 2.8%
Immature reticulocyte fraction (IRF)	46.26	47.9	%
Low fluorescence reticulocytes (LFR)	53.75	52.1	%
Medium fluorescence reticulocytes (MFR)	16.95	17.15	%
Reticulocyte absolute	466118	410464	/µL
Platelet estimate	Adequate	Adequate	K/µL
Neutrophils	14	33	15 - 32%
Lymphocytes	82	54	65 - 83%
Monocytes	3.5	13.5	0 - 3%
Eosinophils	1	0	0 - 3%
Basophils	0	0	%
RBC morphology	Normal	Normal
Neutrophil absolute	767	1835	825 - 2604
Lymphocyte absolute	4533	3006	3685 - 7812
Monocyte absolute	197	760	0 - 279
Eosinophil absolute	59	0	0 - 279
Basophil absolute	0	0	N/A
