# Supplementary material for: Design of a mucin-selective protease for targeted degradation of cancer-associated mucins
Source: Nat Biotechnol. Author manuscript; Available in PMC 2024 Apr 17. (PMC11018308; doi:10.1038/s41587-023-01840-6)
Supplement: data 1 [file NIHMS1939299-supplement-data_1.xlsx]

## Sheet: Key
Supplemental Table 1. OVCAR-3 cells stably expressing nuclear fluorescent protein (OVCAR-3N) were treated with a bioactive compound library at 500 nM with or without 50 nM StcE. Compounds, target class, target type, as well as associated normalized area-under-the-curve (nAUC) of lethal fraction scores are listed (cf. Methods).

## Sheet: Sheet2
Compound Name	Target Class	Target Type	nAUC PBS	nAUC StcE	Deviation (nAUC(StcE)-nAUC(PBS)
Erastin	SLC7A11	Metabolism-related	0.158126	0.411023	0.252897
Decitabine	DNA Methyltransferase	Epigenetic modifier	0.130535	0.230915	0.10038
Everolimus (RAD001)	FKBP12/MTOR	Signaling-related	0.161602	0.253715	0.0921129
Medroxyprogesterone acetate	Estrogen/progesterone receptor	Receptor	0.138064	0.22958	0.0915158
(-)-Epigallocatechin Gallate	ROS	ROS	0.1242	0.208252	0.0840522
Elesclomol (STA-4783)	Other	Metal (Cu)	0.162055	0.243752	0.0816969
Camptothecin	TOP1	Nucleic acid metabolism	0.244933	0.322579	0.0776459
AEE788 (NVP-AEE788)	ERBB	Kinase	0.123036	0.189987	0.0669511
AT7519	CDK	Kinase	0.23067	0.296039	0.0653691
Omaveloxolone (RTA-408)	NFkB	NFkB	0.258334	0.321283	0.0629488
KU-60019	ATM	Kinase	0.106665	0.169202	0.0625376
Vatalanib (PTK787) 2HCl	VEGFR	Kinase	0.115075	0.175651	0.0605764
Temsirolimus (CCI-779, NSC 683864)	FKBP12/MTOR	Signaling-related	0.128512	0.188086	0.0595746
Nutlin-3	MDM2/HDM2	Cell death	0.111461	0.169146	0.0576858
Y-27632 2HCl	ROCK1/2	Kinase	0.110856	0.16843	0.0575734
Selumetinib (AZD6244)	MEK	Kinase	0.0908674	0.144451	0.0535837
Pazopanib	VEGFR,FGFR,PDGFR	Kinase	0.129547	0.180436	0.0508893
Entinostat (MS-275)	HDAC	Epigenetic modifier	0.159385	0.209936	0.0505515
CX-4945 (Silmitasertib)	CK2	Kinase	0.119303	0.169784	0.050481
Verdinexor (KPT-335)	CRM1	NFkB	0.241212	0.291095	0.0498832
SU11274	MET	Kinase	0.13662	0.186427	0.049807
Dasatinib	SRC/ABL_Families	Kinase	0.19123	0.239364	0.0481339
Dacomitinib (PF299804, PF299)	ERBB	Kinase	0.131103	0.179014	0.0479112
YO-01027	Gamma-secretase	Signaling-related	0.133356	0.179308	0.0459512
Lomeguatrib	DNA Methyltransferase	Epigenetic modifier	0.192035	0.236379	0.044344
GDC-0879	RAF	Kinase	0.198701	0.243016	0.0443149
MK-1775	WEE1	Signaling-related	0.398256	0.442005	0.0437492
BMS-777607	AXL,RON,MET,TYRO3	Kinase	0.100221	0.143278	0.0430569
Estrone	Estrogen/progesterone receptor	Receptor	0.132853	0.175646	0.0427932
Daunorubicin HCl	TOP2	Nucleic acid metabolism	0.110371	0.153094	0.0427223
CYT387	JAK	Kinase	0.148669	0.189142	0.0404733
Trametinib (GSK1120212)	MEK	Kinase	0.152017	0.191044	0.0390272
Lenalidomide (CC-5013)	TNF-alpha	Signaling-related	0.143595	0.181259	0.0376645
Lenvatinib (E7080)	VEGFR,PDGFR	Kinase	0.134153	0.171344	0.0371904
Simvastatin	HMGCR	Metabolism-related	0.132976	0.170107	0.0371313
Iniparib (BSI-201)	PARP	Metabolism-related	0.125126	0.162064	0.0369378
PD0325901	MEK	Kinase	0.128735	0.163417	0.0346814
Gefitinib (ZD1839)	ERBB	Kinase	0.157549	0.191583	0.0340334
PAC-1	Caspase	Cell death	0.14805	0.181903	0.0338531
Lomustine	Nucleic acids	Double stranded DNA	0.130534	0.164324	0.0337896
NVP-BSK805 2HCl	JAK	Kinase	0.149231	0.182766	0.033535
Bay 11-7085	IκB/IKK	NFkB	0.131541	0.165027	0.0334854
PIK-93	PI3K,PI4K	Kinase	0.137922	0.170841	0.0329191
Altretamine	DNA/RNA Metabolism	Double stranded DNA	0.0945507	0.12719	0.0326395
SecinH3	CYH	GEP	0.125905	0.158439	0.0325334
VX-680 (Tozasertib, MK-0457)	AURKA-C	Kinase	0.135349	0.167847	0.0324972
Capecitabine	Nucleotide synthesis	Metabolism-related	0.141063	0.173451	0.0323881
Olaparib (AZD2281, Ku-0059436)	PARP	Metabolism-related	0.144481	0.176394	0.031913
Quizartinib (AC220)	SRC/ABL_Families	Kinase	0.117928	0.149834	0.0319057
Rucaparib (AG-014699,PF-01367338)	PARP	Metabolism-related	0.150712	0.182414	0.0317018
Amuvatinib (MP-470)	KIT,PDGFR,FLT3	Kinase	0.141072	0.172625	0.0315522
Nocodazole	Microtubules	Cytoskeleton	0.374074	0.405586	0.0315129
PI-103	PI3K_MTOR	Kinase	0.208269	0.239736	0.0314669
Bafetinib (INNO-406)	SRC/ABL_Families	Kinase	0.118771	0.15001	0.031239
PHA-793887	CDK	Kinase	0.23894	0.270058	0.0311172
Triptolide (PG490)	XBP	Metabolism-related	0.29416	0.325201	0.0310411
Pimasertib (AS-703026)	MEK	Kinase	0.152542	0.18354	0.030998
SANT-1	Smoothened	Receptor	0.123476	0.153802	0.0303268
Sorafenib Tosylate	RAF,VEGFR,PDGFR	Kinase	0.114724	0.144949	0.0302252
TG101348 (SAR302503)	JAK	Kinase	0.14908	0.178851	0.0297709
Tofacitinib (CP-690550,Tasocitinib)	JAK	Kinase	0.117445	0.146467	0.0290216
Barasertib (AZD1152-HQPA)	AURKA-C	Kinase	0.138465	0.166901	0.0284367
SMI-4a	PIM	Kinase	0.147188	0.175288	0.0280998
Saracatinib (AZD0530)	SRC/ABL_Families	Kinase	0.119471	0.147442	0.0279707
MLN9708	Proteasome	Protease	0.243751	0.271402	0.0276509
QNZ (EVP4593)	TNF-alpha,NF-κB	Signaling-related	0.154998	0.181933	0.0269358
Vemurafenib (PLX4032, RG7204)	RAF	Kinase	0.129816	0.156591	0.0267751
Flavopiridol HCl	CDK	Kinase	0.283574	0.310336	0.0267622
NMS-873	p97	Metabolism-related	0.193024	0.219669	0.0266447
AUY922 (NVP-AUY922)	HSP90	Chaperone	0.124703	0.150603	0.0259005
Panobinostat (LBH589)	HDAC	Epigenetic modifier	0.419555	0.444556	0.0250005
AR-A014418	GSK-3	Kinase	0.129997	0.154868	0.0248715
Zileuton	LOX	Metabolism-related	0.132317	0.157188	0.0248702
SB203580	p38 MAPK	Kinase	0.117812	0.142573	0.0247614
Bosutinib (SKI-606)	SRC/ABL_Families	Kinase	0.144774	0.168955	0.024181
PH-797804	p38 MAPK	Kinase	0.109734	0.133895	0.0241607
A-769662	AMPK	Signaling-related	0.148605	0.172383	0.0237774
Vinblastine	Microtubules	Cytoskeleton	0.359534	0.382996	0.0234617
Dovitinib (TKI-258, CHIR-258)	SRC/ABL_Families	Kinase	0.159911	0.183196	0.0232854
Tipifarnib	Farnesyltransferase	Signaling-related	0.114926	0.137788	0.0228626
OSI-906 (Linsitinib)	IGF1R/INSR,IRR	Kinase	0.124747	0.14729	0.0225431
Oxaliplatin	Nucleic acids	Double stranded DNA	0.131451	0.153948	0.0224967
Ponatinib (AP24534)	SRC/ABL_Families	Kinase	0.130988	0.153295	0.0223061
GDC-0941	PI3K	Kinase	0.121579	0.143687	0.0221084
RG108	DNA Methyltransferase	Epigenetic modifier	0.147123	0.169152	0.0220293
Rapamycin (Sirolimus)	FKBP12/MTOR	Signaling-related	0.132512	0.154246	0.0217339
Cyclophosphamide Monohydrate	DNA/RNA Metabolism	Double stranded DNA	0.105034	0.126742	0.0217078
PF-4708671	S6K1	Kinase	0.10549	0.127129	0.0216385
Carfilzomib (PR-171)	Proteasome	Protease	0.308357	0.329665	0.021308
Tamoxifen Citrate	Estrogen/progesterone receptor	Receptor	0.119174	0.140332	0.0211583
Roscovitine (Seliciclib,CYC202)	CDK	Kinase	0.195989	0.217076	0.0210876
SKI II	S1P Receptor	Receptor	0.113376	0.134095	0.0207187
Belinostat (PXD101)	HDAC	Epigenetic modifier	0.333167	0.353835	0.0206678
JNJ-7706621	CDK,AURKA-C	Kinase	0.176563	0.196853	0.0202907
TPCA-1	IκB/IKK	Signaling-related	0.127163	0.14695	0.019787
Fluvastatin Sodium	HMGCR	Metabolism-related	0.119942	0.139469	0.0195264
SB525334	Activin family	Kinase	0.137199	0.156475	0.0192759
Sirtinol	SIRT	Epigenetic modifier	0.136755	0.155967	0.019212
BIRB 796 (Doramapimod)	p38 MAPK	Kinase	0.134775	0.15365	0.0188752
Dalcetrapib (JTT-705, RO4607381)	CETP	Metabolism-related	0.117996	0.136633	0.018637
Combretastatin A4	Microtubules	Cytoskeleton	0.332576	0.351152	0.0185756
AG-14361	PARP	Metabolism-related	0.133902	0.152443	0.0185406
Tunicamycin	Carbohydrate metabolism	Metabolism-related	0.161607	0.179815	0.0182082
Motesanib Diphosphate (AMG-706)	VEGFR,KIT	Kinase	0.146996	0.16511	0.0181136
SB590885	RAF	Kinase	0.115332	0.131868	0.0165367
AZ 628	RAF	Kinase	0.122842	0.139254	0.0164118
Pioglitazone	PPAR	Metabolism-related	0.115935	0.132024	0.016089
JNJ-38877605	MET	Kinase	0.132882	0.148836	0.0159544
Celecoxib	COX	Metabolism-related	0.163253	0.17908	0.0158272
Vorinostat (SAHA, MK0683)	HDAC	Epigenetic modifier	0.189156	0.203607	0.014451
SGI-1776 free base	PIM	Kinase	0.162883	0.176626	0.0137435
Doxorubicin (Adriamycin)	TOP2	Nucleic acid metabolism	0.00976711	0.0233855	0.0136184
PF-573228	FAK	Kinase	0.130392	0.143927	0.0135345
KPT-330	CRM1	Metabolism-related	0.277793	0.290458	0.0126655
Fludarabine	DNA/RNA Metabolism	Double stranded DNA	0.133695	0.146332	0.0126373
NVP-CGM097	p53	p53	0.148096	0.16057	0.0124746
Trichostatin A (TSA)	HDAC	Epigenetic modifier	0.383543	0.395338	0.0117952
Sotrastaurin	PKC	Kinase	0.132273	0.144025	0.0117511
BAY 1217389	Microtubules	Cytoskeleton	0.132453	0.144177	0.0117241
MLN2238	Proteasome	Protease	0.267894	0.278961	0.0110674
FR 180204	ERK	Kinase	0.194081	0.2048	0.0107191
Cyclosporin A	Cyclophilin	Signaling-related	0.11328	0.123502	0.0102219
JNJ-26854165 (Serdemetan)	MDM2/HDM2	Metabolism-related	0.219046	0.229038	0.00999168
LY294002	PI3K	Kinase	0.13655	0.146144	0.0095948
Ruxolitinib (INCB018424)	JAK	Kinase	0.147082	0.156507	0.00942494
AZ 3146	TTK	Cytoskeleton	0.114187	0.12361	0.00942328
Telatinib	KIT,VEGFR	Kinase	0.123435	0.131688	0.00825336
Palbociclib (PD-0332991) HCl	CDK	Kinase	0.215768	0.223748	0.00797932
PF-04217903	MET	Kinase	0.139402	0.147187	0.00778524
Mocetinostat (MGCD0103)	HDAC	Epigenetic modifier	0.218693	0.226466	0.00777293
GSK3787	PPAR	Metabolism-related	0.170445	0.178121	0.00767657
Irinotecan HCl Trihydrate	TOP1	Nucleic acid metabolism	0.153051	0.160644	0.00759304
Tie2 kinase inhibitor	TIE2	Kinase	0.148771	0.155786	0.00701523
Ibrutinib (PCI-32765)	BTK	Kinase	0.175463	0.182475	0.0070118
OSI-930	KIT,CSF-1R,VEGFR	Kinase	0.122336	0.129134	0.006798
KU-0063794	MTOR	Kinase	0.119866	0.126607	0.0067414
CYC116	AURKA-C	Kinase	0.143854	0.150567	0.00671256
CEP-33779	JAK	Kinase	0.143946	0.150483	0.00653707
Vismodegib (GDC-0449)	Smoothened	Receptor	0.126942	0.133252	0.00631009
Enzastaurin (LY317615)	PKC	Kinase	0.150198	0.156416	0.00621844
EPZ020411	HMT	HMT	0.140986	0.14701	0.00602384
A-1331852	BCL2	Cell death	0.216236	0.221709	0.00547338
Vincristine sulfate	Microtubules	Cytoskeleton	0.355085	0.360385	0.00530057
Crizotinib (PF-02341066)	MET,ALK	Kinase	0.142169	0.14731	0.00514147
3-Methyladenine	PI3K	Kinase	0.145616	0.150579	0.00496372
ABT-263 (Navitoclax)	BCL2	Cell death	0.175065	0.179636	0.00457045
PHA-665752	MET	Kinase	0.181147	0.185501	0.00435397
Sunitinib Malate	PDGFR	Kinase	0.157139	0.160551	0.00341214
LDE225 (NVP-LDE225,Erismodegib)	Smoothened	Receptor	0.117386	0.120761	0.00337589
NU6027	ATR,CDK,DNA-PK	Kinase	0.118383	0.121191	0.00280855
CH5132799	PI3K	Kinase	0.155951	0.158477	0.0025264
KX2-391	SRC/ABL_Families	Kinase	0.36947	0.371687	0.00221766
DCC-2036 (Rebastinib)	SRC/ABL_Families	Kinase	0.132689	0.13487	0.00218158
CAY10566	Fatty acid metabolism	Metabolism-related	0.122453	0.124324	0.00187074
GSK690693	AKT,PKC,PRKX	Kinase	0.135546	0.13728	0.00173462
Bleomycin Sulfate	DNA/RNA Metabolism	Nucleic acid metabolism	0.166115	0.167683	0.00156838
MI-773 (SAR405838)	MDM2/HDM2	Cell death	0.104873	0.10599	0.0011167
CAL-101 (Idelalisib, GS-1101)	PI3K	Kinase	0.137923	0.13866	0.00073775
Hydrocortisone	Glucocorticoid Receptor	Receptor	0.132682	0.132124	-0.00055831
Dexamethasone (DHAP)	Glucocorticoid Receptor	Receptor	0.116156	0.115142	-0.0010135
Topotecan HCl	TOP1	Nucleic acid metabolism	0.18206	0.180717	-0.00134281
Mitoxantrone HCl	TOP2	Nucleic acid metabolism	0.0125752	0.0111009	-0.00147424
YM201636	PIKFYVE	Kinase	0.137617	0.135945	-0.0016712
SB216763	GSK-3	Kinase	0.128856	0.126977	-0.00187874
PF-562271	FAK	Kinase	0.1593	0.157408	-0.00189224
Torin 2	MTOR	Kinase	0.291566	0.289079	-0.00248714
Clofarabine	Nucleotide synthesis	Metabolism-related	0.166064	0.163103	-0.00296071
Linifanib (ABT-869)	CSF1R,PDGFR,VEGFR	Kinase	0.122691	0.119234	-0.0034568
CFI-400945	PLK4	Kinase	0.12091	0.11712	-0.00379045
NSC 23766	CDC42/RAC/RHO	Signaling-related	0.120845	0.116623	-0.00422243
WYE-354	MTOR	Kinase	0.200008	0.195576	-0.00443155
MK-0752	Gamma-secretase	Signaling-related	0.120104	0.115653	-0.00445101
SRT1720	SIRT	Epigenetic modifier	0.221841	0.217349	-0.00449193
AZD7762	CHK1/2	Kinase	0.300102	0.295567	-0.00453487
Nilotinib (AMN-107)	SRC/ABL_Families	Kinase	0.126929	0.12169	-0.00523833
Cladribine	ADA	Metabolism-related	0.165377	0.159047	-0.00632991
R406 (free base)	SRC/ABL_Families	Kinase	0.159805	0.153259	-0.00654635
LY2157299	Activin family	Kinase	0.140415	0.133497	-0.00691795
Azacitidine	DNA Methyltransferase	Epigenetic modifier	0.147746	0.140761	-0.0069847
AMG-900	AURKA-C	Kinase	0.175237	0.168024	-0.00721296
Paclitaxel	Microtubules	Cytoskeleton	0.322553	0.315263	-0.00729012
PCI-24781 (Abexinostat)	HDAC	Epigenetic modifier	0.394773	0.386689	-0.00808441
Rosiglitazone	PPAR	Metabolism-related	0.125207	0.117021	-0.00818661
GSK2126458 (GSK458)	PI3K_MTOR	Kinase	0.277256	0.269035	-0.00822104
SB431542	Activin family	Kinase	0.143478	0.134944	-0.00853378
Methotrexate	Nucleotide synthesis	Metabolism-related	0.164453	0.155793	-0.00865972
INK 128 (MLN0128)	MTOR	Kinase	0.183643	0.173857	-0.00978571
S-Ruxolitinib (INCB018424)	JAK	Kinase	0.143328	0.132884	-0.0104436
A939572	Fatty acid metabolism	Metabolism-related	0.145965	0.135202	-0.0107626
Pelitinib (EKB-569)	ERBB	Kinase	0.183912	0.17304	-0.0108718
ABT-737	BCL2	Cell death	0.128418	0.117109	-0.0113086
ZSTK474	PI3K	Kinase	0.222617	0.210366	-0.0122511
EX 527 (Selisistat)	SIRT	Epigenetic modifier	0.133503	0.12045	-0.0130532
Degrasyn (WP1130)	DUB	Protease	0.17289	0.159488	-0.0134022
Alisertib (MLN8237)	AURKA-C	Kinase	0.167164	0.153645	-0.0135196
WZ4002	ERBB	Kinase	0.154944	0.140921	-0.0140231
Estradiol	Estrogen/progesterone receptor	Metabolism-related	0.119201	0.104364	-0.0148371
Tivozanib (AV-951)	VEGFR,EPH,PDGFR	Kinase	0.131176	0.115497	-0.0156788
GSK650394	Carbohydrate metabolism	Kinase	0.119371	0.103202	-0.0161685
MG149	HAT	HAT	0.119101	0.102929	-0.0161722
BIBR 1532	Telomerase	Nucleic acid metabolism	0.129486	0.112835	-0.0166513
BIX 01294	EHMT2	Epigenetic modifier	0.134723	0.11799	-0.0167332
TAK-733	MEK	Kinase	0.121421	0.104305	-0.0171165
DAPT (GSI-IX)	Gamma-secretase	Signaling-related	0.148683	0.131553	-0.0171296
Lonidamine	Hexokinase	Kinase	0.130555	0.112345	-0.0182092
Docetaxel	Microtubules	Cytoskeleton	0.440432	0.422077	-0.0183558
Afatinib (BIBW2992)	ERBB	Kinase	0.164025	0.144674	-0.0193515
Crenolanib (CP-868596)	PDGFR	Kinase	0.174422	0.155043	-0.0193797
Temozolomide	DNA/RNA Metabolism	Double stranded DNA	0.129096	0.109499	-0.0195971
BX-795	PDK1	Kinase	0.169821	0.15021	-0.019611
Veliparib (ABT-888)	PARP	Metabolism-related	0.121302	0.10103	-0.0202712
Hydroxyfasudil (HA-1100)	ROCK1/2	Kinase	0.130709	0.109968	-0.0207406
Importazole	Nuclear import	Nuclear import	0.146282	0.125025	-0.0212575
Pracinostat (SB939)	HDAC	Epigenetic modifier	0.328073	0.306369	-0.0217041
LY2603618	CHK1/2	Kinase	0.1889	0.166088	-0.0228116
BMS-794833	MET,RON,AXL,FLT3,VEGFR	Kinase	0.133511	0.110375	-0.023136
SNS-032 (BMS-387032)	CDK	Kinase	0.258531	0.235306	-0.0232249
LDC4297 (LDC044297)	CDK	Kinase	0.243033	0.219254	-0.023779
Axitinib	VEGFR,PDGFR,KIT	Kinase	0.11475	0.0881518	-0.0265978
GSK1904529A	IGF1R/INSR,IGFR	Kinase	0.136836	0.109609	-0.027227
Ispinesib (SB-715992)	KSP	Cytoskeleton	0.397723	0.36937	-0.0283528
Gossypol	Other	Other	0.152248	0.1227	-0.029548
BIIB021	HSP90	Chaperone	0.13758	0.108017	-0.0295626
BAY 11-7082	IκB/IKK,E2 conjugating	Signaling-related	0.134217	0.104424	-0.0297929
CUDC-101	ERBB,HDAC	Kinase	0.368251	0.337562	-0.0306886
BKM120 (NVP-BKM120, Buparlisib)	PI3K	Kinase	0.218855	0.187023	-0.0318317
Vacquinol-1	MKK4	Cell death	0.164454	0.127596	-0.0368583
Fluorouracil (5-Fluoracil, 5-FU)	Nucleotide synthesis	Metabolism-related	0.158058	0.120543	-0.0375157
PD173074	FGFR,VEGFR	Kinase	0.14806	0.10921	-0.0388501
APR-246 (PRIMA-1MET)	p53	p53	0.145077	0.106143	-0.038934
Danusertib (PHA-739358)	AURKA-C,ABL/BCR-ABL,RET,TRK,FGFR	Kinase	0.236854	0.197239	-0.039615
KU-55933 (ATM Kinase Inhibitor)	ATM	Kinase	0.145444	0.104805	-0.0406391
SNS-314 Mesylate	AURKA-C	Kinase	0.201144	0.160396	-0.0407479
Chrysophanic Acid	Other	Other	0.129315	0.0866143	-0.0427003
17-DMAG (Alvespimycin) HCl	HSP90	Chaperone	0.219565	0.176334	-0.0432313
ENMD-2076	SRC/ABL_Families	Kinase	0.208243	0.164001	-0.0442428
MK-2206 2HCl	AKT	Kinase	0.201207	0.156105	-0.0451027
RSL3	GPX4	Cell death	0.679757	0.633283	-0.0464742
Etoposide	TOP2	Nucleic acid metabolism	0.165832	0.118116	-0.0477162
Thapsigargin	SERCA	ER stress	0.333133	0.285024	-0.0481089
Raloxifene HCl	Estrogen/progesterone receptor	Receptor	0.151745	0.103535	-0.0482094
BDA-366	BCL2	Cell death	0.159862	0.11134	-0.0485217
Phloretin	Other	Other	0.145001	0.0949589	-0.0500424
LY2857785	CDK	Kinase	0.254259	0.200959	-0.0533005
CHIR-99021 (CT99021) HCl	GSK-3	Kinase	0.14782	0.0940697	-0.0537505
Mifepristone	Estrogen/progesterone receptor	Receptor	0.147321	0.09127	-0.0560507
2-Methoxyestradiol (2-MeOE2)	Other	Other	0.280835	0.222233	-0.0586016
MOMIPP	Other	Cell death	0.160601	0.101593	-0.0590072
GSK461364	PLK	Kinase	0.378649	0.31116	-0.0674889
ABT-751 (E7010)	Microtubules	Cytoskeleton	0.399781	0.332092	-0.0676892
Volasertib (BI 6727)	PLK	Kinase	0.381508	0.307174	-0.0743344
AZD8055	MTOR	Kinase	0.199407	0.124858	-0.0745489
Bortezomib (PS-341)	Proteasome	Protease	0.305074	0.226828	-0.0782458
THZ1	CDK	Kinase	0.357778	0.269789	-0.0879888
Erastin2	SLC7A11	Cell death	0.500943	0.412684	-0.0882582
ML162	GPX4	Cell death	0.673277	0.555494	-0.117782
Staurosporine	Pan-kinase	Kinase	0.345348	0.226394	-0.118954
BI 2536	PLK	Kinase	0.377596	0.252048	-0.125549
CIL56	Other	Other	0.590872	0.460278	-0.130594
Elaiophylin	Other	Other	0.622762	0.489351	-0.133411
YM155 (Sepantronium Bromide)	Survivin	Cell death	0.49373	0.349962	-0.143768
